# Supplementary material for: A Simple Expression for the Screening of Excitonic Couplings between Chlorophylls as Inferred for Photosystem I Trimers
Source: Int J Mol Sci. 2024 Aug 19;25(16):9006. doi: 10.3390/ijms25169006 (PMC11355009; doi:10.3390/ijms25169006)
Supplement: Supplementary file 1 [file ijms-25-09006-s001.zip]

Archive with 5 entries (5 files):
- si.pdf
- group_1.txt
- group_2.txt
- group_3.txt
- trimer.pqr
