# Supplementary material for: A Simple Expression for the Screening of Excitonic Couplings between Chlorophylls as Inferred for Photosystem I Trimers
Source: Int J Mol Sci. 2024 Aug 19;25(16):9006. doi: 10.3390/ijms25169006 (PMC11355009; doi:10.3390/ijms25169006)
Supplement: Supplementary file 1 [file ijms-25-09006-s001.zip › group_1.txt]

pigment 1 | pigment 2 | Vₘₙ⁽⁰⁾ \ cm⁻¹ | Vₘₙ \ cm⁻¹ | fₘₙ
51 75 -1.9354	1.1647 -0.6018
243 267 -1.9396	1.1645 -0.6004
147 171 -1.9482	1.0144 -0.5207
257 262 2.4006	7.9616 3.3165
65 70 2.4039	7.9129 3.2917
161 166 2.4178	7.9282 3.2791
102 127 4.1160	5.2436 1.2739
6 31 4.1392	5.3383 1.2897
198 223 4.1797	5.5698 1.3326
214 218 -8.1135	2.3015 -0.2837
118 122 -8.1281	2.5340 -0.3118
22 26 -8.1285	2.4150 -0.2971
28 36 -36.6791	-14.7242 0.4014
124 132 -36.6884	-14.8221 0.4040
220 228 -36.7038	-14.8226 0.4038
264 272 -48.2278	-22.9367 0.4756
168 176 -48.2604	-22.9037 0.4746
72 80 -48.2848	-23.0416 0.4772
246 265 -4.3808	-2.4644 0.5625
150 169 -4.3821	-2.5335 0.5781
54 73 -4.3829	-2.3470 0.5355
105 125 -7.2337	-3.4147 0.4720
201 221 -7.2354	-3.3442 0.4622
9 29 -7.2405	-3.2793 0.4529
54 55 -9.5274	-5.5632 0.5839
150 151 -9.5348	-5.4828 0.5750
246 247 -9.5497	-5.4878 0.5747
101 108 10.1077	5.9317 0.5868
197 204 10.1168	5.8324 0.5765
5 12 10.1204	5.8382 0.5769
203 206 -12.4162	-7.3226 0.5898
11 14 -12.4243	-7.2799 0.5859
107 110 -12.4359	-7.2634 0.5841
249 251 -13.4512	-7.0760 0.5260
153 155 -13.4687	-7.1923 0.5340
57 59 -13.4776	-7.1354 0.5294
13 14 18.2569	11.6602 0.6387
205 206 18.2685	11.8976 0.6513
109 110 18.2769	11.7255 0.6415
133 187 18.8901	13.5066 0.7150
229 283 18.8964	13.5685 0.7180
37 91 18.9030	13.5895 0.7189
154 155 20.5566	13.1400 0.6392
58 59 20.5584	12.9070 0.6278
250 251 20.5699	13.0080 0.6324
20 30 21.9229	16.6343 0.7588
212 222 21.9475	16.6065 0.7566
116 126 21.9515	16.7767 0.7643
111 112 22.9629	12.6825 0.5523
15 16 22.9668	12.7024 0.5531
207 208 22.9713	12.6676 0.5515
60 61 24.3441	14.1175 0.5799
156 157 24.3515	14.1159 0.5797
252 253 24.3674	14.1763 0.5818
196 197 26.3291	17.1125 0.6499
4 5 26.3300	16.7507 0.6362
100 101 26.3477	17.0771 0.6481
256 266 27.1294	20.0109 0.7376
160 170 27.1434	20.0314 0.7380
64 74 27.1476	19.9766 0.7359
180 192 42.2996	25.9789 0.6142
84 96 42.3040	25.9474 0.6134
276 288 42.3143	26.0509 0.6157
53 54 48.6264	36.0532 0.7414
149 150 48.6311	35.9426 0.7391
245 246 48.6441	35.7450 0.7348
103 127 58.1663	37.0315 0.6366
199 223 58.1704	37.0280 0.6365
7 31 58.1735	37.1002 0.6378
198 199 -64.9498	-36.2276 0.5578
6 7 -64.9544	-36.2952 0.5588
102 103 -64.9593	-36.2398 0.5579
51 52 -66.8590	-38.3147 0.5731
243 244 -66.8677	-38.3782 0.5739
147 148 -66.8758	-38.2650 0.5722
168 179 -76.8627	-51.9231 0.6755
264 275 -76.8695	-51.8241 0.6742
72 83 -76.8840	-52.1518 0.6783
124 134 -84.0995	-56.2253 0.6686
28 38 -84.1087	-56.3408 0.6699
220 230 -84.1384	-56.3347 0.6695
224 238 -4.5080	-2.9559 0.6557
32 46 -4.5100	-2.9346 0.6507
128 142 -4.5131	-2.8806 0.6383
137 173 5.0422	4.7517 0.9424
41 77 5.0513	4.6154 0.9137
233 269 5.0554	4.8047 0.9504
284 285 -5.9325	-2.9590 0.4988
92 93 -5.9334	-2.9099 0.4904
188 189 -5.9363	-2.8364 0.4778
191 238 7.1586	3.1573 0.4411
95 142 7.1618	3.1629 0.4416
132 134 -7.1652	-3.1323 0.4372
228 230 -7.1656	-3.1691 0.4423
46 287 7.1678	3.1122 0.4342
36 38 -7.1682	-3.2826 0.4579
257 261 7.4424	2.8213 0.3791
65 69 7.4448	2.7678 0.3718
161 165 7.4470	2.6909 0.3613
33 40 -9.1017	-5.5205 0.6065
129 136 -9.1026	-5.5697 0.6119
225 232 -9.1075	-5.5095 0.6049
80 83 -9.9964	-5.2840 0.5286
176 179 -10.0113	-5.2354 0.5230
272 275 -10.0157	-5.2600 0.5252
117 119 10.2424	5.0097 0.4891
21 23 10.2427	4.9298 0.4813
213 215 10.2452	4.9241 0.4806
196 235 10.5735	7.1366 0.6750
4 43 10.5740	6.9982 0.6618
100 139 10.5741	6.9781 0.6599
162 163 10.7230	5.1950 0.4845
66 67 10.7269	5.1210 0.4774
258 259 10.7275	5.0797 0.4735
103 125 11.4408	6.5360 0.5713
7 29 11.4420	6.4393 0.5628
199 221 11.4467	6.3883 0.5581
148 169 12.4609	7.1816 0.5763
244 265 12.4610	7.2050 0.5782
52 73 12.4617	7.2009 0.5778
233 270 12.4818	5.4977 0.4405
41 78 12.4825	5.5111 0.4415
137 174 12.4859	5.5401 0.4437
140 189 -12.9556	-7.1692 0.5534
44 93 -12.9596	-7.2178 0.5569
236 285 -12.9598	-7.1574 0.5523
104 106 -13.5845	-10.2208 0.7524
8 10 -13.5882	-10.2049 0.7510
200 202 -13.5914	-10.1377 0.7459
77 85 -14.1937	-8.4641 0.5963
173 181 -14.1961	-8.4507 0.5953
269 277 -14.1966	-8.4324 0.5940
33 44 -15.9613	-7.6935 0.4820
225 236 -15.9631	-7.7533 0.4857
129 140 -15.9655	-7.7463 0.4852
2 87 16.0829	9.1620 0.5697
98 183 16.0929	9.2319 0.5737
194 279 16.0980	9.1151 0.5662
225 285 16.1411	9.3175 0.5773
129 189 16.1442	9.3651 0.5801
33 93 16.1445	9.3793 0.5810
214 217 18.6918	10.1124 0.5410
118 121 18.6925	10.1325 0.5421
22 25 18.6997	10.1007 0.5402
285 286 19.4855	10.8957 0.5592
93 94 19.4882	10.8713 0.5578
189 190 19.4914	10.8991 0.5592
34 44 21.8061	12.2342 0.5610
226 236 21.8063	12.1629 0.5578
130 140 21.8066	12.2272 0.5607
193 194 -31.7747	-21.3217 0.6710
1 2 -31.7838	-21.1658 0.6659
97 98 -31.7847	-21.4154 0.6738
143 144 -32.2826	-21.2311 0.6577
239 240 -32.2912	-21.0668 0.6524
47 48 -32.2959	-21.0777 0.6526
9 30 -0.4480	-1.2131 2.7075
105 126 -0.4503	-1.2224 2.7149
201 222 -0.4524	-1.1750 2.5971
206 214 0.8541	0.4002 0.4686
14 22 0.8548	0.3946 0.4616
110 118 0.8560	0.4197 0.4903
208 210 -1.0755	-0.8988 0.8357
112 114 -1.0784	-0.9022 0.8366
16 18 -1.0803	-0.9581 0.8869
117 118 -1.8332	-1.2428 0.6780
21 22 -1.8332	-1.3074 0.7132
213 214 -1.8334	-1.2337 0.6729
157 158 1.9018	0.8046 0.4231
61 62 1.9038	0.8195 0.4305
253 254 1.9061	0.8121 0.4261
100 108 -2.0497	-1.3089 0.6386
150 170 2.0501	0.7983 0.3894
4 12 -2.0503	-1.3508 0.6588
246 266 2.0504	0.7761 0.3785
196 204 -2.0509	-1.2965 0.6322
54 74 2.0528	0.7397 0.3604
161 162 -2.6969	-1.8697 0.6933
257 258 -2.6992	-1.8482 0.6847
65 66 -2.7009	-1.9096 0.7070
71 74 2.9488	1.6977 0.5757
263 266 2.9500	1.6921 0.5736
167 170 2.9541	1.6943 0.5736
53 55 -3.0504	-2.8260 0.9264
245 247 -3.0581	-2.7885 0.9118
149 151 -3.0621	-2.8265 0.9231
226 232 -3.3169	-1.6644 0.5018
130 136 -3.3204	-1.6061 0.4837
34 40 -3.3210	-1.6407 0.4940
80 84 -3.4443	-1.7619 0.5115
176 180 -3.4460	-1.7445 0.5062
272 276 -3.4479	-1.7269 0.5008
236 279 -3.4597	-1.9425 0.5615
44 87 -3.4598	-1.9692 0.5692
140 183 -3.4603	-1.9674 0.5686
43 48 3.8527	2.1599 0.5606
235 240 3.8542	2.1086 0.5471
139 144 3.8549	2.1876 0.5675
173 192 -3.9034	-2.2584 0.5786
77 96 -3.9055	-2.2674 0.5806
269 288 -3.9071	-2.2464 0.5750
36 39 -4.1080	-1.9904 0.4845
132 135 -4.1083	-1.9801 0.4820
228 231 -4.1109	-1.9868 0.4833
52 59 -4.1687	-2.9197 0.7004
148 155 -4.1687	-2.8931 0.6940
244 251 -4.1688	-2.9094 0.6979
68 70 4.4793	2.3298 0.5201
260 262 4.4812	2.3247 0.5188
164 166 4.4846	2.3154 0.5163
155 161 4.7640	2.7577 0.5789
251 257 4.7659	2.7728 0.5818
59 65 4.7666	2.7794 0.5831
220 231 -4.8261	-3.3422 0.6925
28 39 -4.8265	-3.3328 0.6905
124 135 -4.8280	-3.3498 0.6938
199 206 -4.8738	-3.3564 0.6886
7 14 -4.8750	-3.3580 0.6888
103 110 -4.8759	-3.3510 0.6873
32 287 5.1499	2.7809 0.5400
191 224 5.1530	2.7452 0.5327
95 128 5.1562	2.8124 0.5454
261 277 6.2841	3.4927 0.5558
165 181 6.2842	3.4858 0.5547
69 85 6.2845	3.4642 0.5512
121 123 6.3965	3.7576 0.5874
217 219 6.3980	3.7345 0.5837
25 27 6.4004	3.7848 0.5913
217 232 7.9667	4.3228 0.5426
25 40 7.9694	4.3794 0.5495
121 136 7.9699	4.3897 0.5508
216 218 8.5919	4.9274 0.5735
24 26 8.5950	4.9339 0.5740
120 122 8.6012	4.9277 0.5729
158 160 -8.8744	-5.4990 0.6196
62 64 -8.8772	-5.4782 0.6171
254 256 -8.8776	-5.5052 0.6201
147 153 -9.0346	-5.4657 0.6050
51 57 -9.0372	-5.5058 0.6092
243 249 -9.0377	-5.4457 0.6026
210 212 -9.5413	-5.9777 0.6265
114 116 -9.5422	-5.9568 0.6243
18 20 -9.5476	-5.9753 0.6258
6 11 -10.9308	-6.6293 0.6065
198 203 -10.9312	-6.6079 0.6045
102 107 -10.9357	-6.5968 0.6032
168 170 -11.0862	-6.5914 0.5946
264 266 -11.0870	-6.5201 0.5881
72 74 -11.0897	-6.5098 0.5870
83 85 -13.0679	-7.2808 0.5572
179 181 -13.0686	-7.3394 0.5616
275 277 -13.0768	-7.3218 0.5599
219 231 14.4256	8.8473 0.6133
123 135 14.4266	8.7886 0.6092
27 39 14.4295	8.9135 0.6177
7 12 -0.1266	-0.0970 0.7666
199 204 -0.1268	-0.0753 0.5940
103 108 -0.1278	-0.1203 0.9417
97 139 -0.3091	-0.3678 1.1898
1 43 -0.3100	-0.3672 1.1845
193 235 -0.3107	-0.3751 1.2073
19 38 -0.6542	-0.4081 0.6238
115 134 -0.6549	-0.4050 0.6185
211 230 -0.6561	-0.4031 0.6144
78 90 -0.6705	-0.4717 0.7035
270 282 -0.6719	-0.4988 0.7423
174 186 -0.6723	-0.4587 0.6823
139 175 0.6946	0.2014 0.2900
43 79 0.6948	0.2028 0.2918
235 271 0.6952	0.1932 0.2779
255 275 -0.7755	-0.5733 0.7393
159 179 -0.7792	-0.6183 0.7936
63 83 -0.7826	-0.5993 0.7657
91 253 0.7895	0.7490 0.9487
157 283 0.7903	0.7922 1.0024
61 187 0.7915	0.7927 1.0016
18 45 0.8197	0.0864 0.1054
210 237 0.8200	0.0749 0.0914
114 141 0.8217	0.1436 0.1747
40 46 0.8507	0.5622 0.6609
232 238 0.8512	0.6175 0.7255
136 142 0.8537	0.5849 0.6852
3 42 -0.8840	-0.4953 0.5603
195 234 -0.8849	-0.4687 0.5297
99 138 -0.8853	-0.4621 0.5219
2 27 1.0075	0.4293 0.4261
194 219 1.0084	0.4665 0.4626
98 123 1.0089	0.4284 0.4246
231 286 -1.1706	-0.8731 0.7459
39 94 -1.1713	-0.8870 0.7573
135 190 -1.1717	-0.8750 0.7468
41 43 1.2902	0.9344 0.7243
137 139 1.2912	0.9514 0.7368
233 235 1.2928	0.9545 0.7383
241 278 1.3040	0.9591 0.7355
49 86 1.3060	0.9422 0.7215
145 182 1.3067	0.9667 0.7398
112 117 1.3895	0.7600 0.5470
208 213 1.3896	0.7734 0.5566
16 21 1.3896	0.7485 0.5387
215 217 -1.7215	-0.7185 0.4174
119 121 -1.7231	-0.6957 0.4037
23 25 -1.7233	-0.7178 0.4165
118 124 1.7712	1.0545 0.5954
22 28 1.7726	1.0412 0.5874
214 220 1.7739	1.0638 0.5997
78 85 -1.8156	-0.8094 0.4458
270 277 -1.8161	-0.8081 0.4450
174 181 -1.8177	-0.8069 0.4439
157 162 1.8383	1.0323 0.5615
61 66 1.8391	1.0242 0.5569
253 258 1.8402	1.0562 0.5740
199 235 1.9103	0.6770 0.3544
103 139 1.9105	0.7143 0.3739
7 43 1.9120	0.7417 0.3879
122 126 -2.0565	-1.3602 0.6614
218 222 -2.0567	-1.3769 0.6695
26 30 -2.0569	-1.3773 0.6696
123 127 -2.1062	-1.2201 0.5793
219 223 -2.1064	-1.2360 0.5868
27 31 -2.1066	-1.1972 0.5683
79 89 2.1285	1.1340 0.5328
175 185 2.1293	1.1305 0.5309
271 281 2.1304	1.1147 0.5232
161 168 2.2105	1.2549 0.5677
257 264 2.2107	1.2429 0.5622
65 72 2.2124	1.2674 0.5728
163 165 2.2198	1.6898 0.7612
67 69 2.2220	1.6432 0.7395
259 261 2.2249	1.6388 0.7366
125 139 2.2900	1.1893 0.5193
221 235 2.2909	1.2278 0.5359
29 43 2.2930	1.1751 0.5125
56 87 -2.3059	-1.1880 0.5152
152 183 -2.3080	-1.1747 0.5090
248 279 -2.3091	-1.1916 0.5161
144 167 2.4829	1.2623 0.5084
240 263 2.4842	1.2647 0.5091
48 71 2.4844	1.2310 0.4955
172 192 2.7136	1.6329 0.6018
268 288 2.7164	1.6260 0.5986
76 96 2.7169	1.6492 0.6070
131 183 2.7458	1.3350 0.4862
35 87 2.7474	1.3357 0.4862
227 279 2.7485	1.3481 0.4905
33 46 -2.7944	-1.7388 0.6222
129 142 -2.7972	-1.7306 0.6187
225 238 -2.7982	-1.7293 0.6180
280 282 2.8393	1.7283 0.6087
88 90 2.8397	1.7305 0.6094
184 186 2.8399	1.7367 0.6115
158 161 2.8681	1.6934 0.5904
254 257 2.8697	1.6880 0.5882
62 65 2.8702	1.7206 0.5995
148 166 -2.9193	-1.6866 0.5778
52 70 -2.9238	-1.7317 0.5923
244 262 -2.9244	-1.7076 0.5839
199 218 -2.9633	-1.3359 0.4508
103 122 -2.9644	-1.3401 0.4521
7 26 -2.9657	-1.3613 0.4590
219 224 2.9690	1.7194 0.5791
27 32 2.9704	1.6813 0.5660
123 128 2.9706	1.7058 0.5742
214 219 -3.1165	-1.5321 0.4916
118 123 -3.1168	-1.5631 0.5015
22 27 -3.1168	-1.5069 0.4835
148 167 -3.1859	-1.8305 0.5746
244 263 -3.1881	-1.8169 0.5699
52 71 -3.1889	-1.8632 0.5843
148 160 3.1968	1.8272 0.5716
52 64 3.1976	1.8460 0.5773
244 256 3.1996	1.8578 0.5806
219 222 3.2105	1.9336 0.6023
123 126 3.2128	1.9147 0.5960
27 30 3.2128	1.9504 0.6071
252 255 -3.2276	-1.9920 0.6172
156 159 -3.2303	-1.9792 0.6127
60 63 -3.2316	-1.9830 0.6136
10 43 3.4578	1.8542 0.5362
106 139 3.4592	1.8567 0.5367
202 235 3.4600	1.8690 0.5402
155 160 -3.4726	-2.1265 0.6124
59 64 -3.4742	-2.1002 0.6045
251 256 -3.4757	-2.1043 0.6054
253 255 -3.6003	-2.1999 0.6110
157 159 -3.6024	-2.1795 0.6050
61 63 -3.6025	-2.1657 0.6012
103 116 3.6532	2.1114 0.5780
199 212 3.6552	2.1267 0.5818
7 20 3.6553	2.1504 0.5883
161 167 -3.6708	-1.9387 0.5282
257 263 -3.6736	-1.9167 0.5217
65 71 -3.6738	-1.9013 0.5175
71 75 -3.9061	-2.2498 0.5760
167 171 -3.9065	-2.2647 0.5797
263 267 -3.9069	-2.2821 0.5841
168 180 -3.9765	-2.8509 0.7170
72 84 -3.9790	-2.8913 0.7266
264 276 -3.9798	-2.8676 0.7205
58 65 -4.0406	-2.6082 0.6455
250 257 -4.0410	-2.6316 0.6512
154 161 -4.0410	-2.6312 0.6511
110 116 -4.0601	-2.4488 0.6031
206 212 -4.0616	-2.4530 0.6040
14 20 -4.0630	-2.4665 0.6071
195 239 4.1500	2.4560 0.5918
99 143 4.1507	2.4779 0.5970
3 47 4.1529	2.4844 0.5982
63 82 -4.1677	-2.2293 0.5349
159 178 -4.1699	-2.2531 0.5403
255 274 -4.1711	-2.2335 0.5355
16 19 -4.3746	-2.6198 0.5989
208 211 -4.3747	-2.6208 0.5991
112 115 -4.3751	-2.6169 0.5981
167 192 4.4466	2.4406 0.5489
71 96 4.4473	2.4356 0.5477
263 288 4.4476	2.4391 0.5484
215 283 -5.2500	-3.1130 0.5930
23 91 -5.2512	-3.0768 0.5859
119 187 -5.2518	-3.1059 0.5914
193 241 5.3040	3.3163 0.6252
97 145 5.3050	3.3405 0.6297
1 49 5.3052	3.2792 0.6181
169 183 5.3473	3.0338 0.5674
265 279 5.3474	2.9931 0.5597
73 87 5.3479	3.0485 0.5700
222 230 5.4503	3.1300 0.5743
30 38 5.4506	3.0897 0.5669
126 134 5.4507	3.1485 0.5776
55 73 5.4736	3.4917 0.6379
151 169 5.4737	3.4115 0.6233
247 265 5.4748	3.4535 0.6308
74 83 5.6329	3.1980 0.5677
170 179 5.6332	3.2115 0.5701
266 275 5.6356	3.2610 0.5786
158 178 -5.7417	-3.6682 0.6389
254 274 -5.7438	-3.7001 0.6442
62 82 -5.7439	-3.6235 0.6308
47 87 5.7760	3.2816 0.5681
143 183 5.7783	3.3461 0.5791
239 279 5.7794	3.3249 0.5753
109 118 -5.8584	-3.7451 0.6393
205 214 -5.8589	-3.7426 0.6388
13 22 -5.8602	-3.7620 0.6420
261 263 5.9513	3.3802 0.5680
165 167 5.9518	3.4305 0.5764
69 71 5.9536	3.4254 0.5753
64 80 6.0122	3.7772 0.6283
160 176 6.0122	3.7612 0.6256
256 272 6.0137	3.7645 0.6260
196 233 -6.2388	-3.6039 0.5777
4 41 -6.2392	-3.5844 0.5745
100 137 -6.2400	-3.5948 0.5761
263 268 6.2431	3.5010 0.5608
71 76 6.2439	3.5040 0.5612
167 172 6.2455	3.4769 0.5567
149 152 -6.4262	-3.6505 0.5681
245 248 -6.4280	-3.6985 0.5754
53 56 -6.4295	-3.6491 0.5676
270 288 -6.5050	-3.7641 0.5786
78 96 -6.5060	-3.7697 0.5794
174 192 -6.5072	-3.7812 0.5811
275 288 6.7209	3.2992 0.4909
83 96 6.7225	3.3010 0.4910
179 192 6.7234	3.2780 0.4875
79 84 7.2554	4.0715 0.5612
271 276 7.2581	4.0429 0.5570
175 180 7.2590	4.0390 0.5564
33 39 7.6578	4.1515 0.5421
225 231 7.6589	4.1710 0.5446
129 135 7.6593	4.1763 0.5453
131 135 7.6638	4.2441 0.5538
35 39 7.6645	4.2679 0.5568
227 231 7.6686	4.2391 0.5528
280 281 8.4627	5.3102 0.6275
88 89 8.4666	5.3494 0.6318
184 185 8.4668	5.3153 0.6278
36 91 8.7054	5.3049 0.6094
132 187 8.7063	5.2858 0.6071
228 283 8.7067	5.2869 0.6072
237 283 -8.9042	-5.3053 0.5958
45 91 -8.9052	-5.3072 0.5960
141 187 -8.9053	-5.2835 0.5933
71 80 -9.0958	-5.2521 0.5774
263 272 -9.0966	-5.2578 0.5780
167 176 -9.0981	-5.2981 0.5823
202 221 9.1166	5.5949 0.6137
10 29 9.1174	5.5966 0.6138
106 125 9.1217	5.5718 0.6108
219 228 -10.1815	-5.6905 0.5589
123 132 -10.1851	-5.6989 0.5595
27 36 -10.1855	-5.7500 0.5645
77 84 10.3826	5.7514 0.5539
173 180 10.3833	5.7463 0.5534
269 276 10.3846	5.7337 0.5521
77 88 0.0280	-0.1663 -5.9336
173 184 0.0291	-0.1767 -6.0786
269 280 0.0300	-0.1525 -5.0797
21 91 -0.0462	-0.0107 0.2323
213 283 -0.0462	-0.0046 0.0995
117 187 -0.0462	-0.0153 0.3317
118 133 0.0520	0.0563 1.0833
22 37 0.0520	0.0557 1.0713
214 229 0.0521	0.0673 1.2930
250 252 -0.0759	-0.1757 2.3149
154 156 -0.0770	-0.1673 2.1717
58 60 -0.0775	-0.1757 2.2674
225 241 -0.1625	-0.0099 0.0610
129 145 -0.1625	-0.0200 0.1233
33 49 -0.1643	-0.0253 0.1538
64 83 -0.1985	-0.0662 0.3333
160 179 -0.2006	-0.0457 0.2276
256 275 -0.2008	-0.0580 0.2886
2 40 -0.2548	-0.2940 1.1537
194 232 -0.2559	-0.3086 1.2058
98 136 -0.2569	-0.2792 1.0866
65 82 0.2844	0.1515 0.5328
257 274 0.2850	0.1403 0.4922
161 178 0.2857	0.1398 0.4894
205 207 -0.3536	-0.3386 0.9576
109 111 -0.3536	-0.3338 0.9440
13 15 -0.3544	-0.3373 0.9517
120 187 0.5308	0.4123 0.7767
24 91 0.5315	0.4109 0.7731
216 283 0.5329	0.4026 0.7555
212 230 -0.7021	-0.3862 0.5501
20 38 -0.7033	-0.3654 0.5195
116 134 -0.7036	-0.3827 0.5439
116 117 -0.7574	-0.3825 0.5050
212 213 -0.7579	-0.4020 0.5305
20 21 -0.7581	-0.4070 0.5368
242 246 0.7876	0.5904 0.7496
50 54 0.7880	0.5795 0.7353
146 150 0.7885	0.5925 0.7514
227 278 -0.7972	-0.5460 0.6849
35 86 -0.7980	-0.5600 0.7017
131 182 -0.7981	-0.5614 0.7035
91 252 -0.8226	-0.6664 0.8100
156 283 -0.8253	-0.6630 0.8033
60 187 -0.8264	-0.6939 0.8397
64 66 -0.9154	-0.4544 0.4963
160 162 -0.9159	-0.4620 0.5045
256 258 -0.9165	-0.4563 0.4978
193 279 0.9197	0.7111 0.7732
1 87 0.9200	0.7281 0.7914
97 183 0.9201	0.7304 0.7938
195 269 1.0835	0.6729 0.6211
3 77 1.0842	0.6908 0.6372
99 173 1.0847	0.6832 0.6299
35 49 1.2692	0.7972 0.6281
131 145 1.2703	0.7959 0.6265
227 241 1.2712	0.7783 0.6122
44 56 1.3202	0.7375 0.5586
236 248 1.3209	0.7554 0.5719
140 152 1.3210	0.7447 0.5637
53 95 -1.4492	-0.8099 0.5589
245 287 -1.4511	-0.7975 0.5496
149 191 -1.4518	-0.8165 0.5624
144 174 -1.5234	-0.6479 0.4253
48 78 -1.5257	-0.6023 0.3948
240 270 -1.5259	-0.6438 0.4219
7 27 -1.6617	-0.9860 0.5933
103 123 -1.6621	-0.9602 0.5777
199 219 -1.6622	-0.9653 0.5807
198 205 1.7817	1.1932 0.6697
6 13 1.7821	1.2039 0.6755
102 109 1.7827	1.2040 0.6754
144 181 -1.9088	-1.2863 0.6738
48 85 -1.9103	-1.2683 0.6639
240 277 -1.9120	-1.3010 0.6804
250 256 1.9237	1.2266 0.6376
154 160 1.9250	1.1901 0.6182
58 64 1.9250	1.1974 0.6220
13 20 1.9501	1.2092 0.6201
205 212 1.9508	1.2009 0.6156
109 116 1.9512	1.2108 0.6205
147 154 2.0226	1.2865 0.6360
243 250 2.0233	1.3641 0.6742
51 58 2.0235	1.3095 0.6471
212 219 -2.0430	-1.1190 0.5477
116 123 -2.0445	-1.0480 0.5126
20 27 -2.0467	-1.0691 0.5224
211 215 -2.1069	-1.2693 0.6025
19 23 -2.1074	-1.2796 0.6072
115 119 -2.1074	-1.2730 0.6041
70 74 -2.2371	-1.4027 0.6270
166 170 -2.2372	-1.3870 0.6200
262 266 -2.2375	-1.4137 0.6318
160 167 -2.2443	-1.1423 0.5090
64 71 -2.2457	-1.1374 0.5065
256 263 -2.2467	-1.1660 0.5190
18 22 2.2523	1.3266 0.5890
210 214 2.2529	1.3052 0.5793
114 118 2.2537	1.2953 0.5747
252 258 -2.3981	-1.4520 0.6055
156 162 -2.3996	-1.4790 0.6163
60 66 -2.4005	-1.4541 0.6057
150 183 2.5138	1.5897 0.6324
246 279 2.5141	1.6061 0.6389
54 87 2.5141	1.6315 0.6489
118 187 -2.6249	-1.5297 0.5828
22 91 -2.6251	-1.4683 0.5593
214 283 -2.6264	-1.5127 0.5760
195 275 -2.7039	-1.6309 0.6032
99 179 -2.7045	-1.6217 0.5996
3 83 -2.7062	-1.6144 0.5965
195 271 2.7316	1.6492 0.6038
3 79 2.7319	1.6694 0.6111
99 175 2.7322	1.6637 0.6089
194 226 -2.7825	-1.4183 0.5097
98 130 -2.7832	-1.4209 0.5105
2 34 -2.7835	-1.4296 0.5136
261 264 -2.8129	-1.5985 0.5683
165 168 -2.8139	-1.5780 0.5608
69 72 -2.8147	-1.5757 0.5598
99 145 2.8841	1.6197 0.5616
201 281 2.8842	1.5619 0.5415
9 89 2.8848	1.5707 0.5445
195 241 2.8850	1.6268 0.5639
3 49 2.8850	1.6418 0.5691
105 185 2.8856	1.5751 0.5459
257 273 2.9887	1.7840 0.5969
65 81 2.9889	1.7986 0.6018
161 177 2.9910	1.7812 0.5955
207 211 -3.0229	-1.8480 0.6113
15 19 -3.0230	-1.8546 0.6135
111 115 -3.0237	-1.8058 0.5972
92 287 3.0355	1.7142 0.5647
95 188 3.0373	1.7023 0.5605
191 284 3.0387	1.7210 0.5664
15 18 3.0916	1.6491 0.5334
111 114 3.0929	1.6745 0.5414
207 210 3.0930	1.6542 0.5348
60 62 3.1186	1.6936 0.5431
156 158 3.1200	1.7007 0.5451
252 254 3.1219	1.6762 0.5369
251 259 -3.2976	-1.9231 0.5832
59 67 -3.2981	-1.9419 0.5888
155 163 -3.2984	-1.9245 0.5835
135 189 3.4796	1.9745 0.5675
231 285 3.4799	1.9802 0.5690
39 93 3.4800	1.9809 0.5692
14 23 -3.5164	-2.0603 0.5859
206 215 -3.5169	-2.0368 0.5792
110 119 -3.5175	-2.0598 0.5856
230 241 -3.5199	-2.1014 0.5970
38 49 -3.5205	-2.0876 0.5930
134 145 -3.5213	-2.0857 0.5923
140 190 -3.6037	-2.0980 0.5822
236 286 -3.6040	-2.1180 0.5877
44 94 -3.6041	-2.1198 0.5881
152 182 3.6066	2.1777 0.6038
248 278 3.6066	2.1857 0.6060
56 86 3.6078	2.1807 0.6044
92 248 3.8086	2.2110 0.5805
56 188 3.8100	2.2260 0.5842
152 284 3.8105	2.2387 0.5875
109 112 3.8155	2.1595 0.5660
13 16 3.8158	2.1471 0.5627
205 208 3.8160	2.1490 0.5631
233 271 -3.8425	-2.1178 0.5512
137 175 -3.8430	-2.1173 0.5510
41 79 -3.8435	-2.1090 0.5487
2 29 -3.8564	-2.2360 0.5798
98 125 -3.8565	-2.2858 0.5927
194 221 -3.8568	-2.2438 0.5818
121 124 -3.9820	-2.3901 0.6002
217 220 -3.9828	-2.4198 0.6076
25 28 -3.9833	-2.3752 0.5963
281 282 4.1554	2.3112 0.5562
89 90 4.1569	2.2988 0.5530
185 186 4.1573	2.3010 0.5535
61 133 4.1869	2.3540 0.5622
157 229 4.1870	2.3710 0.5663
37 253 4.1878	2.3557 0.5625
125 134 4.3038	2.4181 0.5618
221 230 4.3040	2.4296 0.5645
29 38 4.3046	2.4227 0.5628
165 192 4.5788	2.5842 0.5644
69 96 4.5789	2.5995 0.5677
261 288 4.5795	2.6083 0.5696
70 72 -4.6682	-2.5084 0.5373
262 264 -4.6691	-2.5591 0.5481
166 168 -4.6701	-2.5589 0.5479
24 287 -4.9767	-2.9853 0.5998
95 120 -4.9796	-3.0115 0.6048
191 216 -4.9804	-2.9728 0.5969
225 286 5.0049	2.7934 0.5581
33 94 5.0058	2.7693 0.5532
129 190 5.0062	2.7805 0.5554
154 157 5.2441	2.9295 0.5586
58 61 5.2448	2.9322 0.5591
250 253 5.2452	2.9308 0.5587
133 134 -5.2743	-2.9308 0.5557
37 38 -5.2766	-2.9774 0.5643
218 220 -5.2767	-2.8238 0.5351
229 230 -5.2768	-2.9674 0.5624
122 124 -5.2769	-2.8358 0.5374
26 28 -5.2776	-2.8063 0.5317
99 180 -5.9903	-3.4589 0.5774
195 276 -5.9916	-3.4462 0.5752
3 84 -5.9920	-3.4593 0.5773
81 83 -6.0572	-3.2433 0.5354
273 275 -6.0613	-3.2589 0.5377
177 179 -6.0619	-3.2386 0.5343
249 287 6.5556	3.8147 0.5819
57 95 6.5568	3.7948 0.5788
153 191 6.5575	3.7888 0.5778
52 87 6.7120	3.7708 0.5618
148 183 6.7121	3.7564 0.5596
244 279 6.7132	3.7707 0.5617
276 280 -0.0183	-0.0864 4.7351
180 184 -0.0186	-0.0710 3.8184
84 88 -0.0197	-0.0733 3.7240
144 171 0.1069	0.0953 0.8921
240 267 0.1075	0.0802 0.7462
48 75 0.1077	0.0963 0.8945
5 9 -0.1109	-0.0648 0.5845
101 105 -0.1112	-0.0735 0.6609
197 201 -0.1118	-0.0670 0.5994
241 248 0.1456	-0.0068 -0.0467
145 152 0.1458	0.0119 0.0816
49 56 0.1474	0.0071 0.0483
214 232 -0.1758	0.0812 -0.4615
22 40 -0.1765	0.0814 -0.4611
118 136 -0.1774	0.0893 -0.5031
2 31 0.2277	0.1775 0.7795
194 223 0.2279	0.1688 0.7409
98 127 0.2279	0.1751 0.7682
138 144 -0.4073	-0.3618 0.8885
42 48 -0.4085	-0.3520 0.8617
234 240 -0.4086	-0.3547 0.8681
136 182 0.4116	0.2171 0.5276
40 86 0.4124	0.2200 0.5336
232 278 0.4133	0.2320 0.5614
120 136 -0.4224	-0.2557 0.6053
24 40 -0.4248	-0.2481 0.5841
216 232 -0.4252	-0.2413 0.5675
203 212 -0.4466	-0.2206 0.4939
11 20 -0.4471	-0.2248 0.5028
107 116 -0.4471	-0.2461 0.5503
107 126 0.4645	0.2615 0.5631
203 222 0.4648	0.2515 0.5410
11 30 0.4651	0.2698 0.5802
65 85 -0.6093	-0.1898 0.3116
161 181 -0.6097	-0.2116 0.3470
257 277 -0.6101	-0.2170 0.3557
234 277 0.6269	0.3834 0.6116
42 85 0.6269	0.3813 0.6082
138 181 0.6272	0.3703 0.5904
217 230 0.6839	0.4324 0.6322
121 134 0.6842	0.4215 0.6161
25 38 0.6846	0.4068 0.5942
2 86 0.7726	0.3912 0.5063
98 182 0.7733	0.3940 0.5095
194 278 0.7739	0.3847 0.4971
150 171 -0.8694	-0.3785 0.4354
246 267 -0.8699	-0.3851 0.4427
54 75 -0.8699	-0.3835 0.4409
260 272 0.9568	0.4675 0.4886
164 176 0.9568	0.4884 0.5105
68 80 0.9570	0.4828 0.5044
249 256 -0.9628	-0.5404 0.5613
153 160 -0.9631	-0.5355 0.5560
57 64 -0.9636	-0.5400 0.5605
256 267 -0.9731	-0.6551 0.6733
64 75 -0.9735	-0.6502 0.6679
160 171 -0.9738	-0.6524 0.6700
263 273 -0.9879	-0.4530 0.4585
71 81 -0.9881	-0.4424 0.4477
167 177 -0.9892	-0.4413 0.4461
249 266 1.0045	0.5423 0.5399
57 74 1.0045	0.5391 0.5366
153 170 1.0053	0.5215 0.5188
68 85 1.0757	0.5981 0.5560
164 181 1.0759	0.5889 0.5474
260 277 1.0763	0.5986 0.5562
19 25 1.0806	0.6691 0.6192
211 217 1.0809	0.6547 0.6057
115 121 1.0815	0.6697 0.6192
191 228 -1.1719	-0.7573 0.6462
95 132 -1.1728	-0.7535 0.6425
36 287 -1.1729	-0.7556 0.6443
199 202 1.1745	0.6874 0.5853
7 10 1.1746	0.7086 0.6033
103 106 1.1747	0.7047 0.5999
121 132 1.1783	0.6306 0.5351
25 36 1.1787	0.6255 0.5306
217 228 1.1788	0.6533 0.5542
261 272 1.1930	0.5764 0.4831
165 176 1.1934	0.6016 0.5041
69 80 1.1934	0.5895 0.4939
95 140 1.2161	0.7253 0.5964
44 287 1.2162	0.7195 0.5916
191 236 1.2163	0.7058 0.5803
74 80 -1.2379	-0.9348 0.7551
266 272 -1.2385	-0.8998 0.7266
170 176 -1.2401	-0.9076 0.7318
84 90 1.3049	0.6994 0.5360
180 186 1.3056	0.7133 0.5463
276 282 1.3056	0.7016 0.5374
7 28 -1.3072	-0.8295 0.6346
199 220 -1.3075	-0.8274 0.6328
103 124 -1.3082	-0.8300 0.6345
9 31 -1.4149	-0.7920 0.5598
105 127 -1.4151	-0.7832 0.5534
201 223 -1.4155	-0.8084 0.5711
149 183 -1.4199	-0.6996 0.4927
245 279 -1.4201	-0.6939 0.4886
53 87 -1.4204	-0.7029 0.4948
244 247 -1.4599	-0.9100 0.6233
148 151 -1.4604	-0.9004 0.6165
52 55 -1.4604	-0.9028 0.6181
139 143 1.5677	0.9811 0.6258
235 239 1.5678	0.9811 0.6258
43 47 1.5686	0.9744 0.6212
94 287 -1.5980	-0.9465 0.5923
191 286 -1.5981	-0.9522 0.5958
95 190 -1.5983	-0.9666 0.6048
175 192 -1.6396	-0.9925 0.6053
79 96 -1.6402	-0.9836 0.5997
271 288 -1.6403	-1.0005 0.6100
68 81 1.7370	0.9316 0.5363
164 177 1.7370	0.9164 0.5276
260 273 1.7373	0.9176 0.5282
55 74 -1.7574	-1.1762 0.6693
247 266 -1.7588	-1.1950 0.6795
151 170 -1.7597	-1.1758 0.6682
222 228 -1.7921	-1.2932 0.7216
126 132 -1.7929	-1.2626 0.7042
30 36 -1.7933	-1.2757 0.7114
24 36 1.8254	1.0301 0.5643
216 228 1.8258	1.0416 0.5705
63 67 -1.8260	-1.0934 0.5988
159 163 -1.8268	-1.0936 0.5986
255 259 -1.8273	-1.0918 0.5975
120 132 1.8273	1.0512 0.5753
191 226 1.8278	1.1293 0.6179
95 130 1.8279	1.1178 0.6115
34 287 1.8294	1.1174 0.6108
207 213 -1.8298	-1.1583 0.6330
111 117 -1.8301	-1.1513 0.6291
15 21 -1.8302	-1.1503 0.6285
138 175 -1.8510	-1.2215 0.6599
42 79 -1.8517	-1.2119 0.6545
234 271 -1.8518	-1.2304 0.6645
211 216 -2.0779	-1.2649 0.6087
19 24 -2.0782	-1.2602 0.6064
115 120 -2.0793	-1.2432 0.5979
52 72 -2.1316	-1.3004 0.6101
148 168 -2.1326	-1.2929 0.6062
244 264 -2.1335	-1.3164 0.6170
68 82 2.1954	1.1895 0.5418
164 178 2.1957	1.1862 0.5403
260 274 2.1958	1.1761 0.5356
30 43 2.2624	1.5431 0.6821
126 139 2.2628	1.5478 0.6840
222 235 2.2629	1.5482 0.6842
19 29 -2.3056	-1.4095 0.6114
211 221 -2.3063	-1.4050 0.6092
115 125 -2.3067	-1.4279 0.6190
63 73 -2.3399	-1.4576 0.6229
255 265 -2.3406	-1.4584 0.6231
159 169 -2.3406	-1.4490 0.6190
112 187 -2.3406	-1.4125 0.6035
208 283 -2.3408	-1.4163 0.6050
16 91 -2.3409	-1.4066 0.6009
140 188 2.3685	1.6692 0.7048
236 284 2.3687	1.6895 0.7133
44 92 2.3694	1.6943 0.7151
79 83 2.5254	1.4627 0.5792
175 179 2.5259	1.4409 0.5704
271 275 2.5268	1.4416 0.5705
67 81 2.5407	1.4944 0.5882
163 177 2.5410	1.4974 0.5893
259 273 2.5411	1.4938 0.5879
47 83 -2.5491	-1.3408 0.5260
143 179 -2.5506	-1.3398 0.5253
239 275 -2.5507	-1.3363 0.5239
200 204 -2.5924	-1.5645 0.6035
104 108 -2.5925	-1.5713 0.6061
8 12 -2.5928	-1.5641 0.6032
97 134 -2.6515	-1.4190 0.5351
1 38 -2.6520	-1.4329 0.5403
193 230 -2.6525	-1.4136 0.5329
118 134 2.6554	1.6509 0.6217
214 230 2.6560	1.6543 0.6228
22 38 2.6560	1.6555 0.6233
24 28 -3.0045	-1.7644 0.5873
120 124 -3.0051	-1.7690 0.5887
216 220 -3.0053	-1.7668 0.5879
125 145 3.0491	1.7792 0.5835
221 241 3.0495	1.7792 0.5834
29 49 3.0501	1.8020 0.5908
59 63 3.1034	1.7819 0.5742
251 255 3.1042	1.7585 0.5665
155 159 3.1044	1.7701 0.5702
200 271 3.2121	1.7999 0.5604
104 175 3.2133	1.8182 0.5658
8 79 3.2138	1.8017 0.5606
14 19 3.2844	1.9370 0.5898
206 211 3.2845	1.9243 0.5859
110 115 3.2846	1.9285 0.5871
174 179 -3.3982	-2.0752 0.6107
78 83 -3.3989	-2.0831 0.6129
270 275 -3.3991	-2.0951 0.6164
9 20 3.5426	2.0970 0.5920
105 116 3.5442	2.1105 0.5955
201 212 3.5447	2.1295 0.6008
198 235 -3.6464	-2.0029 0.5493
6 43 -3.6467	-2.0186 0.5535
102 139 -3.6473	-2.0195 0.5537
81 84 -3.6988	-2.0901 0.5651
177 180 -3.7003	-2.0956 0.5663
273 276 -3.7008	-2.0937 0.5657
224 285 3.9863	2.3540 0.5905
32 93 3.9872	2.3705 0.5945
128 189 3.9872	2.3613 0.5922
246 256 4.1163	2.4619 0.5981
150 160 4.1165	2.4499 0.5951
54 64 4.1166	2.4366 0.5919
158 170 -0.0116	-0.0472 4.0676
254 266 -0.0121	-0.0175 1.4471
62 74 -0.0122	-0.0299 2.4554
219 229 -0.0227	0.0784 -3.4563
123 133 -0.0232	0.0938 -4.0477
27 37 -0.0234	0.0796 -3.3981
77 83 0.0316	-0.0217 -0.6862
173 179 0.0319	-0.0465 -1.4582
269 275 0.0328	-0.0143 -0.4369
18 30 -0.0554	0.0437 -0.7884
210 222 -0.0562	0.0399 -0.7104
114 126 -0.0566	0.0479 -0.8458
231 248 0.0722	0.1316 1.8223
39 56 0.0731	0.1136 1.5536
135 152 0.0732	0.1032 1.4091
200 280 -0.1087	-0.0284 0.2615
8 88 -0.1102	-0.0319 0.2894
157 210 0.1104	-0.0382 -0.3459
104 184 -0.1106	-0.0231 0.2092
61 114 0.1109	-0.0527 -0.4756
259 272 0.1110	0.0194 0.1745
67 80 0.1110	0.0331 0.2979
18 253 0.1110	-0.0380 -0.3421
163 176 0.1114	0.0343 0.3076
121 126 0.1739	0.0998 0.5740
25 30 0.1743	0.0944 0.5416
217 222 0.1744	0.1053 0.6039
173 176 0.1855	0.0917 0.4943
77 80 0.1857	0.0923 0.4973
269 272 0.1858	0.0879 0.4733
199 205 -0.2200	-0.1856 0.8436
103 109 -0.2205	-0.1800 0.8162
7 13 -0.2209	-0.1871 0.8468
209 211 0.2318	0.1350 0.5822
113 115 0.2320	0.1297 0.5591
17 19 0.2322	0.1252 0.5391
231 278 -0.2392	-0.1621 0.6776
135 182 -0.2397	-0.1688 0.7040
39 86 -0.2400	-0.1691 0.7044
209 213 0.2445	0.0639 0.2612
17 21 0.2447	0.0695 0.2840
113 117 0.2451	0.0625 0.2549
198 220 0.2474	0.0768 0.3104
205 209 0.2476	0.0408 0.1649
6 28 0.2478	0.0731 0.2949
13 17 0.2479	0.0413 0.1665
102 124 0.2480	0.0634 0.2557
109 113 0.2483	0.0275 0.1109
211 231 -0.2557	-0.2080 0.8135
19 39 -0.2558	-0.1956 0.7647
115 135 -0.2564	-0.1982 0.7730
148 154 -0.2582	-0.1927 0.7464
52 58 -0.2584	-0.2060 0.7971
191 220 0.2585	0.2027 0.7841
244 250 -0.2586	-0.1916 0.7409
69 83 -0.2588	-0.1588 0.6135
261 275 -0.2589	-0.1469 0.5672
95 124 0.2590	0.1850 0.7142
28 287 0.2590	0.2039 0.7870
165 179 -0.2590	-0.1551 0.5989
27 35 -0.2595	-0.1481 0.5708
123 131 -0.2596	-0.1678 0.6464
219 227 -0.2600	-0.1545 0.5943
63 84 0.2639	0.0769 0.2915
159 180 0.2650	0.0755 0.2849
255 276 0.2650	0.0915 0.3455
75 83 -0.2673	-0.1490 0.5575
139 180 -0.2679	-0.2081 0.7768
235 276 -0.2681	-0.2051 0.7648
43 84 -0.2681	-0.2067 0.7708
171 179 -0.2685	-0.1600 0.5960
267 275 -0.2688	-0.1661 0.6179
69 74 -0.3373	-0.1961 0.5814
165 170 -0.3374	-0.1927 0.5712
261 266 -0.3378	-0.1834 0.5430
212 216 0.3585	0.1594 0.4448
20 24 0.3596	0.1782 0.4957
116 120 0.3597	0.1866 0.5188
127 134 -0.3740	-0.2241 0.5991
223 230 -0.3741	-0.2247 0.6005
31 38 -0.3743	-0.2226 0.5948
249 259 0.3894	0.1589 0.4081
57 67 0.3895	0.1557 0.3997
153 163 0.3904	0.1695 0.4342
23 36 0.4666	0.2595 0.5562
215 228 0.4667	0.2602 0.5575
119 132 0.4667	0.2882 0.6174
20 31 -0.5005	-0.3504 0.7002
212 223 -0.5005	-0.3602 0.7197
116 127 -0.5010	-0.3750 0.7486
151 182 0.5441	0.3835 0.7048
247 278 0.5442	0.3919 0.7201
55 86 0.5445	0.3962 0.7275
140 151 -0.5472	-0.2528 0.4619
44 55 -0.5475	-0.2536 0.4633
236 247 -0.5478	-0.2497 0.4558
22 45 0.6920	0.3990 0.5767
214 237 0.6920	0.3925 0.5672
118 141 0.6921	0.4053 0.5856
49 75 0.6922	0.3913 0.5653
145 171 0.6927	0.4019 0.5802
241 267 0.6927	0.4110 0.5933
138 180 -0.7323	-0.4865 0.6644
42 84 -0.7327	-0.4766 0.6505
234 276 -0.7329	-0.4743 0.6472
51 72 0.7352	0.3655 0.4971
243 264 0.7356	0.3687 0.5012
147 168 0.7360	0.3678 0.4998
39 87 0.7447	0.4027 0.5408
135 183 0.7449	0.3920 0.5263
231 279 0.7460	0.3940 0.5281
129 183 0.7636	0.3601 0.4716
33 87 0.7640	0.3599 0.4711
225 279 0.7642	0.3672 0.4805
159 165 0.7714	0.4926 0.6386
255 261 0.7715	0.4981 0.6456
63 69 0.7717	0.4990 0.6466
195 264 0.8129	0.4479 0.5510
99 168 0.8131	0.4474 0.5503
3 72 0.8134	0.4446 0.5466
235 281 0.8680	0.5301 0.6106
43 89 0.8682	0.5436 0.6261
139 185 0.8684	0.5282 0.6083
24 251 -0.8886	-0.4933 0.5551
155 216 -0.8891	-0.5115 0.5753
59 120 -0.8900	-0.5091 0.5720
225 230 0.8953	0.4827 0.5391
33 38 0.8961	0.4781 0.5335
129 134 0.8961	0.4803 0.5360
202 233 0.9186	0.6415 0.6984
10 41 0.9188	0.6406 0.6971
106 137 0.9192	0.6320 0.6876
143 170 -0.9362	-0.5779 0.6173
239 266 -0.9370	-0.5759 0.6146
47 74 -0.9371	-0.5616 0.5993
221 271 1.0048	0.6054 0.6025
29 79 1.0052	0.5981 0.5950
125 175 1.0053	0.5898 0.5867
235 269 1.0242	0.5430 0.5302
139 173 1.0243	0.5223 0.5099
43 77 1.0243	0.5250 0.5125
163 168 1.0274	0.6607 0.6431
67 72 1.0276	0.6582 0.6405
259 264 1.0283	0.6574 0.6393
205 217 1.0513	0.6665 0.6340
13 25 1.0519	0.6412 0.6096
109 121 1.0523	0.6415 0.6096
3 31 1.1031	0.6383 0.5786
195 223 1.1033	0.6727 0.6097
99 127 1.1034	0.6594 0.5976
87 188 1.2098	0.7757 0.6412
183 284 1.2101	0.7712 0.6373
92 279 1.2102	0.7588 0.6270
74 87 -1.2431	-0.5405 0.4348
170 183 -1.2432	-0.5451 0.4385
266 279 -1.2433	-0.5414 0.4354
97 126 -1.2782	-0.7642 0.5979
1 30 -1.2783	-0.7634 0.5972
193 222 -1.2792	-0.7644 0.5975
23 258 -1.2835	-0.8494 0.6618
162 215 -1.2838	-0.8267 0.6440
66 119 -1.2838	-0.8423 0.6561
212 237 -1.3237	-0.8194 0.6190
20 45 -1.3241	-0.8026 0.6061
116 141 -1.3242	-0.8098 0.6116
99 192 -1.3319	-0.8044 0.6040
3 96 -1.3322	-0.7961 0.5976
195 288 -1.3323	-0.7915 0.5941
182 190 1.3338	0.8341 0.6254
86 94 1.3342	0.8098 0.6069
278 286 1.3343	0.8370 0.6273
124 127 1.3501	0.7951 0.5889
28 31 1.3506	0.8075 0.5978
220 223 1.3510	0.8083 0.5983
264 267 1.3634	0.8295 0.6084
168 171 1.3637	0.8275 0.6068
72 75 1.3638	0.8347 0.6121
143 175 -1.3649	-0.7857 0.5757
239 271 -1.3650	-0.7862 0.5760
47 79 -1.3651	-0.7668 0.5617
251 265 1.3751	0.7954 0.5784
59 73 1.3760	0.7974 0.5795
155 169 1.3763	0.8070 0.5863
63 68 -1.4360	-0.8228 0.5730
255 260 -1.4363	-0.8150 0.5674
159 164 -1.4365	-0.8101 0.5640
215 220 1.4497	0.9349 0.6448
23 28 1.4498	0.9183 0.6334
119 124 1.4504	0.9248 0.6376
206 221 1.4745	0.8613 0.5841
14 29 1.4749	0.8605 0.5835
110 125 1.4756	0.8779 0.5950
155 191 1.4847	0.9306 0.6268
59 95 1.4848	0.9102 0.6130
251 287 1.4851	0.9224 0.6211
256 261 -1.5420	-0.8656 0.5613
64 69 -1.5422	-0.8719 0.5654
160 165 -1.5422	-0.8715 0.5651
246 252 -1.5481	-0.9477 0.6122
54 60 -1.5489	-0.9460 0.6108
150 156 -1.5490	-0.9600 0.6198
51 95 1.5826	1.0002 0.6320
147 191 1.5827	1.0135 0.6404
243 287 1.5828	1.0074 0.6364
92 227 -1.6009	-0.9334 0.5830
35 188 -1.6012	-0.9320 0.5821
131 284 -1.6012	-0.9302 0.5809
122 187 -1.6025	-1.0521 0.6565
218 283 -1.6027	-1.0622 0.6627
26 91 -1.6028	-1.0547 0.6581
49 93 1.6213	0.9821 0.6058
241 285 1.6221	0.9690 0.5974
145 189 1.6225	0.9721 0.5992
97 150 -1.6340	-0.9261 0.5668
1 54 -1.6342	-0.9252 0.5661
193 246 -1.6344	-0.9302 0.5691
58 69 1.6406	0.9865 0.6013
154 165 1.6409	0.9903 0.6035
250 261 1.6413	0.9901 0.6032
111 141 1.6790	0.9345 0.5566
207 237 1.6790	0.9246 0.5507
15 45 1.6791	0.9433 0.5618
3 10 1.6814	0.9972 0.5930
99 106 1.6822	0.9798 0.5825
195 202 1.6822	0.9956 0.5918
69 82 1.7062	0.9888 0.5796
261 274 1.7069	0.9921 0.5812
165 178 1.7069	0.9920 0.5812
69 81 1.7134	0.9675 0.5647
165 177 1.7139	0.9765 0.5698
261 273 1.7141	0.9509 0.5547
99 148 -1.7592	-1.0919 0.6206
3 52 -1.7595	-1.1039 0.6274
195 244 -1.7595	-1.0827 0.6154
1 55 -1.7886	-1.0198 0.5702
193 247 -1.7895	-1.0170 0.5683
97 151 -1.7895	-0.9987 0.5581
108 126 -1.8087	-1.0495 0.5803
204 222 -1.8087	-1.0512 0.5812
12 30 -1.8090	-1.0722 0.5927
9 15 -1.8197	-1.1613 0.6382
105 111 -1.8198	-1.1637 0.6395
201 207 -1.8203	-1.1611 0.6379
100 185 -1.8503	-1.0263 0.5547
4 89 -1.8507	-1.0371 0.5604
196 281 -1.8515	-1.0360 0.5596
31 32 -1.8528	-1.1044 0.5960
223 224 -1.8532	-1.1189 0.6038
127 128 -1.8534	-1.1275 0.6084
206 216 -1.9007	-1.1036 0.5806
14 24 -1.9011	-1.1212 0.5898
110 120 -1.9026	-1.1211 0.5893
153 283 1.9430	1.1927 0.6138
57 187 1.9432	1.1764 0.6054
91 249 1.9435	1.1652 0.5995
25 91 2.0068	1.2150 0.6054
217 283 2.0068	1.2009 0.5984
121 187 2.0070	1.2025 0.5992
59 71 -2.0318	-1.2065 0.5938
251 263 -2.0321	-1.2048 0.5929
155 167 -2.0324	-1.2089 0.5948
105 143 -2.0374	-1.1966 0.5873
9 47 -2.0374	-1.1817 0.5800
201 239 -2.0378	-1.2010 0.5894
140 146 -2.0397	-1.1855 0.5812
236 242 -2.0398	-1.1830 0.5800
44 50 -2.0403	-1.1764 0.5766
202 282 2.0487	1.1355 0.5542
10 90 2.0496	1.1363 0.5544
106 186 2.0501	1.1463 0.5592
221 232 -2.0675	-1.2215 0.5908
29 40 -2.0676	-1.2465 0.6028
125 136 -2.0686	-1.2392 0.5991
212 217 -2.0721	-1.2063 0.5822
20 25 -2.0721	-1.2030 0.5806
116 121 -2.0727	-1.2296 0.5932
206 219 -2.0955	-1.2265 0.5853
110 123 -2.0956	-1.2315 0.5877
14 27 -2.0957	-1.2205 0.5824
200 212 -2.1409	-1.3052 0.6097
8 20 -2.1422	-1.2847 0.5997
104 116 -2.1436	-1.2935 0.6034
1 7 -2.1569	-1.2348 0.5725
193 199 -2.1573	-1.2487 0.5788
97 103 -2.1575	-1.2435 0.5764
73 85 -2.1745	-1.2784 0.5879
169 181 -2.1747	-1.2846 0.5907
265 277 -2.1748	-1.2751 0.5863
47 52 -2.1859	-1.2724 0.5821
143 148 -2.1860	-1.2685 0.5803
239 244 -2.1865	-1.2665 0.5792
217 229 2.1984	1.2950 0.5891
25 37 2.1987	1.3051 0.5936
121 133 2.1988	1.3098 0.5957
75 76 -2.2296	-1.3368 0.5996
267 268 -2.2297	-1.3398 0.6009
171 172 -2.2304	-1.3560 0.6079
1 35 -2.2464	-1.2880 0.5733
97 131 -2.2468	-1.3043 0.5805
193 227 -2.2469	-1.2966 0.5771
251 260 -2.2475	-1.3080 0.5820
155 164 -2.2487	-1.3198 0.5869
59 68 -2.2488	-1.3169 0.5856
242 248 2.2535	1.2994 0.5766
50 56 2.2536	1.2985 0.5762
146 152 2.2541	1.2922 0.5733
61 74 -2.2921	-1.3778 0.6011
157 170 -2.2923	-1.3881 0.6056
253 266 -2.2932	-1.3749 0.5995
124 142 -2.3560	-1.2691 0.5387
28 46 -2.3560	-1.2736 0.5406
220 238 -2.3563	-1.2720 0.5398
202 234 -2.3865	-1.4513 0.6081
106 138 -2.3865	-1.4466 0.6062
10 42 -2.3867	-1.4521 0.6084
184 192 -2.4409	-1.4212 0.5823
280 288 -2.4411	-1.4104 0.5778
88 96 -2.4413	-1.4056 0.5758
224 228 2.5058	1.4181 0.5659
32 36 2.5059	1.4143 0.5644
128 132 2.5063	1.4115 0.5632
252 264 2.5464	1.4939 0.5867
156 168 2.5466	1.4956 0.5873
60 72 2.5468	1.5085 0.5923
76 80 2.8611	1.6086 0.5622
268 272 2.8612	1.6192 0.5659
172 176 2.8616	1.6187 0.5657
145 169 2.9033	1.6040 0.5525
241 265 2.9037	1.6263 0.5601
49 73 2.9049	1.6051 0.5526
6 15 -2.9762	-1.6282 0.5471
198 207 -2.9768	-1.6400 0.5509
102 111 -2.9772	-1.6353 0.5493
51 60 -2.9893	-1.6364 0.5474
147 156 -2.9897	-1.6602 0.5553
243 252 -2.9900	-1.6593 0.5550
211 232 3.1320	1.8051 0.5763
115 136 3.1324	1.8116 0.5783
19 40 3.1330	1.7958 0.5732
63 85 3.2676	1.8924 0.5791
255 277 3.2688	1.8985 0.5808
159 181 3.2690	1.9040 0.5824
257 276 0.0121	0.0779 6.4215
161 180 0.0122	0.0771 6.3414
65 84 0.0123	0.0901 7.3165
108 125 0.0124	0.0637 5.1409
204 221 0.0125	0.0602 4.8220
12 29 0.0126	0.0433 3.4500
61 132 0.0191	-0.0596 -3.1184
157 228 0.0191	-0.0744 -3.8875
36 253 0.0197	-0.0744 -3.7854
201 220 0.0886	0.1369 1.5460
9 28 0.0887	0.1249 1.4073
105 124 0.0894	0.1281 1.4333
246 264 -0.1001	-0.0202 0.2023
54 72 -0.1008	-0.0200 0.1981
150 168 -0.1008	-0.0076 0.0752
167 178 0.1046	0.1122 1.0729
263 274 0.1048	0.1144 1.0914
71 82 0.1048	0.1248 1.1904
169 180 0.1066	0.0813 0.7622
265 276 0.1068	0.0944 0.8841
73 84 0.1071	0.0869 0.8114
94 188 -0.1121	-0.0744 0.6637
92 286 -0.1124	-0.0828 0.7367
190 284 -0.1125	-0.0875 0.7781
221 231 -0.1202	-0.0697 0.5802
125 135 -0.1205	-0.0581 0.4825
29 39 -0.1205	-0.0761 0.6315
54 188 -0.1837	-0.1251 0.6809
150 284 -0.1841	-0.1275 0.6929
92 246 -0.1845	-0.1367 0.7410
203 215 0.1916	0.0566 0.2955
11 23 0.1922	0.0464 0.2412
107 119 0.1925	0.0458 0.2378
22 39 0.1976	0.1689 0.8548
214 231 0.1977	0.1843 0.9321
118 135 0.1977	0.1856 0.9388
112 124 0.2215	0.1193 0.5387
16 28 0.2219	0.1142 0.5146
208 220 0.2220	0.1173 0.5283
150 179 0.2253	0.1667 0.7398
54 83 0.2254	0.1462 0.6486
246 275 0.2260	0.1599 0.7074
225 228 0.2972	0.1436 0.4833
33 36 0.2975	0.1443 0.4851
129 132 0.2977	0.1322 0.4441
157 168 0.3182	0.1911 0.6006
61 72 0.3184	0.1783 0.5601
253 264 0.3187	0.1814 0.5692
24 252 0.3535	0.2718 0.7688
60 120 0.3538	0.2673 0.7554
156 216 0.3539	0.2685 0.7586
105 138 0.3689	0.2501 0.6779
201 234 0.3691	0.2535 0.6868
9 42 0.3691	0.2463 0.6672
201 230 0.3873	0.2204 0.5691
9 38 0.3876	0.2162 0.5577
105 134 0.3879	0.2228 0.5743
1 85 -0.4009	-0.1608 0.4011
97 181 -0.4012	-0.1718 0.4283
193 277 -0.4017	-0.1813 0.4514
23 287 -0.4162	-0.2494 0.5993
95 119 -0.4169	-0.2468 0.5920
191 215 -0.4172	-0.2284 0.5475
125 185 0.4255	0.2585 0.6074
221 281 0.4259	0.2529 0.5938
29 89 0.4260	0.2417 0.5673
127 144 0.4436	0.3091 0.6969
31 48 0.4439	0.3007 0.6775
223 240 0.4444	0.3112 0.7003
20 39 -0.4714	-0.2546 0.5400
116 135 -0.4715	-0.2491 0.5283
212 231 -0.4717	-0.2360 0.5003
10 84 0.5017	0.2779 0.5540
202 276 0.5024	0.2734 0.5441
106 180 0.5024	0.2703 0.5380
64 84 -0.5410	-0.3045 0.5629
256 276 -0.5412	-0.3052 0.5639
160 180 -0.5413	-0.2930 0.5414
46 242 -0.5472	-0.4007 0.7323
50 142 -0.5475	-0.3909 0.7140
146 238 -0.5476	-0.3986 0.7279
103 136 0.5696	0.4885 0.8577
7 40 0.5699	0.4855 0.8518
199 232 0.5708	0.4879 0.8548
2 75 0.6677	0.4385 0.6567
194 267 0.6678	0.4492 0.6726
98 171 0.6679	0.4383 0.6563
230 286 0.6705	0.3511 0.5237
38 94 0.6710	0.3570 0.5320
134 190 0.6710	0.3476 0.5181
144 150 -0.6790	-0.4143 0.6102
48 54 -0.6791	-0.4201 0.6186
240 246 -0.6795	-0.4091 0.6020
62 71 0.7054	0.3922 0.5560
254 263 0.7055	0.3817 0.5411
158 167 0.7056	0.3828 0.5426
98 105 -0.7089	-0.3975 0.5607
2 9 -0.7094	-0.4071 0.5739
194 201 -0.7097	-0.4098 0.5774
119 136 -0.7126	-0.3716 0.5216
215 232 -0.7133	-0.3745 0.5251
23 40 -0.7135	-0.3666 0.5138
216 230 0.7226	0.4733 0.6550
24 38 0.7228	0.4926 0.6815
120 134 0.7241	0.4839 0.6682
143 174 0.7308	0.4302 0.5887
239 270 0.7308	0.4366 0.5975
47 78 0.7310	0.4327 0.5918
60 95 -0.7551	-0.3901 0.5167
156 191 -0.7560	-0.3780 0.5000
252 287 -0.7561	-0.3808 0.5036
13 91 -0.7565	-0.4380 0.5791
109 187 -0.7566	-0.4385 0.5796
205 283 -0.7569	-0.4467 0.5902
138 167 -0.7948	-0.4992 0.6281
234 263 -0.7953	-0.4926 0.6194
42 71 -0.7955	-0.5028 0.6320
233 261 -0.7985	-0.3987 0.4993
41 69 -0.7992	-0.3957 0.4951
137 165 -0.7994	-0.4035 0.5047
195 261 -0.8093	-0.4253 0.5255
99 165 -0.8096	-0.4229 0.5224
3 69 -0.8098	-0.4313 0.5325
128 183 0.8154	0.4295 0.5267
32 87 0.8155	0.4330 0.5309
224 279 0.8156	0.4321 0.5298
136 188 -0.8181	-0.5263 0.6434
40 92 -0.8185	-0.5232 0.6393
232 284 -0.8191	-0.5198 0.6346
30 49 -0.8232	-0.4751 0.5772
222 241 -0.8235	-0.4687 0.5692
126 145 -0.8240	-0.4773 0.5793
51 67 -0.8799	-0.5098 0.5793
243 259 -0.8803	-0.4949 0.5622
147 163 -0.8809	-0.4872 0.5531
256 260 -0.8979	-0.5537 0.6167
64 68 -0.8981	-0.5584 0.6218
160 164 -0.8981	-0.5584 0.6217
148 181 0.9074	0.6703 0.7387
244 277 0.9078	0.6718 0.7400
52 85 0.9078	0.6655 0.7331
167 175 0.9202	0.5376 0.5843
263 271 0.9208	0.5337 0.5796
71 79 0.9210	0.5278 0.5731
250 287 0.9384	0.4877 0.5197
58 95 0.9388	0.4819 0.5133
154 191 0.9391	0.4862 0.5177
30 37 -0.9455	-0.6770 0.7160
126 133 -0.9456	-0.6885 0.7281
222 229 -0.9459	-0.6776 0.7163
210 219 0.9475	0.5274 0.5567
114 123 0.9475	0.5385 0.5684
18 27 0.9479	0.5426 0.5724
195 266 -0.9528	-0.5376 0.5642
99 170 -0.9531	-0.5467 0.5736
3 74 -0.9532	-0.5353 0.5616
130 284 0.9532	0.4837 0.5075
92 226 0.9533	0.5003 0.5248
34 188 0.9536	0.4943 0.5184
193 231 0.9546	0.5664 0.5934
97 135 0.9549	0.5831 0.6106
1 39 0.9549	0.5828 0.6103
123 182 -0.9607	-0.5997 0.6242
219 278 -0.9609	-0.5963 0.6206
27 86 -0.9610	-0.5962 0.6204
168 173 -1.0387	-0.6358 0.6121
72 77 -1.0393	-0.6336 0.6096
264 269 -1.0395	-0.6412 0.6168
59 119 1.0977	0.6804 0.6198
23 251 1.0981	0.6748 0.6146
155 215 1.0981	0.6756 0.6152
226 239 -1.1298	-0.6647 0.5883
34 47 -1.1299	-0.6613 0.5852
130 143 -1.1300	-0.6481 0.5736
76 81 1.1530	0.6179 0.5359
268 273 1.1531	0.6252 0.5422
172 177 1.1534	0.6258 0.5426
121 145 -1.1902	-0.6487 0.5450
217 241 -1.1908	-0.6587 0.5532
25 49 -1.1915	-0.6491 0.5448
51 142 -1.2259	-0.6466 0.5274
147 238 -1.2259	-0.6589 0.5375
46 243 -1.2263	-0.6621 0.5399
198 215 -1.2587	-0.7125 0.5661
6 23 -1.2591	-0.7373 0.5856
102 119 -1.2597	-0.7272 0.5773
220 225 -1.2773	-0.7744 0.6063
28 33 -1.2775	-0.7722 0.6045
124 129 -1.2778	-0.7627 0.5969
97 174 -1.2845	-0.7495 0.5835
1 78 -1.2850	-0.7510 0.5844
193 270 -1.2853	-0.7535 0.5862
195 199 -1.3413	-0.8310 0.6196
99 103 -1.3415	-0.8212 0.6122
3 7 -1.3417	-0.8249 0.6148
144 151 -1.3684	-0.7829 0.5722
47 84 1.3684	0.8208 0.5998
239 276 1.3685	0.8189 0.5984
143 180 1.3688	0.8326 0.6082
48 55 -1.3691	-0.7812 0.5706
240 247 -1.3696	-0.7671 0.5601
112 119 -1.4227	-0.8494 0.5970
16 23 -1.4228	-0.8600 0.6045
208 215 -1.4233	-0.8398 0.5901
220 241 1.4474	0.8404 0.5807
28 49 1.4479	0.8500 0.5871
124 145 1.4479	0.8590 0.5933
101 123 -1.4791	-0.8441 0.5707
197 219 -1.4793	-0.8614 0.5823
5 27 -1.4793	-0.8555 0.5783
135 151 1.5292	0.8853 0.5790
39 55 1.5294	0.8633 0.5645
231 247 1.5300	0.8643 0.5649
216 231 1.5832	1.0081 0.6368
24 39 1.5836	0.9984 0.6305
120 135 1.5844	1.0127 0.6392
22 287 1.6087	0.9054 0.5628
95 118 1.6091	0.9080 0.5643
191 214 1.6096	0.8966 0.5570
9 12 1.6133	0.9951 0.6168
201 204 1.6134	0.9952 0.6168
105 108 1.6135	0.9837 0.6097
134 187 1.6225	0.8965 0.5525
230 283 1.6226	0.8878 0.5472
38 91 1.6230	0.8926 0.5499
5 41 -1.6438	-0.9471 0.5762
197 233 -1.6440	-0.9593 0.5835
101 137 -1.6447	-0.9562 0.5814
121 140 -1.6635	-0.9239 0.5554
217 236 -1.6637	-0.9193 0.5525
25 44 -1.6641	-0.9290 0.5583
145 146 1.6670	0.9566 0.5739
241 242 1.6674	0.9460 0.5673
49 50 1.6676	0.9614 0.5765
105 113 -1.6746	-0.9810 0.5858
9 17 -1.6751	-0.9674 0.5775
201 209 -1.6755	-0.9771 0.5832
3 9 1.6776	0.9660 0.5758
99 105 1.6776	0.9671 0.5765
195 201 1.6782	0.9665 0.5759
198 241 1.7063	1.0096 0.5917
102 145 1.7069	0.9945 0.5827
6 49 1.7070	1.0088 0.5910
245 251 -1.7203	-0.9879 0.5743
105 110 -1.7205	-0.9974 0.5797
201 206 -1.7206	-1.0060 0.5847
9 14 -1.7206	-0.9995 0.5809
53 59 -1.7208	-0.9989 0.5805
149 155 -1.7213	-0.9902 0.5752
134 183 1.7247	0.9558 0.5542
38 87 1.7248	0.9590 0.5560
230 279 1.7248	0.9679 0.5611
227 265 1.7507	1.0952 0.6256
131 169 1.7508	1.0689 0.6105
35 73 1.7510	1.0645 0.6079
188 284 -1.7520	-1.1590 0.6615
92 284 -1.7523	-1.1504 0.6565
92 188 -1.7524	-1.1592 0.6615
99 147 1.7581	1.0213 0.5809
3 51 1.7583	1.0315 0.5867
195 243 1.7583	1.0392 0.5911
146 167 -1.8028	-1.0266 0.5695
242 263 -1.8033	-1.0346 0.5737
50 71 -1.8035	-1.0448 0.5793
66 74 -1.8142	-1.0749 0.5925
162 170 -1.8143	-1.0634 0.5862
258 266 -1.8144	-1.0679 0.5886
49 54 1.8247	1.1036 0.6048
241 246 1.8252	1.1090 0.6076
145 150 1.8257	1.1066 0.6061
103 145 -1.8669	-1.1602 0.6215
199 241 -1.8670	-1.1679 0.6255
7 49 -1.8671	-1.1651 0.6240
213 222 -1.8706	-1.0971 0.5865
117 126 -1.8706	-1.0947 0.5852
21 30 -1.8707	-1.0734 0.5738
209 237 1.8815	1.0658 0.5664
17 45 1.8817	1.0708 0.5690
113 141 1.8818	1.0708 0.5690
26 287 -1.9293	-1.1093 0.5750
95 122 -1.9294	-1.1185 0.5797
191 218 -1.9295	-1.1124 0.5765
34 36 -2.0589	-1.2173 0.5912
226 228 -2.0593	-1.2331 0.5988
130 132 -2.0593	-1.2240 0.5944
199 281 -2.0968	-1.1986 0.5716
7 89 -2.0972	-1.1906 0.5677
103 185 -2.0973	-1.1951 0.5698
135 188 2.1242	1.2333 0.5806
231 284 2.1245	1.2364 0.5820
39 92 2.1245	1.2378 0.5826
162 168 2.1632	1.2502 0.5779
66 72 2.1634	1.2604 0.5826
258 264 2.1636	1.2676 0.5859
28 34 2.1755	1.2939 0.5948
124 130 2.1758	1.3042 0.5994
220 226 2.1760	1.3036 0.5991
213 220 2.2273	1.2881 0.5783
21 28 2.2275	1.2728 0.5714
117 124 2.2275	1.2671 0.5688
8 14 -2.2459	-1.2900 0.5744
200 206 -2.2461	-1.2809 0.5703
104 110 -2.2464	-1.2865 0.5727
256 277 -2.2740	-1.3530 0.5950
64 85 -2.2743	-1.3428 0.5904
160 181 -2.2743	-1.3402 0.5893
82 84 -2.3576	-1.3554 0.5749
178 180 -2.3583	-1.3551 0.5746
274 276 -2.3587	-1.3607 0.5769
43 83 0.0160	-0.0254 -1.5885
139 179 0.0163	-0.0354 -2.1662
235 275 0.0166	-0.0356 -2.1425
11 45 0.0382	0.0238 0.6232
203 237 0.0383	0.0320 0.8359
107 141 0.0385	0.0328 0.8514
5 49 -0.0595	-0.0382 0.6425
197 241 -0.0598	-0.0457 0.7654
101 145 -0.0601	-0.0528 0.8794
91 287 0.0798	0.0662 0.8295
95 187 0.0799	0.0687 0.8601
191 283 0.0799	0.0711 0.8891
252 259 0.0898	0.0507 0.5640
60 67 0.0903	0.0468 0.5190
156 163 0.0906	0.0529 0.5835
125 184 0.0964	0.0508 0.5270
29 88 0.0965	0.0540 0.5596
221 280 0.0967	0.0502 0.5190
37 256 -0.0993	-0.0405 0.4082
160 229 -0.0994	-0.0558 0.5611
64 133 -0.0996	-0.0459 0.4603
232 239 -0.1002	-0.0050 0.0499
40 47 -0.1003	0.0017 -0.0174
136 143 -0.1012	-0.0055 0.0542
139 172 0.1319	0.0244 0.1850
235 268 0.1320	0.0254 0.1923
43 76 0.1321	0.0309 0.2341
164 179 0.1340	0.0824 0.6146
68 83 0.1341	0.0799 0.5961
260 275 0.1342	0.0645 0.4803
207 215 0.1438	0.0833 0.5790
15 23 0.1441	0.0931 0.6459
111 119 0.1445	0.0887 0.6140
103 175 0.1473	0.1292 0.8768
199 271 0.1474	0.1316 0.8928
7 79 0.1476	0.1324 0.8975
3 50 0.1724	0.0957 0.5554
195 242 0.1727	0.0945 0.5471
99 146 0.1729	0.0983 0.5687
202 204 0.2095	0.1848 0.8821
106 108 0.2100	0.1896 0.9029
10 12 0.2100	0.1862 0.8865
259 288 -0.2134	-0.0972 0.4556
67 96 -0.2136	-0.1003 0.4696
163 192 -0.2141	-0.1133 0.5290
30 32 0.2305	0.1376 0.5967
222 224 0.2306	0.1368 0.5933
126 128 0.2307	0.1350 0.5850
259 277 -0.2421	-0.1120 0.4625
67 85 -0.2425	-0.1044 0.4305
163 181 -0.2425	-0.1109 0.4574
205 219 -0.2438	-0.0959 0.3936
13 27 -0.2441	-0.1076 0.4410
109 123 -0.2441	-0.1157 0.4739
200 270 -0.2502	-0.0298 0.1189
73 86 -0.2507	-0.2154 0.8592
265 278 -0.2507	-0.2106 0.8399
169 182 -0.2509	-0.2116 0.8435
104 174 -0.2511	-0.0443 0.1765
8 78 -0.2514	-0.0353 0.1403
204 281 0.2605	0.1536 0.5899
12 89 0.2606	0.1500 0.5757
108 185 0.2609	0.1471 0.5637
119 127 -0.2772	-0.1943 0.7010
23 31 -0.2775	-0.1881 0.6778
215 223 -0.2778	-0.1920 0.6914
230 248 -0.2917	-0.1818 0.6232
38 56 -0.2918	-0.1791 0.6139
134 152 -0.2921	-0.1781 0.6098
1 34 0.2977	0.1905 0.6400
97 130 0.2977	0.1922 0.6454
193 226 0.2980	0.1969 0.6608
14 46 -0.3095	-0.1903 0.6150
110 142 -0.3096	-0.1883 0.6080
206 238 -0.3097	-0.1980 0.6392
24 30 0.3119	0.2104 0.6745
120 126 0.3120	0.1949 0.6248
58 71 -0.3122	-0.1432 0.4587
250 263 -0.3122	-0.1317 0.4218
216 222 0.3123	0.2025 0.6486
154 167 -0.3124	-0.1529 0.4893
148 284 0.3234	0.2131 0.6591
52 188 0.3235	0.2148 0.6639
92 244 0.3243	0.2144 0.6612
52 142 0.3308	0.1591 0.4810
148 238 0.3309	0.1704 0.5150
46 244 0.3311	0.1552 0.4686
76 82 0.3735	0.1910 0.5115
172 178 0.3735	0.1883 0.5042
268 274 0.3736	0.1879 0.5031
4 49 -0.3807	-0.2190 0.5752
196 241 -0.3807	-0.2092 0.5494
100 145 -0.3808	-0.2144 0.5630
76 88 0.3813	0.1621 0.4250
172 184 0.3818	0.1537 0.4027
268 280 0.3820	0.1540 0.4032
125 138 -0.3901	-0.3165 0.8113
29 42 -0.3902	-0.3229 0.8274
221 234 -0.3904	-0.3088 0.7908
266 268 0.4067	0.2573 0.6327
74 76 0.4067	0.2620 0.6441
170 172 0.4069	0.2599 0.6389
27 93 -0.4127	-0.2052 0.4973
123 189 -0.4129	-0.2023 0.4899
219 285 -0.4130	-0.1944 0.4707
33 242 -0.4176	-0.2975 0.7123
50 129 -0.4177	-0.3016 0.7222
146 225 -0.4179	-0.3095 0.7405
23 38 0.4209	0.3056 0.7261
215 230 0.4210	0.3083 0.7324
144 146 0.4211	0.2664 0.6326
240 242 0.4213	0.2675 0.6349
48 50 0.4213	0.2732 0.6485
119 134 0.4215	0.3090 0.7331
217 285 0.4539	0.2944 0.6486
121 189 0.4540	0.3014 0.6637
25 93 0.4543	0.2961 0.6518
267 272 0.4632	0.2761 0.5961
171 176 0.4632	0.2762 0.5963
75 80 0.4634	0.2784 0.6007
201 241 -0.4710	-0.2858 0.6067
9 49 -0.4711	-0.2833 0.6014
105 145 -0.4712	-0.2833 0.6014
243 247 0.4836	0.2674 0.5530
147 151 0.4841	0.2721 0.5622
51 55 0.4841	0.2841 0.5869
148 172 -0.5041	-0.3161 0.6271
52 76 -0.5045	-0.3096 0.6138
244 268 -0.5046	-0.3179 0.6300
23 252 -0.5174	-0.2890 0.5586
60 119 -0.5176	-0.2926 0.5653
156 215 -0.5178	-0.2906 0.5613
155 172 0.5269	0.3197 0.6067
59 76 0.5272	0.3345 0.6346
251 268 0.5275	0.3390 0.6426
163 171 -0.5769	-0.3683 0.6384
67 75 -0.5769	-0.3679 0.6378
259 267 -0.5771	-0.3693 0.6398
198 202 -0.5841	-0.3797 0.6500
6 10 -0.5842	-0.3822 0.6543
102 106 -0.5844	-0.3710 0.6348
98 106 -0.6032	-0.3228 0.5352
2 10 -0.6032	-0.3292 0.5457
1 42 0.6034	0.3441 0.5703
193 234 0.6034	0.3502 0.5804
194 202 -0.6034	-0.3292 0.5456
97 138 0.6036	0.3501 0.5801
173 177 -0.6048	-0.3812 0.6304
269 273 -0.6048	-0.3842 0.6353
77 81 -0.6048	-0.3816 0.6309
126 144 -0.6269	-0.3778 0.6027
30 48 -0.6273	-0.3743 0.5967
222 240 -0.6274	-0.3704 0.5904
164 170 0.6554	0.4103 0.6261
260 266 0.6555	0.4160 0.6346
68 74 0.6555	0.4070 0.6209
103 184 -0.6602	-0.3702 0.5608
199 280 -0.6604	-0.3722 0.5636
7 88 -0.6610	-0.3669 0.5550
146 286 0.6712	0.4108 0.6121
103 128 -0.6713	-0.4191 0.6243
94 242 0.6714	0.4211 0.6272
50 190 0.6715	0.4115 0.6128
7 32 -0.6716	-0.4123 0.6139
199 224 -0.6716	-0.4084 0.6081
29 78 -0.6907	-0.4341 0.6285
221 270 -0.6908	-0.4183 0.6055
125 174 -0.6911	-0.4312 0.6240
223 228 0.7058	0.4309 0.6105
31 36 0.7060	0.4361 0.6177
127 132 0.7062	0.4292 0.6078
149 228 -0.7184	-0.4020 0.5596
36 245 -0.7186	-0.4082 0.5681
53 132 -0.7188	-0.4045 0.5627
207 219 -0.7581	-0.4752 0.6268
15 27 -0.7585	-0.4770 0.6289
111 123 -0.7585	-0.4800 0.6327
267 269 -0.7787	-0.4758 0.6110
171 173 -0.7788	-0.4857 0.6236
75 77 -0.7790	-0.4736 0.6079
199 233 -0.7837	-0.4625 0.5901
7 41 -0.7840	-0.4463 0.5693
103 137 -0.7842	-0.4537 0.5785
150 153 -0.7882	-0.4310 0.5468
54 57 -0.7884	-0.4324 0.5484
246 249 -0.7887	-0.4376 0.5548
195 246 -0.7985	-0.5101 0.6388
3 54 -0.7986	-0.5047 0.6321
99 150 -0.7986	-0.5058 0.6334
99 176 -0.7996	-0.4418 0.5526
195 272 -0.7996	-0.4427 0.5536
3 80 -0.7999	-0.4505 0.5632
213 238 -0.8078	-0.4640 0.5743
21 46 -0.8080	-0.4623 0.5722
117 142 -0.8081	-0.4601 0.5694
160 283 -0.8103	-0.5091 0.6283
64 187 -0.8105	-0.5070 0.6256
91 256 -0.8108	-0.5133 0.6331
98 170 -0.8279	-0.4994 0.6032
194 266 -0.8284	-0.5013 0.6051
2 74 -0.8288	-0.5076 0.6124
67 74 -0.8338	-0.4782 0.5735
259 266 -0.8339	-0.4639 0.5563
163 170 -0.8343	-0.4731 0.5671
19 32 -0.8366	-0.4764 0.5695
211 224 -0.8366	-0.4926 0.5888
115 128 -0.8366	-0.4905 0.5863
219 283 0.8481	0.4522 0.5332
123 187 0.8484	0.4316 0.5087
27 91 0.8486	0.4368 0.5148
35 287 0.8519	0.5082 0.5966
191 227 0.8523	0.5087 0.5969
95 131 0.8524	0.5043 0.5916
110 128 0.8603	0.5291 0.6150
14 32 0.8605	0.5289 0.6146
206 224 0.8608	0.5307 0.6164
230 285 0.8917	0.5386 0.6040
38 93 0.8922	0.5288 0.5927
134 189 0.8923	0.5260 0.5895
6 17 -0.9209	-0.4748 0.5156
198 209 -0.9210	-0.4766 0.5174
102 113 -0.9211	-0.4777 0.5186
153 158 0.9279	0.5306 0.5719
57 62 0.9281	0.5330 0.5742
249 254 0.9283	0.5399 0.5816
128 133 0.9295	0.5239 0.5636
32 37 0.9296	0.5198 0.5592
224 229 0.9296	0.5156 0.5546
11 18 0.9320	0.5150 0.5525
203 210 0.9322	0.5276 0.5660
107 114 0.9326	0.5212 0.5589
201 233 0.9466	0.5709 0.6031
9 41 0.9468	0.5799 0.6125
105 137 0.9471	0.5691 0.6010
7 47 0.9647	0.5482 0.5682
103 143 0.9649	0.5477 0.5677
199 239 0.9653	0.5548 0.5748
1 52 0.9824	0.5607 0.5707
97 148 0.9827	0.5580 0.5679
193 244 0.9829	0.5596 0.5693
47 86 0.9833	0.6077 0.6180
143 182 0.9833	0.6141 0.6245
239 278 0.9837	0.5995 0.6094
63 76 -0.9876	-0.5668 0.5740
255 268 -0.9877	-0.5709 0.5780
159 172 -0.9882	-0.5701 0.5770
201 218 -0.9986	-0.6595 0.6604
105 122 -0.9986	-0.6660 0.6669
9 26 -0.9987	-0.6584 0.6593
74 95 1.0018	0.6306 0.6295
266 287 1.0018	0.6319 0.6307
170 191 1.0025	0.6269 0.6254
223 225 -1.0165	-0.6256 0.6155
31 33 -1.0165	-0.6104 0.6005
127 129 -1.0170	-0.6125 0.6023
215 222 -1.0360	-0.6065 0.5854
23 30 -1.0360	-0.6159 0.5945
119 126 -1.0360	-0.6124 0.5911
103 135 1.0406	0.6931 0.6661
7 39 1.0406	0.6906 0.6636
199 231 1.0406	0.7010 0.6736
111 134 1.0416	0.6217 0.5969
15 38 1.0417	0.6277 0.6026
207 230 1.0418	0.6298 0.6045
22 250 1.0470	0.6393 0.6106
58 118 1.0472	0.6368 0.6082
154 214 1.0472	0.6301 0.6017
236 246 1.0477	0.6230 0.5946
140 150 1.0477	0.6179 0.5897
44 54 1.0480	0.6192 0.5909
40 249 -1.0884	-0.6352 0.5836
153 232 -1.0885	-0.6420 0.5898
57 136 -1.0888	-0.6369 0.5849
100 123 -1.1009	-0.6846 0.6219
4 27 -1.1009	-0.6794 0.6171
196 219 -1.1010	-0.6787 0.6165
223 238 1.1207	0.6270 0.5595
31 46 1.1209	0.6317 0.5635
127 142 1.1210	0.6268 0.5591
12 88 -1.1321	-0.7026 0.6206
108 184 -1.1323	-0.6901 0.6094
204 280 -1.1324	-0.6959 0.6145
94 286 -1.1557	-0.6701 0.5798
94 190 -1.1560	-0.6738 0.5829
190 286 -1.1561	-0.6817 0.5897
56 189 1.1683	0.7493 0.6414
152 285 1.1684	0.7591 0.6497
93 248 1.1685	0.7591 0.6497
27 94 -1.1775	-0.7003 0.5947
219 286 -1.1776	-0.7063 0.5997
123 190 -1.1777	-0.7074 0.6007
9 11 -1.1805	-0.7008 0.5936
228 241 -1.1807	-0.6964 0.5898
105 107 -1.1807	-0.7044 0.5966
201 203 -1.1809	-0.7070 0.5987
132 145 -1.1810	-0.6920 0.5859
36 49 -1.1810	-0.6942 0.5878
153 228 -1.2354	-0.7077 0.5729
57 132 -1.2356	-0.7116 0.5760
36 249 -1.2356	-0.7232 0.5853
37 251 -1.2509	-0.7297 0.5833
59 133 -1.2512	-0.7317 0.5849
155 229 -1.2514	-0.7437 0.5943
101 174 1.2651	0.7062 0.5582
197 270 1.2652	0.7099 0.5611
5 78 1.2653	0.7111 0.5620
260 276 1.2700	0.7569 0.5960
164 180 1.2702	0.7601 0.5984
68 84 1.2702	0.7477 0.5887
104 144 -1.2915	-0.7609 0.5892
200 240 -1.2917	-0.7599 0.5883
8 48 -1.2921	-0.7636 0.5910
61 115 -1.3000	-0.7501 0.5770
157 211 -1.3002	-0.7409 0.5698
19 253 -1.3004	-0.7648 0.5881
147 157 -1.3293	-0.7594 0.5713
51 61 -1.3295	-0.7516 0.5653
243 253 -1.3297	-0.7596 0.5712
252 263 -1.3537	-0.8218 0.6071
156 167 -1.3540	-0.8205 0.6060
60 71 -1.3545	-0.8334 0.6153
34 245 -1.3760	-0.8043 0.5845
149 226 -1.3761	-0.7979 0.5798
53 130 -1.3762	-0.7890 0.5733
7 23 1.4468	0.8385 0.5795
199 215 1.4469	0.8359 0.5777
103 119 1.4471	0.8411 0.5813
204 212 -1.4619	-0.8449 0.5780
108 116 -1.4622	-0.8483 0.5802
12 20 -1.4623	-0.8497 0.5811
232 283 1.5083	0.8748 0.5800
136 187 1.5083	0.8709 0.5774
40 91 1.5087	0.8782 0.5821
251 272 -1.5192	-0.8736 0.5750
59 80 -1.5193	-0.8762 0.5767
155 176 -1.5194	-0.8634 0.5683
130 149 -1.5544	-0.8673 0.5579
226 245 -1.5545	-0.8585 0.5523
34 53 -1.5548	-0.8652 0.5565
14 36 -1.5597	-0.9014 0.5780
206 228 -1.5600	-0.8952 0.5738
110 132 -1.5601	-0.8934 0.5726
100 122 -1.7165	-0.9766 0.5690
196 218 -1.7168	-0.9720 0.5662
4 26 -1.7169	-0.9700 0.5650
224 283 -0.0003	0.0283 -92.6518
128 187 -0.0004	0.0212 -54.2075
32 91 -0.0004	0.0184 -46.8800
191 194 -0.0053	-0.0084 1.5774
95 98 -0.0056	-0.0048 0.8594
2 287 -0.0058	-0.0027 0.4663
32 251 -0.0102	-0.0152 1.4952
59 128 -0.0102	-0.0063 0.6185
155 224 -0.0104	-0.0201 1.9364
205 238 -0.0163	-0.0256 1.5744
13 46 -0.0163	-0.0199 1.2208
109 142 -0.0164	-0.0255 1.5534
143 160 -0.0306	0.0030 -0.0969
47 64 -0.0307	0.0101 -0.3301
239 256 -0.0313	0.0114 -0.3646
275 280 -0.0379	-0.0531 1.4033
179 184 -0.0384	-0.0582 1.5154
83 88 -0.0387	-0.0593 1.5311
66 114 0.0406	0.0459 1.1305
162 210 0.0407	0.0538 1.3216
18 258 0.0408	0.0447 1.0938
10 83 0.0419	0.0124 0.2960
106 179 0.0421	0.0173 0.4113
202 275 0.0427	0.0220 0.5161
247 252 -0.0500	-0.0722 1.4433
55 60 -0.0509	-0.0806 1.5832
151 156 -0.0510	-0.0802 1.5720
242 264 0.0573	0.0346 0.6039
146 168 0.0577	0.0268 0.4639
50 72 0.0577	0.0364 0.6296
153 167 -0.0583	-0.0070 0.1201
249 263 -0.0586	-0.0109 0.1859
57 71 -0.0588	-0.0054 0.0923
92 243 0.0636	0.0148 0.2332
51 188 0.0641	0.0163 0.2546
147 284 0.0642	0.0275 0.4278
99 151 0.0769	0.0262 0.3403
3 55 0.0772	0.0208 0.2692
195 247 0.0773	0.0272 0.3514
54 61 -0.0859	-0.0135 0.1571
150 157 -0.0861	-0.0086 0.0997
246 253 -0.0865	-0.0078 0.0899
153 220 0.0880	0.0049 0.0553
57 124 0.0880	0.0121 0.1370
28 249 0.0882	0.0039 0.0440
101 124 0.1179	0.0597 0.5061
197 220 0.1184	0.0631 0.5328
5 28 0.1186	0.0537 0.4531
2 4 -0.1255	-0.1090 0.8686
194 196 -0.1259	-0.1069 0.8493
98 100 -0.1260	-0.1057 0.8392
106 192 -0.1476	-0.0780 0.5286
10 96 -0.1477	-0.0716 0.4846
202 288 -0.1481	-0.0701 0.4734
235 282 0.1583	0.0712 0.4498
43 90 0.1586	0.0746 0.4704
139 186 0.1587	0.0775 0.4884
7 18 0.1924	0.0748 0.3887
199 210 0.1924	0.0642 0.3335
103 114 0.1927	0.0712 0.3694
259 275 0.1973	0.1769 0.8968
163 179 0.1974	0.1679 0.8505
67 83 0.1976	0.1803 0.9121
98 101 0.1980	0.1245 0.6287
194 197 0.1981	0.1376 0.6949
2 5 0.1984	0.1284 0.6472
41 47 0.1986	0.0546 0.2751
233 239 0.1987	0.0543 0.2734
137 143 0.1987	0.0551 0.2771
223 280 0.1997	0.1174 0.5880
127 184 0.2000	0.1159 0.5793
31 88 0.2000	0.1110 0.5550
193 212 -0.2033	-0.0899 0.4422
97 116 -0.2034	-0.1013 0.4978
1 20 -0.2039	-0.0854 0.4186
153 168 0.2067	0.1370 0.6629
249 264 0.2069	0.1337 0.6463
151 179 0.2070	0.1221 0.5900
57 72 0.2072	0.1400 0.6757
55 83 0.2073	0.1145 0.5523
247 275 0.2075	0.1182 0.5697
195 257 -0.2097	-0.1613 0.7695
[truncated: 596 more rows]
