# Supplementary material for: A Simple Expression for the Screening of Excitonic Couplings between Chlorophylls as Inferred for Photosystem I Trimers
Source: Int J Mol Sci. 2024 Aug 19;25(16):9006. doi: 10.3390/ijms25169006 (PMC11355009; doi:10.3390/ijms25169006)
Supplement: Supplementary file 1 [file ijms-25-09006-s001.zip › group_2.txt]

pigment 1 | pigment 2 | Vₘₙ⁽⁰⁾ \ cm⁻¹ | Vₘₙ \ cm⁻¹ | fₘₙ
97 143 -4.7296	12.8240 -2.7114
1 47 -4.7437	11.6670 -2.4595
193 239 -4.8237	11.9021 -2.4674
2 49 65.8860	51.2902 0.7785
98 145 65.9285	50.8248 0.7709
194 241 65.9375	51.6408 0.7832
3 48 70.1127	52.3744 0.7470
195 240 70.1406	52.2326 0.7447
99 144 70.1424	51.9993 0.7413
41 42 -113.2099	-69.2246 0.6115
137 138 -113.2277	-69.4013 0.6129
233 234 -113.2311	-69.5789 0.6145
140 182 -122.6111	-79.7820 0.6507
44 86 -122.6492	-79.2079 0.6458
236 278 -122.6678	-79.6447 0.6493
7 30 10.8143	6.1861 0.5720
199 222 10.8200	6.2434 0.5770
103 126 10.8331	6.1484 0.5676
148 170 18.2778	9.6163 0.5261
52 74 18.2834	9.6734 0.5291
244 266 18.2902	9.8043 0.5360
247 248 27.6810	20.7865 0.7509
55 56 27.6911	20.6319 0.7451
151 152 27.6931	20.5946 0.7437
114 115 -36.2786	-23.4686 0.6469
210 211 -36.2914	-23.3588 0.6436
18 19 -36.3100	-23.3794 0.6439
158 159 -38.8434	-23.8545 0.6141
62 63 -38.8536	-23.9506 0.6164
254 255 -38.8594	-23.9005 0.6151
153 154 -50.1773	-34.1501 0.6806
57 58 -50.1833	-34.1870 0.6812
249 250 -50.1932	-34.2249 0.6819
134 135 50.8188	31.3790 0.6175
38 39 50.8263	31.3227 0.6163
230 231 50.8290	31.3800 0.6174
104 105 51.7788	36.7857 0.7104
8 9 51.7985	36.8239 0.7109
200 201 51.8081	36.9264 0.7128
210 283 52.8107	33.0867 0.6265
18 91 52.8153	33.0036 0.6249
114 187 52.8169	32.9938 0.6247
49 87 53.9388	30.9662 0.5741
241 279 53.9435	30.8864 0.5726
145 183 53.9498	30.8901 0.5726
68 69 54.8909	32.8362 0.5982
260 261 54.8925	32.8999 0.5994
164 165 54.9007	32.5710 0.5933
24 25 55.3466	34.4013 0.6216
120 121 55.3507	34.3577 0.6207
216 217 55.3621	34.5324 0.6238
24 46 56.6279	34.1190 0.6025
216 238 56.6396	34.0269 0.6008
120 142 56.6426	34.1896 0.6036
107 109 -57.6451	-39.6149 0.6872
11 13 -57.6661	-39.7278 0.6889
203 205 -57.6714	-39.5462 0.6857
32 33 -58.3548	-45.0929 0.7727
128 129 -58.3570	-45.2744 0.7758
224 225 -58.3736	-45.3609 0.7771
148 171 66.1769	42.5153 0.6424
52 75 66.1829	42.6500 0.6444
244 267 66.1902	42.7932 0.6465
22 23 -67.9610	-40.9357 0.6023
214 215 -67.9649	-40.7503 0.5996
118 119 -67.9724	-40.6803 0.5985
65 67 -70.0906	-41.7842 0.5961
161 163 -70.0961	-41.6625 0.5944
257 259 -70.0988	-41.5392 0.5926
27 40 72.2751	44.4096 0.6145
123 136 72.2780	44.3896 0.6142
219 232 72.3007	44.4528 0.6148
167 181 82.9953	51.0355 0.6149
263 277 83.0125	51.2009 0.6168
71 85 83.0187	51.2923 0.6178
265 266 -86.5770	-56.1155 0.6482
73 74 -86.5874	-56.0545 0.6474
169 170 -86.6058	-55.6653 0.6427
255 256 -100.8336	-65.8298 0.6529
159 160 -100.8353	-66.0193 0.6547
63 64 -100.8569	-65.8382 0.6528
125 126 -101.4756	-65.7765 0.6482
221 222 -101.4768	-65.9217 0.6496
29 30 -101.4884	-65.8105 0.6485
115 116 -104.0788	-69.0523 0.6635
211 212 -104.0832	-68.9063 0.6620
19 20 -104.0885	-68.9323 0.6622
130 189 -19.3829	-12.1881 0.6288
226 285 -19.3841	-12.1395 0.6263
34 93 -19.3920	-12.1088 0.6244
63 81 -22.0929	-13.0130 0.5890
255 273 -22.0991	-13.0219 0.5892
159 177 -22.1002	-12.9904 0.5878
233 280 -25.3362	-14.7785 0.5833
137 184 -25.3368	-14.7967 0.5840
41 88 -25.3378	-14.8048 0.5843
110 122 25.9147	17.1838 0.6631
14 26 25.9191	17.1646 0.6622
206 218 25.9208	17.0920 0.6594
115 133 -26.7676	-15.9374 0.5954
211 229 -26.7707	-15.9234 0.5948
19 37 -26.7731	-15.9205 0.5946
3 43 26.9011	16.0741 0.5975
195 235 26.9011	16.0456 0.5965
99 139 26.9026	16.0901 0.5981
59 70 26.9734	17.4904 0.6484
155 166 26.9747	17.5473 0.6505
251 262 26.9813	17.4563 0.6470
78 84 -27.9024	-16.5291 0.5924
174 180 -27.9040	-16.5181 0.5920
270 276 -27.9063	-16.5074 0.5915
243 251 28.0091	18.8354 0.6725
147 155 28.0120	18.7156 0.6681
51 59 28.0121	18.7650 0.6699
34 39 -28.2187	-16.8632 0.5976
130 135 -28.2204	-16.8818 0.5982
226 231 -28.2226	-16.8485 0.5970
100 138 -29.0901	-18.7362 0.6441
196 234 -29.0997	-18.8407 0.6475
4 42 -29.1068	-18.8021 0.6460
6 14 30.2883	20.2913 0.6699
198 206 30.2884	20.2774 0.6695
102 110 30.2971	20.2302 0.6677
63 80 -30.9446	-19.5362 0.6313
255 272 -30.9501	-19.6070 0.6335
159 176 -30.9521	-19.4110 0.6271
198 218 31.9803	20.6915 0.6470
102 122 31.9805	20.6654 0.6462
6 26 31.9856	20.7612 0.6491
5 31 32.5179	19.8209 0.6095
197 223 32.5182	19.8237 0.6096
101 127 32.5195	19.8061 0.6091
242 267 34.6351	21.1756 0.6114
146 171 34.6377	21.1044 0.6093
50 75 34.6379	21.1328 0.6101
115 132 -36.3020	-22.9767 0.6329
19 36 -36.3024	-22.9529 0.6323
211 228 -36.3049	-22.9958 0.6334
224 232 40.5860	23.1291 0.5699
128 136 40.5868	23.2445 0.5727
32 40 40.5888	23.1014 0.5692
76 85 43.9045	25.1365 0.5725
268 277 43.9209	25.2405 0.5747
172 181 43.9271	25.2622 0.5751
34 94 46.1148	25.6732 0.5567
130 190 46.1178	25.5704 0.5545
226 286 46.1186	25.6858 0.5570
85 96 50.0978	29.6205 0.5913
181 192 50.1093	29.6869 0.5924
277 288 50.1132	29.6412 0.5915
179 180 50.7237	31.8394 0.6277
275 276 50.7261	31.8832 0.6285
83 84 50.7306	31.8615 0.6281
71 72 53.7380	33.2837 0.6194
167 168 53.7416	33.3101 0.6198
263 264 53.7559	33.1976 0.6176
210 229 54.3690	33.1429 0.6096
114 133 54.3773	33.1465 0.6096
18 37 54.3818	33.1539 0.6096
219 220 57.0960	35.3119 0.6185
123 124 57.1030	35.2749 0.6177
27 28 57.1030	35.3754 0.6195
79 88 9.1974	5.5434 0.6027
175 184 9.2018	5.5240 0.6003
271 280 9.2039	5.4686 0.5942
208 212 -9.6011	-5.7277 0.5966
112 116 -9.6047	-5.7484 0.5985
16 20 -9.6065	-5.7248 0.5959
206 213 -9.7187	-5.5984 0.5760
14 21 -9.7251	-5.6092 0.5768
110 117 -9.7267	-5.6057 0.5763
51 74 10.6783	6.6688 0.6245
243 266 10.6784	6.6812 0.6257
147 170 10.6794	6.6687 0.6244
124 126 -11.0113	-6.4784 0.5883
28 30 -11.0123	-6.3505 0.5767
220 222 -11.0149	-6.4777 0.5881
251 258 -11.0951	-6.3149 0.5692
59 66 -11.1061	-6.3656 0.5732
155 162 -11.1065	-6.4053 0.5767
255 257 -11.1498	-6.6727 0.5985
63 65 -11.1505	-6.6658 0.5978
159 161 -11.1513	-6.6590 0.5972
203 204 -11.2046	-6.7618 0.6035
107 108 -11.2070	-6.7771 0.6047
11 12 -11.2070	-6.7938 0.6062
211 214 -12.3694	-7.3500 0.5942
115 118 -12.3704	-7.3315 0.5927
19 22 -12.3706	-7.3720 0.5959
6 30 12.4917	7.7256 0.6185
102 126 12.4928	7.6939 0.6159
198 222 12.4937	7.6773 0.6145
95 136 -12.7460	-7.7051 0.6045
191 232 -12.7466	-7.7177 0.6055
40 287 -12.7467	-7.7082 0.6047
28 37 13.4783	8.9542 0.6643
220 229 13.4789	8.9828 0.6664
124 133 13.4829	8.9731 0.6655
188 190 -13.5017	-8.2851 0.6136
284 286 -13.5018	-8.3096 0.6154
92 94 -13.5018	-8.2757 0.6129
212 214 13.8762	7.8731 0.5674
20 22 13.8788	7.8779 0.5676
116 118 13.8793	7.8665 0.5668
103 105 -15.0165	-9.1579 0.6099
7 9 -15.0173	-9.1268 0.6078
199 201 -15.0186	-9.1176 0.6071
23 26 15.0975	8.9252 0.5912
119 122 15.0979	8.9662 0.5939
215 218 15.0990	8.9324 0.5916
167 180 15.1690	9.2081 0.6070
263 276 15.1698	9.1882 0.6057
71 84 15.1718	9.2083 0.6069
163 166 15.4766	9.1575 0.5917
67 70 15.4772	9.1665 0.5923
259 262 15.4812	9.1797 0.5930
227 286 15.6854	9.5308 0.6076
131 190 15.6903	9.5940 0.6115
35 94 15.6911	9.5701 0.6099
62 81 15.9262	8.9552 0.5623
254 273 15.9288	8.9212 0.5601
158 177 15.9305	8.9304 0.5606
230 232 -16.0476	-9.5484 0.5950
38 40 -16.0529	-9.4699 0.5899
134 136 -16.0648	-9.4753 0.5898
160 161 16.6367	9.3461 0.5618
64 65 16.6371	9.3461 0.5618
256 257 16.6376	9.3494 0.5619
148 150 -16.7822	-10.4372 0.6219
52 54 -16.7825	-10.3427 0.6163
244 246 -16.7842	-10.3754 0.6182
10 89 16.9821	10.1289 0.5964
202 281 16.9827	10.1884 0.5999
106 185 16.9846	10.1714 0.5989
72 81 17.6740	11.2448 0.6362
168 177 17.6765	11.2545 0.6367
264 273 17.6779	11.1957 0.6333
104 185 20.0479	12.1110 0.6041
8 89 20.0501	12.1150 0.6042
200 281 20.0505	12.1219 0.6046
138 184 20.1567	11.9027 0.5905
42 88 20.1583	11.9048 0.5906
234 280 20.1597	11.9049 0.5905
3 41 20.5447	11.8876 0.5786
99 137 20.5469	11.8970 0.5790
195 233 20.5477	11.8883 0.5786
80 96 -21.3129	-12.2824 0.5763
176 192 -21.3162	-12.2329 0.5739
272 288 -21.3194	-12.2939 0.5767
46 249 22.0459	13.7326 0.6229
153 238 22.0470	13.6946 0.6212
57 142 22.0520	13.7723 0.6245
198 204 -22.0922	-13.0045 0.5886
6 12 -22.0991	-13.0622 0.5911
102 108 -22.0991	-13.0363 0.5899
115 187 -23.8124	-13.8651 0.5823
19 91 -23.8129	-13.8874 0.5832
211 283 -23.8192	-13.8889 0.5831
208 209 29.7137	17.1379 0.5768
112 113 29.7152	17.1405 0.5768
16 17 29.7154	17.1516 0.5772
147 166 29.8556	19.0843 0.6392
51 70 29.8686	19.2014 0.6429
243 262 29.8739	19.1796 0.6420
160 168 32.8128	20.0455 0.6109
256 264 32.8166	20.1029 0.6126
64 72 32.8252	20.0854 0.6119
130 182 5.7896	3.7003 0.6391
226 278 5.7907	3.6575 0.6316
34 86 5.7918	3.6695 0.6336
95 135 -5.8285	-3.4899 0.5988
39 287 -5.8292	-3.4807 0.5971
191 231 -5.8295	-3.4855 0.5979
24 32 -5.9361	-3.8090 0.6417
216 224 -5.9370	-3.8154 0.6426
120 128 -5.9404	-3.8359 0.6457
144 179 6.3371	3.7687 0.5947
48 83 6.3386	3.7769 0.5959
240 275 6.3407	3.7666 0.5940
130 183 6.8517	4.2041 0.6136
226 279 6.8523	4.2089 0.6142
34 87 6.8525	4.1873 0.6111
138 174 6.9539	4.3224 0.6216
234 270 6.9556	4.3317 0.6228
42 78 6.9562	4.2915 0.6169
118 142 -7.1301	-4.2263 0.5927
214 238 -7.1303	-4.2263 0.5927
22 46 -7.1318	-4.2387 0.5943
212 228 7.2351	4.5332 0.6266
116 132 7.2367	4.5523 0.6291
20 36 7.2396	4.5733 0.6317
182 189 7.7410	4.6010 0.5944
86 93 7.7447	4.6254 0.5972
278 285 7.7452	4.5757 0.5908
198 221 -7.9212	-4.9515 0.6251
6 29 -7.9214	-5.0115 0.6326
102 125 -7.9232	-4.9801 0.6286
157 160 -8.1266	-4.8800 0.6005
61 64 -8.1272	-4.8899 0.6017
253 256 -8.1289	-4.9005 0.6029
147 169 -8.1424	-5.0115 0.6155
243 265 -8.1424	-5.0353 0.6184
51 73 -8.1426	-5.0468 0.6198
4 88 8.2348	5.0128 0.6087
100 184 8.2351	5.0158 0.6091
196 280 8.2353	5.0053 0.6078
212 221 8.4884	5.1905 0.6115
20 29 8.4916	5.1422 0.6056
116 125 8.4925	5.1977 0.6120
160 169 8.7491	5.3115 0.6071
256 265 8.7497	5.2730 0.6027
64 73 8.7520	5.2430 0.5991
131 140 -8.7811	-5.1716 0.5889
35 44 -8.7813	-5.1553 0.5871
227 236 -8.7815	-5.1734 0.5891
9 43 8.7942	5.1965 0.5909
105 139 8.7945	5.2071 0.5921
201 235 8.7966	5.1888 0.5899
212 218 9.0362	5.5061 0.6093
116 122 9.0368	5.5177 0.6106
20 26 9.0377	5.5079 0.6094
125 127 -9.1061	-5.5192 0.6061
221 223 -9.1069	-5.5260 0.6068
29 31 -9.1073	-5.5305 0.6073
100 127 9.1802	5.6670 0.6173
4 31 9.1809	5.6704 0.6176
196 223 9.1822	5.6178 0.6118
101 139 9.2394	5.6188 0.6081
197 235 9.2397	5.6529 0.6118
5 43 9.2427	5.6371 0.6099
129 182 -9.3516	-5.7099 0.6106
225 278 -9.3526	-5.7305 0.6127
33 86 -9.3546	-5.7005 0.6094
153 162 -9.5152	-5.9084 0.6209
57 66 -9.5153	-5.9105 0.6212
249 258 -9.5166	-5.8823 0.6181
242 279 9.5295	5.8325 0.6121
50 87 9.5298	5.8475 0.6136
146 183 9.5316	5.7870 0.6071
126 127 9.5646	5.4335 0.5681
30 31 9.5655	5.4241 0.5670
222 223 9.5664	5.4686 0.5716
203 213 -9.5678	-5.9266 0.6194
11 21 -9.5685	-5.9272 0.6194
107 117 -9.5688	-5.9262 0.6193
265 267 -9.5863	-5.7333 0.5981
73 75 -9.5878	-5.7449 0.5992
169 171 -9.5882	-5.7602 0.6008
160 166 9.6071	5.9250 0.6167
64 70 9.6098	5.9216 0.6162
256 262 9.6100	5.8886 0.6128
206 222 -9.6680	-5.7078 0.5904
14 30 -9.6686	-5.7566 0.5954
110 126 -9.6691	-5.6864 0.5881
251 266 -9.8180	-5.8936 0.6003
59 74 -9.8192	-5.9250 0.6034
155 170 -9.8197	-5.8974 0.6006
215 238 9.9493	5.6568 0.5686
119 142 9.9503	5.6669 0.5695
23 46 9.9504	5.6718 0.5700
43 78 10.1387	6.0546 0.5972
235 270 10.1388	6.0720 0.5989
139 174 10.1392	6.0726 0.5989
74 75 10.2820	5.8649 0.5704
266 267 10.2828	5.8828 0.5721
170 171 10.2841	5.8843 0.5722
123 145 -10.3276	-6.0325 0.5841
219 241 -10.3277	-6.0537 0.5862
27 49 -10.3278	-6.0618 0.5869
136 140 -10.3879	-6.1477 0.5918
232 236 -10.3888	-6.1104 0.5882
40 44 -10.3907	-6.1400 0.5909
138 173 -10.4246	-6.3318 0.6074
42 77 -10.4268	-6.3144 0.6056
234 269 -10.4273	-6.3116 0.6053
130 145 10.5523	6.3280 0.5997
226 241 10.5533	6.3067 0.5976
34 49 10.5545	6.2994 0.5968
154 163 -10.6486	-6.4369 0.6045
58 67 -10.6490	-6.4400 0.6048
250 259 -10.6508	-6.4311 0.6038
260 268 -10.8219	-6.5705 0.6071
68 76 -10.8225	-6.5412 0.6044
164 172 -10.8242	-6.5556 0.6056
208 237 10.8305	6.4626 0.5967
16 45 10.8318	6.4331 0.5939
112 141 10.8320	6.4341 0.5940
122 127 -10.8565	-6.4267 0.5920
218 223 -10.8570	-6.4846 0.5973
26 31 -10.8582	-6.4523 0.5942
27 29 -11.0393	-6.6450 0.6019
219 221 -11.0397	-6.6290 0.6005
123 125 -11.0407	-6.6439 0.6018
233 277 -11.2689	-6.6846 0.5932
41 85 -11.2700	-6.7330 0.5974
137 181 -11.2716	-6.6904 0.5936
263 265 -11.6805	-7.0867 0.6067
71 73 -11.6812	-7.0776 0.6059
167 169 -11.6819	-7.0748 0.6056
264 288 11.8417	7.0123 0.5922
168 192 11.8418	6.9959 0.5908
72 96 11.8425	6.9812 0.5895
15 30 -11.8551	-7.0441 0.5942
111 126 -11.8574	-7.0633 0.5957
207 222 -11.8574	-7.0468 0.5943
252 266 -11.9831	-7.5461 0.6297
60 74 -11.9839	-7.5280 0.6282
156 170 -11.9850	-7.5876 0.6331
166 171 -12.0306	-7.2538 0.6029
70 75 -12.0329	-7.2873 0.6056
262 267 -12.0359	-7.2940 0.6060
3 78 12.1405	7.2553 0.5976
99 174 12.1409	7.2533 0.5974
195 270 12.1410	7.2421 0.5965
144 180 12.1632	7.1741 0.5898
48 84 12.1650	7.1344 0.5865
240 276 12.1666	7.1490 0.5876
52 53 -12.1735	-7.3843 0.6066
244 245 -12.1741	-7.3376 0.6027
148 149 -12.1742	-7.3439 0.6032
99 167 -12.2490	-7.1951 0.5874
3 71 -12.2498	-7.1906 0.5870
195 263 -12.2500	-7.2151 0.5890
175 186 12.4756	7.6004 0.6092
79 90 12.4769	7.5402 0.6043
271 282 12.4774	7.5702 0.6067
109 122 12.7007	7.8147 0.6153
205 218 12.7025	7.8457 0.6176
13 26 12.7045	7.7917 0.6133
41 76 -12.7518	-7.1920 0.5640
233 268 -12.7527	-7.2266 0.5667
137 172 -12.7558	-7.1922 0.5638
143 145 13.8969	8.0569 0.5798
47 49 13.8988	8.0682 0.5805
239 241 13.9014	8.1223 0.5843
103 104 -14.0134	-8.1744 0.5833
7 8 -14.0155	-8.1829 0.5838
199 200 -14.0173	-8.1990 0.5849
151 183 14.2191	8.1750 0.5749
55 87 14.2206	8.1896 0.5759
247 279 14.2216	8.1991 0.5765
154 166 14.3114	8.6723 0.6060
58 70 14.3138	8.6704 0.6057
250 262 14.3153	8.6646 0.6053
31 43 14.3560	8.7798 0.6116
223 235 14.3575	8.7672 0.6106
127 139 14.3582	8.7725 0.6110
97 99 14.7392	8.5149 0.5777
1 3 14.7396	8.5223 0.5782
193 195 14.7418	8.5281 0.5785
25 287 -14.9908	-8.9463 0.5968
191 217 -14.9921	-8.9691 0.5983
95 121 -14.9936	-8.9604 0.5976
70 71 15.2992	9.0522 0.5917
166 167 15.3001	9.0376 0.5907
262 263 15.3027	9.0820 0.5935
140 145 16.0994	9.3085 0.5782
236 241 16.1020	9.3317 0.5795
44 49 16.1077	9.3352 0.5795
136 145 -16.2363	-9.7074 0.5979
232 241 -16.2380	-9.7107 0.5980
40 49 -16.2385	-9.7139 0.5982
195 277 -17.1470	-10.3390 0.6030
99 181 -17.1480	-10.3108 0.6013
3 85 -17.1492	-10.3053 0.6009
168 181 20.0138	11.6802 0.5836
264 277 20.0149	11.7471 0.5869
72 85 20.0158	11.7137 0.5852
220 232 21.0162	12.2119 0.5811
124 136 21.0182	12.1879 0.5799
28 40 21.0192	12.1989 0.5804
37 252 3.8391	2.3451 0.6109
156 229 3.8412	2.3367 0.6083
60 133 3.8413	2.3539 0.6128
144 169 -3.9480	-2.2481 0.5694
240 265 -3.9485	-2.2263 0.5638
48 73 -3.9486	-2.2354 0.5661
34 38 -4.4010	-2.6749 0.6078
226 230 -4.4014	-2.6646 0.6054
130 134 -4.4017	-2.6650 0.6054
70 85 4.5926	2.8115 0.6122
166 181 4.5928	2.8231 0.6147
262 277 4.5946	2.8202 0.6138
65 80 4.6275	2.9802 0.6440
257 272 4.6280	2.9638 0.6404
161 176 4.6284	2.9320 0.6335
65 74 -4.6787	-2.7390 0.5854
257 266 -4.6789	-2.7132 0.5799
161 170 -4.6797	-2.7264 0.5826
26 40 4.7185	2.9175 0.6183
122 136 4.7187	2.9389 0.6228
218 232 4.7192	2.9066 0.6159
22 30 -4.9041	-2.7774 0.5663
118 126 -4.9042	-2.7889 0.5687
214 222 -4.9050	-2.7863 0.5681
214 228 4.9166	3.1130 0.6332
22 36 4.9185	3.1210 0.6345
118 132 4.9186	3.1114 0.6326
243 263 -5.0942	-3.1337 0.6152
51 71 -5.0942	-3.1012 0.6088
147 167 -5.0951	-3.1023 0.6089
62 67 -5.1865	-3.1045 0.5986
158 163 -5.1867	-3.0662 0.5912
254 259 -5.1874	-3.1073 0.5990
93 287 5.2994	3.2077 0.6053
95 189 5.2999	3.2294 0.6093
191 285 5.3000	3.2153 0.6067
101 138 -5.3054	-3.2434 0.6113
197 234 -5.3075	-3.2390 0.6103
5 42 -5.3092	-3.2527 0.6127
122 128 -5.4117	-3.0436 0.5624
26 32 -5.4125	-3.0689 0.5670
218 224 -5.4129	-3.0565 0.5647
146 191 5.4404	3.3149 0.6093
50 95 5.4410	3.3009 0.6067
242 287 5.4418	3.3119 0.6086
166 172 -5.6004	-3.2063 0.5725
6 27 -5.6004	-3.3864 0.6047
198 219 -5.6007	-3.4077 0.6084
102 123 -5.6008	-3.3975 0.6066
70 76 -5.6016	-3.2227 0.5753
105 175 -5.6020	-3.3341 0.5952
9 79 -5.6024	-3.3341 0.5951
201 271 -5.6030	-3.3779 0.6029
262 268 -5.6038	-3.2171 0.5741
210 215 -5.6253	-3.4186 0.6077
114 119 -5.6255	-3.4045 0.6052
18 23 -5.6257	-3.4205 0.6080
63 70 -5.6535	-3.4935 0.6179
159 166 -5.6554	-3.4824 0.6158
255 262 -5.6558	-3.5136 0.6212
220 221 -5.7827	-3.4969 0.6047
28 29 -5.7832	-3.4897 0.6034
124 125 -5.7838	-3.5065 0.6063
27 33 -5.8186	-3.4438 0.5919
123 129 -5.8187	-3.4576 0.5942
219 225 -5.8200	-3.4684 0.5959
73 83 5.8976	3.3571 0.5692
265 275 5.8984	3.3576 0.5692
169 179 5.9003	3.3558 0.5688
147 160 -5.9986	-3.5845 0.5976
51 64 -5.9988	-3.6070 0.6013
243 256 -5.9989	-3.6195 0.6034
115 122 -6.0499	-3.7612 0.6217
211 218 -6.0507	-3.7418 0.6184
19 26 -6.0509	-3.7696 0.6230
198 212 -6.0562	-3.6768 0.6071
6 20 -6.0570	-3.6643 0.6050
102 116 -6.0582	-3.6574 0.6037
263 269 -6.1153	-3.6384 0.5950
71 77 -6.1155	-3.6465 0.5963
167 173 -6.1161	-3.6488 0.5966
168 169 -6.1699	-3.7171 0.6025
72 73 -6.1711	-3.7624 0.6097
264 265 -6.1717	-3.7166 0.6022
130 188 -6.3134	-3.7260 0.5902
34 92 -6.3137	-3.7007 0.5861
226 284 -6.3139	-3.7082 0.5873
117 120 6.3605	3.6739 0.5776
21 24 6.3608	3.6637 0.5760
213 216 6.3629	3.6803 0.5784
129 188 6.4617	3.9966 0.6185
225 284 6.4623	3.9669 0.6139
33 92 6.4624	3.9414 0.6099
146 182 -6.8292	-4.1513 0.6079
242 278 -6.8295	-4.1598 0.6091
50 86 -6.8306	-4.1496 0.6075
47 55 7.0130	4.1581 0.5929
143 151 7.0140	4.1850 0.5967
239 247 7.0144	4.1696 0.5944
143 150 7.0265	4.3224 0.6152
47 54 7.0272	4.3137 0.6139
239 246 7.0273	4.2965 0.6114
12 31 -7.2203	-4.6371 0.6422
204 223 -7.2211	-4.6585 0.6451
108 127 -7.2216	-4.6460 0.6434
231 241 -7.3161	-4.2846 0.5856
135 145 -7.3170	-4.2834 0.5854
39 49 -7.3187	-4.2887 0.5860
116 133 7.6025	4.7015 0.6184
212 229 7.6027	4.6434 0.6108
20 37 7.6035	4.6920 0.6171
1 9 7.6414	4.5989 0.6018
97 105 7.6424	4.6108 0.6033
193 201 7.6427	4.5730 0.5984
23 45 -7.7080	-4.6024 0.5971
119 141 -7.7088	-4.5778 0.5938
215 237 -7.7090	-4.5899 0.5954
98 134 7.7398	4.6058 0.5951
194 230 7.7406	4.5940 0.5935
2 38 7.7432	4.6234 0.5971
2 55 7.8791	4.6351 0.5883
98 151 7.8806	4.6561 0.5908
194 247 7.8823	4.6388 0.5885
168 178 8.0456	4.9522 0.6155
72 82 8.0464	4.9676 0.6174
264 274 8.0495	4.9559 0.6157
148 153 8.0562	4.6992 0.5833
52 57 8.0571	4.6929 0.5825
244 249 8.0577	4.6898 0.5820
199 203 8.5278	5.0069 0.5871
7 11 8.5295	5.0050 0.5868
103 107 8.5296	4.9984 0.5860
267 279 8.8592	5.3616 0.6052
171 183 8.8597	5.3820 0.6075
75 87 8.8615	5.3750 0.6066
197 206 -8.9011	-5.2873 0.5940
5 14 -8.9022	-5.2727 0.5923
101 110 -8.9035	-5.2689 0.5918
144 145 -9.2813	-5.3331 0.5746
48 49 -9.2840	-5.3096 0.5719
240 241 -9.2845	-5.3184 0.5728
242 249 9.2877	5.3996 0.5814
50 57 9.2884	5.3987 0.5812
146 153 9.2886	5.3964 0.5810
242 251 -9.3560	-5.5561 0.5938
146 155 -9.3587	-5.5092 0.5887
50 59 -9.3591	-5.5524 0.5933
139 184 9.5966	5.6101 0.5846
43 88 9.5968	5.5959 0.5831
235 280 9.5968	5.5927 0.5828
5 11 9.6375	5.6382 0.5850
101 107 9.6376	5.6353 0.5847
197 203 9.6381	5.6246 0.5836
182 284 9.7132	5.6529 0.5820
86 188 9.7148	5.6782 0.5845
92 278 9.7152	5.6796 0.5846
211 219 10.2834	5.8786 0.5717
115 123 10.2837	5.8849 0.5723
19 27 10.2842	5.8818 0.5719
98 135 10.5612	6.1828 0.5854
2 39 10.5621	6.1686 0.5840
194 231 10.5643	6.1769 0.5847
63 71 10.6087	6.0779 0.5729
255 263 10.6093	6.0853 0.5736
159 167 10.6096	6.0801 0.5731
227 285 11.0943	6.6926 0.6032
35 93 11.0962	6.7118 0.6049
131 189 11.0968	6.7176 0.6054
233 276 -11.6326	-7.0036 0.6021
41 84 -11.6328	-7.0119 0.6028
137 180 -11.6338	-6.9768 0.5997
62 66 12.3358	7.0693 0.5731
254 258 12.3362	7.0767 0.5737
158 162 12.3364	7.0786 0.5738
210 213 12.6630	7.2850 0.5753
114 117 12.6637	7.2982 0.5763
18 21 12.6652	7.2905 0.5756
128 140 -12.9418	-7.3595 0.5687
32 44 -12.9418	-7.3812 0.5703
224 236 -12.9420	-7.3785 0.5701
257 275 2.8514	1.7897 0.6277
161 179 2.8524	1.7855 0.6260
65 83 2.8526	1.7810 0.6243
164 167 3.0095	1.7386 0.5777
260 263 3.0097	1.7292 0.5746
68 71 3.0102	1.7580 0.5840
53 188 -3.1047	-1.9486 0.6276
149 284 -3.1055	-1.9396 0.6246
92 245 -3.1059	-1.9444 0.6261
127 136 -3.1459	-1.8399 0.5848
223 232 -3.1467	-1.8346 0.5830
31 40 -3.1467	-1.8390 0.5844
23 250 -3.1778	-1.9950 0.6278
58 119 -3.1782	-2.0200 0.6356
154 215 -3.1783	-2.0184 0.6351
76 83 3.1786	1.8481 0.5814
268 275 3.1797	1.8384 0.5781
172 179 3.1799	1.8294 0.5753
104 139 3.2773	2.2411 0.6838
8 43 3.2775	2.2431 0.6844
200 235 3.2791	2.2450 0.6846
14 25 3.3001	2.0641 0.6255
206 217 3.3006	2.0861 0.6320
110 121 3.3008	2.0837 0.6313
92 285 3.4165	2.0265 0.5932
189 284 3.4171	2.0398 0.5969
93 188 3.4183	2.0319 0.5944
75 85 -3.4251	-2.0214 0.5902
267 277 -3.4255	-2.0092 0.5865
171 181 -3.4265	-2.0312 0.5928
59 69 3.4621	2.1435 0.6191
155 165 3.4631	2.1777 0.6288
251 261 3.4639	2.1733 0.6274
261 276 3.4771	2.0389 0.5864
69 84 3.4780	2.0291 0.5834
165 180 3.4781	2.0209 0.5810
252 265 -3.5432	-2.1980 0.6204
156 169 -3.5444	-2.1976 0.6200
60 73 -3.5456	-2.1903 0.6178
100 174 3.5585	2.1288 0.5982
196 270 3.5585	2.1221 0.5964
4 78 3.5589	2.1381 0.6008
99 169 3.5904	2.0805 0.5795
195 265 3.5905	2.0952 0.5835
3 73 3.5907	2.0959 0.5837
207 221 -3.8241	-2.3884 0.6246
111 125 -3.8245	-2.3791 0.6221
15 29 -3.8257	-2.3880 0.6242
40 94 -3.8369	-2.2713 0.5920
136 190 -3.8370	-2.2737 0.5926
232 286 -3.8375	-2.2836 0.5951
41 96 3.8987	2.4624 0.6316
137 192 3.8993	2.4606 0.6310
233 288 3.8999	2.4804 0.6360
155 238 3.9966	2.3465 0.5871
46 251 3.9967	2.3536 0.5889
59 142 3.9972	2.3534 0.5887
50 188 4.0147	2.4603 0.6128
92 242 4.0151	2.4742 0.6162
146 284 4.0151	2.4509 0.6104
203 209 4.0576	2.3462 0.5782
11 17 4.0578	2.3540 0.5801
107 113 4.0579	2.3617 0.5820
136 189 -4.0809	-2.4892 0.6100
40 93 -4.0812	-2.4721 0.6057
232 285 -4.0822	-2.4794 0.6074
105 144 4.1296	2.4565 0.5949
9 48 4.1297	2.4632 0.5965
201 240 4.1305	2.4488 0.5928
133 135 -4.1743	-2.4275 0.5815
37 39 -4.1747	-2.4234 0.5805
229 231 -4.1762	-2.4340 0.5828
113 126 -4.1791	-2.3834 0.5703
17 30 -4.1794	-2.3912 0.5721
209 222 -4.1797	-2.3940 0.5728
227 230 4.2645	2.4807 0.5817
131 134 4.2648	2.5060 0.5876
35 38 4.2650	2.4938 0.5847
24 27 4.2751	2.5645 0.5999
216 219 4.2754	2.5508 0.5966
120 123 4.2774	2.5619 0.5989
43 49 4.2870	2.5184 0.5874
235 241 4.2871	2.5208 0.5880
139 145 4.2872	2.5239 0.5887
99 100 4.3623	2.6611 0.6100
3 4 4.3624	2.6854 0.6156
195 196 4.3624	2.6889 0.6164
27 287 -4.3824	-2.5678 0.5859
95 123 -4.3824	-2.5571 0.5835
191 219 -4.3825	-2.5646 0.5852
101 122 -4.4332	-2.6672 0.6016
197 218 -4.4336	-2.6440 0.5964
5 26 -4.4343	-2.6647 0.6009
175 181 -4.4512	-2.7180 0.6106
271 277 -4.4518	-2.7009 0.6067
79 85 -4.4527	-2.7061 0.6077
202 222 -4.5235	-2.8560 0.6314
10 30 -4.5240	-2.8389 0.6275
106 126 -4.5247	-2.8771 0.6359
217 231 4.6436	2.7835 0.5994
121 135 4.6441	2.7712 0.5967
25 39 4.6447	2.7813 0.5988
200 209 4.6523	2.6784 0.5757
104 113 4.6531	2.6786 0.5757
8 17 4.6538	2.6787 0.5756
90 96 4.6684	2.7725 0.5939
282 288 4.6689	2.7625 0.5917
186 192 4.6693	2.7629 0.5917
160 163 4.7162	2.7325 0.5794
64 67 4.7163	2.6956 0.5715
256 259 4.7163	2.7037 0.5733
6 9 4.7279	2.7595 0.5836
198 201 4.7280	2.7873 0.5895
102 105 4.7287	2.7653 0.5848
97 175 4.7343	2.7971 0.5908
1 79 4.7346	2.8231 0.5963
193 271 4.7351	2.7740 0.5858
98 139 -4.7534	-2.8005 0.5892
2 43 -4.7537	-2.8126 0.5917
194 235 -4.7541	-2.8197 0.5931
149 286 4.8309	2.8857 0.5973
94 245 4.8317	2.9114 0.6026
53 190 4.8325	2.8959 0.5993
131 143 4.8524	2.8702 0.5915
35 47 4.8531	2.8930 0.5961
227 239 4.8534	2.8589 0.5891
36 46 4.8826	2.8484 0.5834
228 238 4.8829	2.8530 0.5843
132 142 4.8833	2.8371 0.5810
67 82 4.9232	2.8402 0.5769
259 274 4.9239	2.8383 0.5764
163 178 4.9243	2.8380 0.5763
195 279 4.9437	2.8792 0.5824
99 183 4.9439	2.8982 0.5862
3 87 4.9440	2.8893 0.5844
56 190 -4.9687	-3.1505 0.6341
94 248 -4.9687	-3.1234 0.6286
152 286 -4.9694	-3.1648 0.6369
23 37 5.0365	3.0076 0.5972
215 229 5.0366	3.0124 0.5981
119 133 5.0367	3.0050 0.5966
99 184 5.0908	2.9953 0.5884
195 280 5.0908	2.9975 0.5888
3 88 5.0911	3.0012 0.5895
224 241 -5.0917	-2.8959 0.5687
128 145 -5.0918	-2.9116 0.5718
32 49 -5.0929	-2.9129 0.5720
196 202 -5.1915	-2.9198 0.5624
4 10 -5.1918	-2.9286 0.5641
100 106 -5.1923	-2.9487 0.5679
58 120 -5.2111	-3.3175 0.6366
24 250 -5.2113	-3.3043 0.6341
154 216 -5.2128	-3.2901 0.6312
35 40 -5.2283	-3.2184 0.6156
131 136 -5.2297	-3.2323 0.6181
227 232 -5.2297	-3.1906 0.6101
212 215 5.2417	3.0356 0.5791
20 23 5.2426	3.0299 0.5779
116 119 5.2433	3.0308 0.5780
49 55 5.2985	3.0999 0.5850
241 247 5.2994	3.1025 0.5854
145 151 5.2994	3.0878 0.5827
131 150 -5.3350	-3.1405 0.5887
35 54 -5.3352	-3.1528 0.5909
227 246 -5.3354	-3.1509 0.5906
24 37 5.3387	3.1089 0.5823
216 229 5.3392	3.1025 0.5811
120 133 5.3399	3.1022 0.5810
70 80 5.4179	3.2324 0.5966
166 176 5.4189	3.2274 0.5956
262 272 5.4192	3.2301 0.5961
147 150 5.4427	3.3088 0.6079
51 54 5.4428	3.3280 0.6114
243 246 5.4430	3.3387 0.6134
248 265 -5.4681	-3.2928 0.6022
56 73 -5.4690	-3.3181 0.6067
152 169 -5.4692	-3.3114 0.6055
1 10 5.5667	3.3260 0.5975
193 202 5.5671	3.3420 0.6003
97 106 5.5673	3.3464 0.6011
6 8 5.6627	3.4225 0.6044
198 200 5.6629	3.4197 0.6039
102 104 5.6636	3.4231 0.6044
270 281 5.6664	3.4014 0.6003
174 185 5.6664	3.4080 0.6014
78 89 5.6667	3.4218 0.6038
214 224 5.7210	3.3993 0.5942
22 32 5.7211	3.3908 0.5927
118 128 5.7215	3.4098 0.5960
196 201 5.7295	3.5383 0.6176
100 105 5.7295	3.5574 0.6209
4 9 5.7298	3.5494 0.6195
82 96 -5.7400	-3.3280 0.5798
274 288 -5.7400	-3.3160 0.5777
178 192 -5.7413	-3.3085 0.5763
51 53 5.7720	3.5871 0.6215
147 149 5.7724	3.5788 0.6200
261 267 -5.7725	-3.3853 0.5864
69 75 -5.7727	-3.4130 0.5912
243 245 5.7728	3.5928 0.6224
165 171 -5.7735	-3.3926 0.5876
123 130 -5.7925	-3.4516 0.5959
27 34 -5.7928	-3.4640 0.5980
219 226 -5.7929	-3.4360 0.5931
3 76 -5.8118	-3.3526 0.5769
195 268 -5.8124	-3.3450 0.5755
99 172 -5.8128	-3.3516 0.5766
2 56 -5.8242	-3.4771 0.5970
98 152 -5.8244	-3.4982 0.6006
194 248 -5.8251	-3.4943 0.5999
218 228 5.9133	3.5763 0.6048
26 36 5.9135	3.5417 0.5989
122 132 5.9136	3.5463 0.5997
257 268 5.9172	3.5352 0.5974
161 172 5.9172	3.5576 0.6012
65 76 5.9173	3.5382 0.5979
167 174 -5.9750	-3.5726 0.5979
263 270 -5.9758	-3.5522 0.5944
71 78 -5.9759	-3.5752 0.5983
217 223 -5.9852	-3.5792 0.5980
25 31 -5.9853	-3.6065 0.6026
121 127 -5.9865	-3.5867 0.5991
63 66 6.3397	3.7238 0.5874
144 183 -6.3403	-3.7514 0.5917
48 87 -6.3404	-3.7425 0.5903
255 258 6.3405	3.7192 0.5866
159 162 6.3407	3.7088 0.5849
240 279 -6.3414	-3.7458 0.5907
245 252 6.3509	3.9024 0.6145
53 60 6.3518	3.9139 0.6162
149 156 6.3520	3.9090 0.6154
115 117 6.4091	3.7599 0.5866
19 21 6.4095	3.7468 0.5846
211 213 6.4096	3.7687 0.5880
106 144 6.5479	3.8566 0.5890
10 48 6.5482	3.8750 0.5918
202 240 6.5490	3.8536 0.5884
66 68 6.7382	3.8791 0.5757
258 260 6.7387	3.8853 0.5766
162 164 6.7390	3.8908 0.5774
200 207 6.7492	4.0024 0.5930
8 15 6.7495	4.0202 0.5956
104 111 6.7495	3.9984 0.5924
199 207 6.7984	3.8834 0.5712
103 111 6.7984	3.8743 0.5699
7 15 6.7988	3.8696 0.5692
244 252 7.1009	4.0663 0.5726
52 60 7.1013	4.0386 0.5687
148 156 7.1016	4.0579 0.5714
46 250 7.2222	4.3416 0.6011
154 238 7.2223	4.3452 0.6016
58 142 7.2229	4.3630 0.6040
98 169 -7.2570	-4.2461 0.5851
194 265 -7.2575	-4.2444 0.5848
2 73 -7.2586	-4.2375 0.5838
125 144 -7.3180	-4.3167 0.5899
221 240 -7.3189	-4.3156 0.5897
29 48 -7.3197	-4.3038 0.5880
48 74 -2.1590	-1.3224 0.6125
144 170 -2.1592	-1.3312 0.6165
240 266 -2.1596	-1.3272 0.6145
2 30 -2.2561	-1.3766 0.6102
98 126 -2.2562	-1.3898 0.6160
194 222 -2.2569	-1.3842 0.6133
244 287 -2.4017	-1.4486 0.6032
52 95 -2.4018	-1.4677 0.6111
148 191 -2.4020	-1.4582 0.6071
128 182 -2.4226	-1.5188 0.6269
224 278 -2.4229	-1.5150 0.6253
32 86 -2.4234	-1.5244 0.6290
202 239 -2.4277	-1.4218 0.5857
106 143 -2.4279	-1.3961 0.5750
10 47 -2.4279	-1.3970 0.5754
1 31 -2.5073	-1.5270 0.6090
193 223 -2.5077	-1.5322 0.6110
97 127 -2.5077	-1.5102 0.6022
16 30 -2.5153	-1.4185 0.5639
112 126 -2.5153	-1.4189 0.5641
208 222 -2.5153	-1.4138 0.5621
41 90 2.5435	1.5698 0.6172
137 186 2.5436	1.5687 0.6167
233 282 2.5441	1.5682 0.6164
15 28 2.5863	1.5249 0.5896
111 124 2.5864	1.5186 0.5872
207 220 2.5871	1.5206 0.5878
95 134 -2.6389	-1.5582 0.5905
191 230 -2.6395	-1.5519 0.5880
38 287 -2.6397	-1.5373 0.5824
164 168 -2.6429	-1.5556 0.5886
260 264 -2.6430	-1.5519 0.5872
68 72 -2.6437	-1.5632 0.5913
138 172 -2.6786	-1.6878 0.6301
234 268 -2.6805	-1.6819 0.6275
42 76 -2.6805	-1.6942 0.6320
98 103 2.7075	1.5939 0.5887
194 199 2.7083	1.6174 0.5972
2 7 2.7084	1.6110 0.5948
23 32 -2.7346	-1.7203 0.6291
215 224 -2.7350	-1.7074 0.6243
119 128 -2.7354	-1.7119 0.6258
144 148 2.7480	1.6181 0.5888
48 52 2.7489	1.6446 0.5983
240 244 2.7492	1.6403 0.5966
65 96 -2.7739	-1.6557 0.5969
161 192 -2.7744	-1.6547 0.5964
257 288 -2.7745	-1.6272 0.5865
100 144 -2.8009	-1.6111 0.5752
4 48 -2.8017	-1.6002 0.5712
196 240 -2.8017	-1.5993 0.5708
181 184 -2.8072	-1.6560 0.5899
85 88 -2.8074	-1.6604 0.5914
277 280 -2.8074	-1.6694 0.5946
27 87 -2.8089	-1.6537 0.5887
123 183 -2.8091	-1.6466 0.5862
219 279 -2.8093	-1.6435 0.5850
254 260 -2.9262	-1.7519 0.5987
158 164 -2.9263	-1.7548 0.5996
62 68 -2.9264	-1.7567 0.6003
99 125 2.9699	1.6813 0.5661
195 221 2.9700	1.6946 0.5706
3 29 2.9711	1.7000 0.5722
82 83 -3.0105	-1.6656 0.5533
178 179 -3.0122	-1.6729 0.5554
274 275 -3.0123	-1.6603 0.5512
40 87 -3.0364	-1.7951 0.5912
232 279 -3.0366	-1.8004 0.5929
198 211 3.0368	1.7617 0.5801
136 183 -3.0369	-1.7866 0.5883
6 19 3.0370	1.7594 0.5793
102 115 3.0373	1.7843 0.5875
143 152 -3.1587	-1.8801 0.5952
47 56 -3.1588	-1.8613 0.5893
239 248 -3.1589	-1.8881 0.5977
5 88 3.1605	1.8764 0.5937
197 280 3.1610	1.8735 0.5927
101 184 3.1612	1.8796 0.5946
67 76 -3.1771	-1.9679 0.6194
259 268 -3.1778	-1.9545 0.6150
163 172 -3.1779	-1.9686 0.6194
126 136 3.1812	1.8876 0.5934
222 232 3.1818	1.8907 0.5942
30 40 3.1818	1.8829 0.5918
266 277 3.2512	1.9129 0.5884
74 85 3.2514	1.9429 0.5976
170 181 3.2520	1.9448 0.5980
115 141 -3.2808	-1.9160 0.5840
19 45 -3.2809	-1.9196 0.5851
211 237 -3.2813	-1.9081 0.5815
139 181 -3.2864	-1.9655 0.5981
43 85 -3.2865	-1.9658 0.5982
235 277 -3.2866	-1.9803 0.6026
109 126 -3.3175	-1.9837 0.5979
13 30 -3.3178	-2.0005 0.6030
205 222 -3.3182	-1.9781 0.5961
58 74 -3.3723	-1.9919 0.5907
250 266 -3.3724	-1.9849 0.5886
154 170 -3.3727	-1.9876 0.5893
208 229 3.3806	2.0369 0.6025
16 37 3.3808	2.0362 0.6023
112 133 3.3809	2.0303 0.6005
231 238 3.4010	2.1812 0.6413
39 46 3.4014	2.1727 0.6388
135 142 3.4018	2.1742 0.6391
100 175 -3.4352	-2.0227 0.5888
196 271 -3.4353	-2.0378 0.5932
4 79 -3.4357	-2.0269 0.5899
2 54 3.4580	2.0557 0.5945
98 150 3.4581	2.0744 0.5999
194 246 3.4587	2.0500 0.5927
109 115 3.4764	2.0532 0.5906
13 19 3.4769	2.0536 0.5906
205 211 3.4772	2.0592 0.5922
153 217 -3.5023	-2.1880 0.6247
25 249 -3.5027	-2.1868 0.6243
57 121 -3.5039	-2.1940 0.6262
108 139 3.5164	2.1319 0.6063
204 235 3.5166	2.0871 0.5935
12 43 3.5170	2.1185 0.6024
144 184 3.5364	2.0513 0.5801
48 88 3.5364	2.0543 0.5809
240 280 3.5380	2.0486 0.5790
224 230 3.5519	2.0555 0.5787
32 38 3.5526	2.0530 0.5779
128 134 3.5529	2.0600 0.5798
108 138 -3.5624	-2.1058 0.5911
12 42 -3.5628	-2.0859 0.5855
204 234 -3.5631	-2.1099 0.5921
203 208 3.5858	2.0403 0.5690
11 16 3.5861	2.0302 0.5661
107 112 3.5866	2.0376 0.5681
200 203 3.6085	2.0820 0.5770
104 107 3.6088	2.0787 0.5760
8 11 3.6090	2.0794 0.5762
18 24 -3.6198	-2.1737 0.6005
114 120 -3.6199	-2.1768 0.6014
210 216 -3.6203	-2.1822 0.6028
154 164 -3.6558	-2.2434 0.6137
250 260 -3.6559	-2.2729 0.6217
58 68 -3.6563	-2.2730 0.6217
219 236 -3.6655	-2.1155 0.5771
123 140 -3.6655	-2.1166 0.5774
27 44 -3.6659	-2.1317 0.5815
131 149 3.6855	2.1631 0.5869
227 245 3.6863	2.1528 0.5840
35 53 3.6869	2.1578 0.5852
58 63 3.6985	2.1479 0.5807
250 255 3.6991	2.1407 0.5787
154 159 3.6994	2.1366 0.5776
68 96 3.7048	2.1950 0.5925
164 192 3.7048	2.1689 0.5854
260 288 3.7053	2.1618 0.5834
103 134 3.7589	2.2365 0.5950
7 38 3.7593	2.2480 0.5980
199 230 3.7603	2.2547 0.5996
204 218 3.7848	2.3434 0.6192
108 122 3.7855	2.3334 0.6164
12 26 3.7857	2.3420 0.6186
13 24 -3.8410	-2.3924 0.6229
109 120 -3.8414	-2.3914 0.6225
205 216 -3.8422	-2.3888 0.6217
183 189 3.8572	2.2606 0.5861
87 93 3.8574	2.2690 0.5882
279 285 3.8575	2.2594 0.5857
153 157 3.8802	2.2130 0.5703
57 61 3.8803	2.2124 0.5702
249 253 3.8812	2.2166 0.5711
204 205 3.8919	2.3550 0.6051
12 13 3.8926	2.3263 0.5976
108 109 3.8929	2.3542 0.6047
238 283 -3.9024	-2.3153 0.5933
142 187 -3.9026	-2.3263 0.5961
46 91 -3.9029	-2.3181 0.5939
156 166 -3.9229	-2.2440 0.5720
60 70 -3.9230	-2.2185 0.5655
252 262 -3.9238	-2.2350 0.5696
62 70 -3.9270	-2.3427 0.5966
158 166 -3.9272	-2.3167 0.5899
254 262 -3.9279	-2.3096 0.5880
55 188 -3.9409	-2.3784 0.6035
151 284 -3.9416	-2.3688 0.6010
92 247 -3.9418	-2.3682 0.6008
70 83 3.9509	2.4570 0.6219
262 275 3.9513	2.4574 0.6219
166 179 3.9515	2.4778 0.6270
149 160 -3.9568	-2.3837 0.6024
245 256 -3.9570	-2.4020 0.6070
53 64 -3.9582	-2.3963 0.6054
209 210 3.9768	2.2731 0.5716
17 18 3.9772	2.2841 0.5743
113 114 3.9777	2.2790 0.5729
111 122 -3.9893	-2.1985 0.5511
207 218 -3.9894	-2.1924 0.5495
15 26 -3.9896	-2.1987 0.5511
210 218 -4.0873	-2.4269 0.5938
114 122 -4.0876	-2.4279 0.5940
18 26 -4.0880	-2.4411 0.5971
206 220 4.1059	2.4617 0.5996
14 28 4.1060	2.4361 0.5933
110 124 4.1065	2.4374 0.5935
155 168 4.1690	2.4901 0.5973
251 264 4.1690	2.4681 0.5920
59 72 4.1694	2.4899 0.5972
166 169 4.2089	2.5529 0.6065
70 73 4.2094	2.5597 0.6081
262 265 4.2098	2.5642 0.6091
218 221 4.2280	2.5168 0.5953
122 125 4.2284	2.5076 0.5930
26 29 4.2288	2.5132 0.5943
114 134 4.2319	2.5263 0.5970
210 230 4.2322	2.5202 0.5955
53 57 4.2325	2.4606 0.5814
149 153 4.2327	2.4588 0.5809
245 249 4.2328	2.4593 0.5810
18 38 4.2328	2.5267 0.5969
208 214 4.3141	2.4732 0.5733
16 22 4.3141	2.4704 0.5726
112 118 4.3145	2.4651 0.5713
168 172 -4.3551	-2.5669 0.5894
264 268 -4.3553	-2.5710 0.5903
72 76 -4.3553	-2.5725 0.5906
50 55 -4.3605	-2.5708 0.5896
146 151 -4.3611	-2.5880 0.5934
242 247 -4.3615	-2.5705 0.5894
200 223 4.3728	2.5226 0.5769
104 127 4.3731	2.5141 0.5749
8 31 4.3732	2.5116 0.5743
28 32 -4.3804	-2.5991 0.5933
220 224 -4.3805	-2.5834 0.5897
124 128 -4.3806	-2.5998 0.5935
52 69 -4.3836	-2.6153 0.5966
148 165 -4.3838	-2.6228 0.5983
244 261 -4.3844	-2.6167 0.5968
199 217 -4.5703	-2.7463 0.6009
7 25 -4.5708	-2.7446 0.6005
103 121 -4.5711	-2.7489 0.6013
98 124 -4.6494	-2.7702 0.5958
194 220 -4.6506	-2.7702 0.5957
2 28 -4.6509	-2.7761 0.5969
244 275 4.7310	2.8228 0.5967
148 179 4.7316	2.8280 0.5977
52 83 4.7316	2.8396 0.6001
144 168 -4.7338	-2.8241 0.5966
240 264 -4.7361	-2.8416 0.6000
48 72 -4.7361	-2.8244 0.5963
146 166 -4.7770	-2.9063 0.6084
122 134 4.7772	2.9084 0.6088
218 230 4.7772	2.8852 0.6039
26 38 4.7774	2.8976 0.6065
50 70 -4.7778	-2.9121 0.6095
242 262 -4.7786	-2.9228 0.6116
58 187 4.8006	2.7551 0.5739
154 283 4.8010	2.7594 0.5748
91 250 4.8012	2.7709 0.5771
197 202 -4.8074	-2.8197 0.5865
5 10 -4.8077	-2.8255 0.5877
101 106 -4.8084	-2.8167 0.5858
243 279 -4.8430	-2.7852 0.5751
51 87 -4.8430	-2.7834 0.5747
147 183 -4.8433	-2.7807 0.5741
137 167 -4.8688	-2.8187 0.5789
233 263 -4.8690	-2.8100 0.5771
41 71 -4.8691	-2.8461 0.5845
157 161 4.8709	2.7822 0.5712
61 65 4.8718	2.7918 0.5731
253 257 4.8720	2.7989 0.5745
171 182 -4.9301	-2.9058 0.5894
267 278 -4.9307	-2.8841 0.5849
75 86 -4.9315	-2.9025 0.5886
1 83 5.1366	2.9331 0.5710
97 179 5.1379	2.9417 0.5726
193 275 5.1386	2.9371 0.5716
198 213 5.1511	3.1231 0.6063
6 21 5.1512	3.1318 0.6080
102 117 5.1520	3.1190 0.6054
144 173 5.1896	3.0015 0.5784
48 77 5.1904	2.9894 0.5759
240 269 5.1913	2.9951 0.5769
66 187 5.1982	3.0171 0.5804
162 283 5.1984	2.9984 0.5768
91 258 5.1984	3.0008 0.5773
105 184 5.2335	2.9918 0.5717
201 280 5.2342	2.9814 0.5696
9 88 5.2342	2.9780 0.5689
109 114 5.2858	3.0666 0.5802
205 210 5.2862	3.0714 0.5810
13 18 5.2865	3.0631 0.5794
31 42 -5.9176	-3.4906 0.5899
127 138 -5.9181	-3.4876 0.5893
223 234 -5.9188	-3.4844 0.5887
250 254 6.0706	3.4541 0.5690
58 62 6.0706	3.4408 0.5668
154 158 6.0708	3.4466 0.5677
241 244 -1.5661	-0.9628 0.6148
49 52 -1.5662	-0.9634 0.6151
145 148 -1.5664	-0.9592 0.6123
70 96 -1.5713	-0.9782 0.6225
262 288 -1.5718	-0.9870 0.6279
166 192 -1.5726	-0.9839 0.6257
157 163 -1.5728	-0.9535 0.6062
61 67 -1.5733	-0.9542 0.6065
253 259 -1.5734	-0.9548 0.6068
66 120 -1.6674	-1.0588 0.6350
24 258 -1.6675	-1.0606 0.6361
162 216 -1.6681	-1.0663 0.6392
153 229 -1.8734	-1.1231 0.5995
57 133 -1.8734	-1.1361 0.6064
37 249 -1.8736	-1.1445 0.6108
198 230 -1.8990	-1.1114 0.5852
6 38 -1.8992	-1.1182 0.5888
102 134 -1.8995	-1.1222 0.5908
199 213 -1.9410	-1.1712 0.6034
103 117 -1.9410	-1.1768 0.6063
7 21 -1.9412	-1.1704 0.6029
161 169 -1.9625	-1.1419 0.5819
257 265 -1.9630	-1.1445 0.5830
65 73 -1.9635	-1.1503 0.5859
97 180 2.0242	1.2733 0.6290
193 276 2.0246	1.2590 0.6219
1 84 2.0246	1.2609 0.6228
6 40 -2.0444	-1.3006 0.6362
198 232 -2.0447	-1.2930 0.6324
102 136 -2.0447	-1.2912 0.6315
3 5 2.0548	1.2014 0.5847
99 101 2.0550	1.1982 0.5830
195 197 2.0551	1.1871 0.5776
243 275 -2.0662	-1.2080 0.5846
147 179 -2.0665	-1.2150 0.5879
51 83 -2.0666	-1.2199 0.5903
2 52 -2.0762	-1.2196 0.5874
98 148 -2.0767	-1.2293 0.5920
194 244 -2.0771	-1.2176 0.5862
255 267 -2.0807	-1.1832 0.5687
159 171 -2.0812	-1.1955 0.5744
63 75 -2.0813	-1.1949 0.5741
66 82 -2.0902	-1.1874 0.5681
258 274 -2.0906	-1.1919 0.5701
162 178 -2.0907	-1.1723 0.5607
193 232 2.0923	1.1987 0.5729
1 40 2.0925	1.2327 0.5891
11 19 -2.0931	-1.2342 0.5897
203 211 -2.0931	-1.2296 0.5875
107 115 -2.0932	-1.2343 0.5897
97 136 2.0932	1.2221 0.5838
39 47 2.1042	1.2975 0.6166
135 143 2.1043	1.3061 0.6207
231 239 2.1050	1.3026 0.6188
249 255 -2.1200	-1.2546 0.5918
57 63 -2.1203	-1.2471 0.5882
153 159 -2.1204	-1.2508 0.5899
210 217 -2.1214	-1.2874 0.6069
18 25 -2.1216	-1.2893 0.6077
114 121 -2.1220	-1.2822 0.6042
43 71 -2.1250	-1.2711 0.5982
235 263 -2.1252	-1.2618 0.5938
139 167 -2.1253	-1.2761 0.6004
246 251 -2.1418	-1.2960 0.6051
54 59 -2.1419	-1.2848 0.5998
150 155 -2.1419	-1.3052 0.6094
103 144 -2.1486	-1.2646 0.5886
7 48 -2.1486	-1.2547 0.5840
199 240 -2.1492	-1.2655 0.5888
49 94 2.1672	1.3097 0.6043
241 286 2.1673	1.3062 0.6027
145 190 2.1680	1.3097 0.6041
144 192 -2.1723	-1.3658 0.6287
48 96 -2.1729	-1.3666 0.6289
240 288 -2.1738	-1.3604 0.6258
208 228 2.1817	1.3105 0.6007
16 36 2.1821	1.3224 0.6060
112 132 2.1823	1.3137 0.6020
52 66 -2.2145	-1.3110 0.5920
148 162 -2.2146	-1.3053 0.5894
244 258 -2.2146	-1.3044 0.5890
168 174 2.2229	1.2964 0.5832
264 270 2.2232	1.3138 0.5910
72 78 2.2234	1.3080 0.5883
263 279 -2.2315	-1.3411 0.6010
71 87 -2.2315	-1.3496 0.6048
167 183 -2.2317	-1.3466 0.6034
97 104 -2.2470	-1.3401 0.5964
1 8 -2.2471	-1.3390 0.5959
193 200 -2.2475	-1.3447 0.5983
62 69 -2.2533	-1.3493 0.5988
254 261 -2.2535	-1.3458 0.5972
158 165 -2.2537	-1.3333 0.5916
139 183 2.2656	1.3849 0.6113
43 87 2.2657	1.3928 0.6147
235 279 2.2657	1.3819 0.6099
266 273 -2.2667	-1.4070 0.6207
74 81 -2.2670	-1.4173 0.6252
174 176 -2.2684	-1.3172 0.5807
170 177 -2.2685	-1.4085 0.6209
78 80 -2.2686	-1.3117 0.5782
270 272 -2.2687	-1.3173 0.5807
61 81 2.2727	1.3538 0.5957
253 273 2.2728	1.3659 0.6010
157 177 2.2732	1.3542 0.5957
224 286 2.2915	1.2820 0.5594
32 94 2.2916	1.2691 0.5538
128 190 2.2918	1.2723 0.5551
101 185 -2.3143	-1.3645 0.5896
5 89 -2.3144	-1.3706 0.5922
197 281 -2.3145	-1.3747 0.5939
97 170 2.3372	1.3895 0.5945
1 74 2.3376	1.4017 0.5996
193 266 2.3377	1.3930 0.5959
246 287 2.3650	1.4516 0.6138
150 191 2.3653	1.4551 0.6152
54 95 2.3655	1.4551 0.6151
61 141 2.3669	1.3559 0.5728
157 237 2.3674	1.3671 0.5775
45 253 2.3674	1.3698 0.5786
47 85 2.3777	1.3959 0.5871
143 181 2.3780	1.3880 0.5837
239 277 2.3781	1.3863 0.5829
30 39 2.3873	1.3879 0.5814
126 135 2.3873	1.4007 0.5867
222 231 2.3877	1.3794 0.5777
1 56 2.3888	1.3881 0.5811
193 248 2.3889	1.3872 0.5807
97 152 2.3891	1.3831 0.5789
19 31 -2.3920	-1.3745 0.5746
53 135 2.3923	1.5233 0.6368
211 223 -2.3924	-1.3773 0.5757
115 127 -2.3925	-1.3732 0.5740
39 245 2.3929	1.5211 0.6357
149 231 2.3931	1.5126 0.6321
118 125 -2.4016	-1.4478 0.6028
214 221 -2.4018	-1.4386 0.5990
22 29 -2.4024	-1.4503 0.6037
102 120 2.4304	1.5224 0.6264
6 24 2.4313	1.4991 0.6166
198 216 2.4328	1.5080 0.6199
147 181 -2.4699	-1.5330 0.6206
51 85 -2.4702	-1.5358 0.6217
243 277 -2.4703	-1.5453 0.6256
66 81 -2.4731	-1.4386 0.5817
258 273 -2.4733	-1.4633 0.5917
162 177 -2.4735	-1.4674 0.5932
147 172 2.4737	1.4981 0.6056
51 76 2.4741	1.5049 0.6082
243 268 2.4744	1.5043 0.6080
58 133 -2.5030	-1.4781 0.5905
37 250 -2.5031	-1.4738 0.5888
154 229 -2.5033	-1.4712 0.5877
239 267 -2.5117	-1.5332 0.6104
143 171 -2.5117	-1.5150 0.6032
47 75 -2.5119	-1.5233 0.6064
67 71 2.5465	1.5616 0.6132
163 167 2.5466	1.5565 0.6112
259 263 2.5468	1.5466 0.6073
40 56 2.5542	1.5558 0.6091
136 152 2.5545	1.5647 0.6125
232 248 2.5547	1.5599 0.6106
199 209 2.5692	1.4443 0.5621
103 113 2.5692	1.4464 0.5630
7 17 2.5698	1.4371 0.5592
74 84 2.5717	1.5075 0.5862
266 276 2.5719	1.5049 0.5851
170 180 2.5719	1.5135 0.5885
10 31 -2.5800	-1.5155 0.5874
202 223 -2.5802	-1.5181 0.5884
106 127 -2.5805	-1.5001 0.5813
55 75 -2.6049	-1.5357 0.5895
151 171 -2.6051	-1.5264 0.5859
247 267 -2.6053	-1.5194 0.5832
212 232 -2.6054	-1.4779 0.5673
197 212 -2.6058	-1.5660 0.6010
116 136 -2.6062	-1.4937 0.5731
5 20 -2.6064	-1.5700 0.6024
20 40 -2.6067	-1.4972 0.5743
101 116 -2.6070	-1.5717 0.6029
120 141 -2.6184	-1.5529 0.5931
24 45 -2.6184	-1.5504 0.5921
216 237 -2.6189	-1.5569 0.5945
55 190 -2.6381	-1.6454 0.6237
94 247 -2.6382	-1.6499 0.6254
151 286 -2.6389	-1.6401 0.6215
242 256 -2.6607	-1.6059 0.6035
146 160 -2.6612	-1.5974 0.6003
50 64 -2.6615	-1.6040 0.6027
46 252 -2.6621	-1.5973 0.6000
60 142 -2.6624	-1.5998 0.6009
156 238 -2.6625	-1.6166 0.6072
38 46 2.6664	1.6269 0.6102
230 238 2.6666	1.6318 0.6119
134 142 2.6671	1.6355 0.6132
107 125 -2.6674	-1.5847 0.5941
203 221 -2.6676	-1.5756 0.5906
11 29 -2.6682	-1.5784 0.5916
70 84 2.6782	1.6564 0.6185
166 180 2.6783	1.6567 0.6185
262 276 2.6785	1.6656 0.6218
221 228 2.6881	1.6026 0.5962
29 36 2.6882	1.6005 0.5954
125 132 2.6892	1.5979 0.5942
138 192 -2.6912	-1.5866 0.5895
42 96 -2.6912	-1.5818 0.5878
234 288 -2.6916	-1.5962 0.5931
6 32 2.7126	1.6522 0.6091
102 128 2.7128	1.6384 0.6039
198 224 2.7129	1.6420 0.6053
100 107 2.7353	1.5751 0.5758
4 11 2.7357	1.5701 0.5739
196 203 2.7359	1.5780 0.5768
143 168 2.7461	1.6169 0.5888
147 164 2.7465	1.7435 0.6348
47 72 2.7466	1.6083 0.5856
243 260 2.7466	1.7284 0.6293
51 68 2.7467	1.7121 0.6233
239 264 2.7479	1.6191 0.5892
182 188 -2.7580	-1.7367 0.6297
51 63 2.7584	1.6044 0.5816
243 255 2.7586	1.6040 0.5815
147 159 2.7588	1.6177 0.5864
278 284 -2.7589	-1.7464 0.6330
86 92 -2.7594	-1.7415 0.6311
1 28 2.7799	1.6263 0.5850
193 220 2.7804	1.6397 0.5897
97 124 2.7808	1.6450 0.5916
191 229 2.8500	1.6565 0.5812
95 133 2.8502	1.6606 0.5826
37 287 2.8505	1.6517 0.5794
138 185 -2.8767	-1.6554 0.5755
42 89 -2.8768	-1.6592 0.5768
234 281 -2.8776	-1.6533 0.5745
101 109 -2.8997	-1.8430 0.6356
197 205 -2.9008	-1.8553 0.6396
5 13 -2.9010	-1.8407 0.6345
73 80 2.9084	1.7703 0.6087
265 272 2.9084	1.7633 0.6063
169 176 2.9086	1.7647 0.6067
6 42 2.9190	1.7602 0.6030
102 138 2.9193	1.7680 0.6056
198 234 2.9195	1.7601 0.6029
249 265 -2.9255	-1.6807 0.5745
153 169 -2.9259	-1.6923 0.5784
57 73 -2.9260	-1.6966 0.5798
123 139 -2.9815	-1.7926 0.6012
27 43 -2.9815	-1.7952 0.6021
219 235 -2.9816	-1.7860 0.5990
196 206 -3.0216	-1.6812 0.5564
100 110 -3.0218	-1.6898 0.5592
4 14 -3.0218	-1.6893 0.5590
53 189 -3.0696	-1.9193 0.6252
149 285 -3.0700	-1.9271 0.6277
93 245 -3.0704	-1.9156 0.6239
211 238 -3.1930	-1.9062 0.5970
115 142 -3.1930	-1.9077 0.5975
19 46 -3.1933	-1.9043 0.5963
122 129 -3.2050	-1.8729 0.5844
26 33 -3.2051	-1.8687 0.5830
218 225 -3.2051	-1.8830 0.5875
23 27 3.2382	1.9757 0.6101
119 123 3.2386	1.9684 0.6078
215 219 3.2389	1.9687 0.6078
50 58 -3.3147	-2.0534 0.6195
242 250 -3.3149	-2.0574 0.6207
146 154 -3.3151	-2.0592 0.6211
117 133 -3.4440	-2.0579 0.5975
21 37 -3.4442	-2.0593 0.5979
213 229 -3.4443	-2.0491 0.5949
218 231 3.5306	2.1556 0.6105
122 135 3.5310	2.1597 0.6116
26 39 3.5315	2.1488 0.6085
103 138 -3.5474	-2.1037 0.5930
199 234 -3.5484	-2.1136 0.5956
7 42 -3.5484	-2.1113 0.5950
62 83 3.5614	2.0875 0.5861
158 179 3.5621	2.0853 0.5854
254 275 3.5622	2.0874 0.5860
35 92 3.5811	2.1650 0.6046
227 284 3.5813	2.1557 0.6019
131 188 3.5815	2.1649 0.6045
82 85 -3.7156	-2.1798 0.5867
274 277 -3.7159	-2.1804 0.5868
178 181 -3.7163	-2.1657 0.5828
148 182 -3.8155	-2.2952 0.6015
244 278 -3.8168	-2.2890 0.5997
52 86 -3.8170	-2.2994 0.6024
61 70 -3.8657	-2.2580 0.5841
157 166 -3.8662	-2.2515 0.5824
253 262 -3.8665	-2.2443 0.5804
112 122 -3.8958	-2.2311 0.5727
208 218 -3.8958	-2.2303 0.5725
16 26 -3.8960	-2.2295 0.5722
206 237 4.3947	2.4838 0.5652
14 45 4.3952	2.4684 0.5616
110 141 4.3960	2.4785 0.5638
150 167 4.5830	2.7733 0.6051
246 263 4.5834	2.7830 0.6072
54 71 4.5835	2.7659 0.6034
191 278 0.8828	0.5735 0.6496
95 182 0.8831	0.5609 0.6352
86 287 0.8837	0.5732 0.6487
53 133 -1.1163	-0.6786 0.6079
149 229 -1.1169	-0.6912 0.6188
37 245 -1.1170	-0.6863 0.6144
35 52 1.1817	0.7394 0.6257
227 244 1.1817	0.7292 0.6170
131 148 1.1818	0.7383 0.6247
31 47 -1.1916	-0.7662 0.6430
127 143 -1.1917	-0.7646 0.6416
223 239 -1.1920	-0.7595 0.6372
193 267 -1.2517	-0.7955 0.6355
1 75 -1.2518	-0.7885 0.6299
97 171 -1.2522	-0.7903 0.6312
210 238 -1.2531	-0.7970 0.6360
114 142 -1.2531	-0.7948 0.6342
18 46 -1.2534	-0.7911 0.6311
15 37 1.3008	0.8158 0.6271
207 229 1.3009	0.8243 0.6337
111 133 1.3010	0.8208 0.6309
19 252 -1.3316	-0.7867 0.5908
156 211 -1.3324	-0.7981 0.5990
60 115 -1.3325	-0.7964 0.5977
46 92 1.3404	0.8454 0.6307
142 188 1.3406	0.8334 0.6217
238 284 1.3407	0.8304 0.6194
171 191 1.3572	0.8325 0.6134
75 95 1.3574	0.8377 0.6171
267 287 1.3577	0.8420 0.6202
252 275 1.3627	0.8323 0.6107
156 179 1.3634	0.8258 0.6057
60 83 1.3638	0.8322 0.6102
127 183 1.4314	0.8659 0.6050
31 87 1.4315	0.8693 0.6073
223 279 1.4315	0.8663 0.6051
66 71 -1.4536	-0.8416 0.5790
258 263 -1.4538	-0.8479 0.5832
162 167 -1.4539	-0.8486 0.5837
150 182 1.4782	0.9879 0.6684
246 278 1.4783	0.9903 0.6699
54 86 1.4784	0.9879 0.6683
227 242 -1.4790	-0.8745 0.5913
35 50 -1.4791	-0.8742 0.5911
131 146 -1.4792	-0.8739 0.5908
61 120 1.5375	0.9250 0.6016
24 253 1.5381	0.9217 0.5992
157 216 1.5390	0.9254 0.6013
98 149 -1.5559	-0.9206 0.5917
2 53 -1.5564	-0.9261 0.5950
194 245 -1.5565	-0.9255 0.5946
127 135 -1.5825	-0.9290 0.5870
31 39 -1.5825	-0.9323 0.5891
223 231 -1.5830	-0.9169 0.5792
207 228 1.5977	0.9993 0.6255
111 132 1.5982	1.0043 0.6284
15 36 1.5982	1.0010 0.6263
252 272 1.6123	1.0171 0.6309
60 80 1.6127	1.0063 0.6240
156 176 1.6128	1.0106 0.6266
181 186 -1.6160	-0.9911 0.6133
277 282 -1.6161	-0.9898 0.6124
85 90 -1.6163	-0.9867 0.6105
56 75 1.6445	1.0013 0.6089
248 267 1.6447	0.9931 0.6038
152 171 1.6450	0.9970 0.6061
21 27 -1.6539	-0.9521 0.5757
213 219 -1.6539	-0.9503 0.5746
117 123 -1.6540	-0.9530 0.5762
204 214 -1.6591	-1.0414 0.6277
108 118 -1.6593	-1.0477 0.6314
12 22 -1.6594	-1.0472 0.6310
236 267 1.6853	1.0625 0.6305
44 75 1.6853	1.0631 0.6308
140 171 1.6855	1.0468 0.6211
74 96 1.6888	0.9939 0.5885
266 288 1.6889	1.0071 0.5963
170 192 1.6897	1.0081 0.5966
101 144 -1.7599	-1.0269 0.5835
5 48 -1.7600	-1.0228 0.5812
197 240 -1.7602	-1.0196 0.5793
53 136 1.7675	1.0998 0.6223
40 245 1.7682	1.0944 0.6190
149 232 1.7682	1.0902 0.6166
61 82 1.7724	1.0339 0.5833
157 178 1.7728	1.0448 0.5894
253 274 1.7729	1.0477 0.5910
101 175 -1.8090	-1.0606 0.5863
197 271 -1.8091	-1.0685 0.5907
5 79 -1.8093	-1.0625 0.5872
204 207 -1.8413	-1.0853 0.5894
12 15 -1.8414	-1.1040 0.5995
108 111 -1.8416	-1.0887 0.5911
261 265 1.8552	1.0881 0.5865
69 73 1.8553	1.0953 0.5903
165 169 1.8554	1.1008 0.5933
144 165 1.8720	1.0895 0.5820
48 69 1.8721	1.0785 0.5761
240 261 1.8722	1.0798 0.5768
51 80 -1.8901	-1.1066 0.5855
243 272 -1.8903	-1.0918 0.5776
147 176 -1.8904	-1.1035 0.5838
61 80 1.8921	1.1391 0.6020
253 272 1.8922	1.1365 0.6006
157 176 1.8924	1.1391 0.6019
75 84 -1.9209	-1.1412 0.5941
267 276 -1.9213	-1.1304 0.5883
171 180 -1.9217	-1.1370 0.5917
107 120 -1.9241	-1.2159 0.6319
11 24 -1.9243	-1.2117 0.6297
217 221 1.9250	1.1708 0.6082
203 216 -1.9252	-1.2164 0.6318
121 125 1.9253	1.1736 0.6096
25 29 1.9255	1.1712 0.6083
198 228 -1.9378	-1.1324 0.5844
6 36 -1.9382	-1.1476 0.5921
102 132 -1.9384	-1.1324 0.5842
98 146 -1.9575	-1.1441 0.5845
194 242 -1.9578	-1.1345 0.5794
2 50 -1.9579	-1.1332 0.5788
153 164 -1.9743	-1.2532 0.6348
57 68 -1.9745	-1.2569 0.6366
249 260 -1.9747	-1.2478 0.6319
252 273 1.9872	1.2165 0.6122
60 81 1.9880	1.2250 0.6162
156 177 1.9882	1.2186 0.6129
197 217 -1.9923	-1.2104 0.6076
5 25 -1.9924	-1.2187 0.6117
101 121 -1.9928	-1.2111 0.6077
143 149 -2.0019	-1.1976 0.5982
47 53 -2.0021	-1.1918 0.5953
239 245 -2.0026	-1.1921 0.5953
53 142 -2.0105	-1.2085 0.6011
149 238 -2.0107	-1.2161 0.6048
46 245 -2.0108	-1.2151 0.6043
98 121 2.0257	1.1846 0.5848
2 25 2.0259	1.1835 0.5842
194 217 2.0259	1.1763 0.5807
120 127 -2.0324	-1.2548 0.6174
24 31 -2.0325	-1.2536 0.6168
216 223 -2.0335	-1.2367 0.6082
3 70 -2.0386	-1.1843 0.5810
99 166 -2.0390	-1.1919 0.5845
195 262 -2.0392	-1.1961 0.5866
59 83 -2.0599	-1.2158 0.5902
251 275 -2.0601	-1.2106 0.5876
155 179 -2.0604	-1.2120 0.5882
31 41 2.0612	1.2864 0.6241
127 137 2.0617	1.2735 0.6177
223 233 2.0620	1.2905 0.6259
206 283 -2.0956	-1.2602 0.6013
14 91 -2.0958	-1.2495 0.5962
110 187 -2.0960	-1.2666 0.6043
149 225 -2.1134	-1.2656 0.5989
33 245 -2.1137	-1.2650 0.5985
53 129 -2.1137	-1.2534 0.5930
34 46 -2.1170	-1.2949 0.6117
226 238 -2.1177	-1.2975 0.6127
130 142 -2.1177	-1.2963 0.6121
145 167 -2.1191	-1.2443 0.5872
241 263 -2.1192	-1.2451 0.5876
49 71 -2.1194	-1.2437 0.5868
126 143 2.1264	1.2136 0.5707
30 47 2.1266	1.2195 0.5734
222 239 2.1267	1.2129 0.5703
199 208 2.1358	1.1856 0.5551
103 112 2.1359	1.1875 0.5560
7 16 2.1363	1.1951 0.5594
149 157 2.1617	1.2573 0.5816
53 61 2.1619	1.2549 0.5805
245 253 2.1620	1.2591 0.5824
206 230 -2.1728	-1.2793 0.5888
14 38 -2.1729	-1.2749 0.5867
110 134 -2.1729	-1.2782 0.5882
228 286 2.1752	1.2498 0.5746
36 94 2.1753	1.2443 0.5720
132 190 2.1756	1.2515 0.5752
2 6 -2.1758	-1.2900 0.5929
194 198 -2.1759	-1.2890 0.5924
98 102 -2.1759	-1.2996 0.5973
13 28 2.1905	1.3154 0.6005
109 124 2.1906	1.3104 0.5982
205 220 2.1908	1.2978 0.5924
144 147 -2.2040	-1.3171 0.5976
48 51 -2.2045	-1.3017 0.5905
240 243 -2.2047	-1.2977 0.5886
98 167 2.2047	1.3193 0.5984
194 263 2.2050	1.3071 0.5928
2 71 2.2051	1.3146 0.5962
148 157 2.2199	1.2447 0.5607
52 61 2.2199	1.2420 0.5595
244 253 2.2203	1.2500 0.5630
37 258 -2.2375	-1.3400 0.5989
66 133 -2.2375	-1.3497 0.6032
162 229 -2.2377	-1.3458 0.6014
251 277 -2.2386	-1.3760 0.6147
59 85 -2.2389	-1.3599 0.6074
155 181 -2.2390	-1.3647 0.6095
1 5 -2.2412	-1.3142 0.5864
97 101 -2.2414	-1.3166 0.5874
193 197 -2.2416	-1.3086 0.5838
110 136 -2.2616	-1.3722 0.6068
14 40 -2.2618	-1.3714 0.6063
206 232 -2.2619	-1.3634 0.6027
66 80 -2.2856	-1.3827 0.6050
162 176 -2.2857	-1.3642 0.5968
258 272 -2.2857	-1.3731 0.6007
182 285 2.2860	1.3240 0.5792
86 189 2.2868	1.3248 0.5793
143 146 -2.2870	-1.3421 0.5868
93 278 2.2871	1.3322 0.5825
239 242 -2.2873	-1.3268 0.5801
47 50 -2.2873	-1.3447 0.5879
154 168 2.2994	1.3414 0.5834
58 72 2.2997	1.3502 0.5871
250 264 2.2999	1.3440 0.5844
23 253 2.3053	1.4159 0.6142
61 119 2.3054	1.4056 0.6097
157 215 2.3061	1.4082 0.6106
2 83 -2.3104	-1.3447 0.5820
98 179 -2.3108	-1.3446 0.5819
194 275 -2.3112	-1.3437 0.5814
97 100 -2.3168	-1.3645 0.5890
1 4 -2.3169	-1.3736 0.5929
193 196 -2.3173	-1.3649 0.5890
191 241 2.3262	1.3953 0.5998
95 145 2.3262	1.3987 0.6013
49 287 2.3263	1.3971 0.6006
154 217 -2.3510	-1.4287 0.6077
25 250 -2.3510	-1.4202 0.6041
58 121 -2.3514	-1.4176 0.6029
21 36 -2.3699	-1.4234 0.6006
213 228 -2.3700	-1.4041 0.5924
117 132 -2.3702	-1.4142 0.5967
34 54 2.3795	1.4432 0.6065
130 150 2.3795	1.4452 0.6074
226 246 2.3798	1.4498 0.6092
189 285 2.3823	1.4414 0.6051
93 285 2.3824	1.4556 0.6110
93 189 2.3827	1.4485 0.6079
123 144 2.4240	1.4429 0.5953
27 48 2.4245	1.4319 0.5906
219 240 2.4251	1.4399 0.5938
100 173 -2.4433	-1.4595 0.5973
196 269 -2.4435	-1.4541 0.5951
4 77 -2.4437	-1.4549 0.5954
260 267 -2.4543	-1.4803 0.6032
68 75 -2.4544	-1.4835 0.6044
164 171 -2.4545	-1.4885 0.6064
161 173 2.4839	1.4823 0.5968
257 269 2.4845	1.4910 0.6001
65 77 2.4846	1.4855 0.5979
54 63 2.5242	1.4761 0.5848
246 255 2.5243	1.4827 0.5874
150 159 2.5244	1.4710 0.5827
238 285 2.5508	1.5335 0.6012
46 93 2.5509	1.5451 0.6057
142 189 2.5510	1.5329 0.6009
218 241 -2.5561	-1.4949 0.5849
122 145 -2.5562	-1.5025 0.5878
26 49 -2.5566	-1.4990 0.5863
162 237 -2.6420	-1.5635 0.5918
45 258 -2.6421	-1.5557 0.5888
66 141 -2.6423	-1.5602 0.5905
149 182 2.7210	1.6787 0.6169
53 86 2.7214	1.6821 0.6181
245 278 2.7219	1.6815 0.6178
214 225 2.7473	1.6297 0.5932
22 33 2.7475	1.6302 0.5933
118 129 2.7477	1.6150 0.5878
98 132 2.7568	1.6227 0.5886
194 228 2.7572	1.6207 0.5878
2 36 2.7574	1.6185 0.5870
146 285 2.7953	1.6874 0.6037
93 242 2.7955	1.7091 0.6114
50 189 2.7958	1.7013 0.6085
138 186 -2.7983	-1.6424 0.5869
42 90 -2.7987	-1.6352 0.5843
234 282 -2.7990	-1.6327 0.5833
218 237 -2.8103	-1.6403 0.5837
122 141 -2.8104	-1.6430 0.5846
26 45 -2.8105	-1.6493 0.5868
147 182 2.8214	1.7129 0.6071
243 278 2.8219	1.7021 0.6032
51 86 2.8223	1.7062 0.6045
236 238 -2.8310	-1.6917 0.5976
44 46 -2.8311	-1.6897 0.5968
140 142 -2.8311	-1.6902 0.5970
104 138 2.8899	1.7088 0.5913
8 42 2.8904	1.7199 0.5951
200 234 2.8906	1.7122 0.5923
271 272 2.9061	1.6757 0.5766
175 176 2.9061	1.6729 0.5757
79 80 2.9063	1.6789 0.5777
46 258 2.9064	1.7619 0.6062
162 238 2.9065	1.7637 0.6068
66 142 2.9068	1.7702 0.6090
113 125 -2.9334	-1.7922 0.6110
209 221 -2.9335	-1.7979 0.6129
17 29 -2.9342	-1.8042 0.6149
9 19 2.9424	1.7267 0.5868
105 115 2.9428	1.7369 0.5902
201 211 2.9436	1.7408 0.5914
248 266 3.0127	1.8006 0.5977
56 74 3.0129	1.7875 0.5933
152 170 3.0138	1.7982 0.5967
144 176 3.1157	1.8234 0.5852
48 80 3.1167	1.8309 0.5875
240 272 3.1170	1.8233 0.5849
131 286 3.1442	1.8810 0.5982
94 227 3.1443	1.8825 0.5987
35 190 3.1447	1.8805 0.5980
35 74 -0.6785	-0.4484 0.6609
227 266 -0.6786	-0.4500 0.6631
131 170 -0.6790	-0.4489 0.6611
77 82 -0.7372	-0.4517 0.6128
269 274 -0.7372	-0.4572 0.6202
173 178 -0.7372	-0.4590 0.6226
258 265 0.8469	0.5211 0.6152
162 169 0.8470	0.5307 0.6266
66 73 0.8471	0.5239 0.6185
241 243 0.9524	0.5919 0.6215
49 51 0.9525	0.5958 0.6255
145 147 0.9527	0.5939 0.6233
140 149 -0.9611	-0.5899 0.6138
44 53 -0.9611	-0.5832 0.6068
236 245 -0.9613	-0.5927 0.6165
126 142 -0.9926	-0.6047 0.6092
30 46 -0.9927	-0.6066 0.6111
222 238 -0.9927	-0.6083 0.6128
2 42 -1.0013	-0.5937 0.5929
98 138 -1.0013	-0.5991 0.5983
194 234 -1.0017	-0.5953 0.5942
28 45 -1.0088	-0.5940 0.5889
220 237 -1.0089	-0.5949 0.5897
124 141 -1.0090	-0.5964 0.5911
104 137 -1.0294	-0.6395 0.6212
8 41 -1.0294	-0.6312 0.6131
200 233 -1.0296	-0.6370 0.6187
98 115 -1.0580	-0.6446 0.6092
194 211 -1.0584	-0.6496 0.6137
2 19 -1.0588	-0.6597 0.6231
195 278 -1.0673	-0.6360 0.5959
99 182 -1.0674	-0.6330 0.5931
3 86 -1.0675	-0.6376 0.5973
6 48 1.0884	0.6106 0.5610
198 240 1.0884	0.5981 0.5496
102 144 1.0886	0.6066 0.5572
150 166 -1.0913	-0.7205 0.6603
246 262 -1.0913	-0.7193 0.6591
54 70 -1.0914	-0.7111 0.6516
243 276 -1.0937	-0.6841 0.6255
147 180 -1.0937	-0.6807 0.6224
51 84 -1.0938	-0.6916 0.6323
144 159 -1.1439	-0.6979 0.6101
48 63 -1.1442	-0.6997 0.6115
240 255 -1.1444	-0.6961 0.6083
263 280 -1.1817	-0.7021 0.5942
71 88 -1.1818	-0.7037 0.5954
167 184 -1.1819	-0.6919 0.5854
198 231 -1.2067	-0.7539 0.6248
6 39 -1.2071	-0.7573 0.6274
102 135 -1.2072	-0.7542 0.6248
148 164 -1.2266	-0.7535 0.6143
244 260 -1.2268	-0.7613 0.6206
52 68 -1.2268	-0.7464 0.6084
101 117 -1.2298	-0.7733 0.6288
197 213 -1.2298	-0.7744 0.6297
5 21 -1.2299	-0.7786 0.6331
112 134 1.2791	0.7726 0.6040
16 38 1.2791	0.7599 0.5941
208 230 1.2792	0.7552 0.5904
221 229 1.2980	0.7660 0.5901
29 37 1.2981	0.7642 0.5887
125 133 1.2982	0.7745 0.5966
49 53 1.3070	0.8192 0.6268
241 245 1.3073	0.8269 0.6325
145 149 1.3073	0.8233 0.6298
153 231 -1.3088	-0.8056 0.6155
57 135 -1.3089	-0.8069 0.6164
39 249 -1.3090	-0.8022 0.6129
204 219 -1.3095	-0.7529 0.5750
12 27 -1.3097	-0.7556 0.5769
108 123 -1.3097	-0.7519 0.5741
151 285 -1.3328	-0.7754 0.5818
55 189 -1.3330	-0.7726 0.5796
93 247 -1.3332	-0.7706 0.5780
42 49 -1.3333	-0.7850 0.5888
234 241 -1.3336	-0.7845 0.5883
138 145 -1.3337	-0.7850 0.5886
134 151 1.3341	0.7690 0.5764
230 247 1.3341	0.7756 0.5814
38 55 1.3343	0.7741 0.5801
144 182 -1.3485	-0.8081 0.5993
48 86 -1.3490	-0.8122 0.6021
240 278 -1.3494	-0.8079 0.5987
226 242 1.3517	0.7661 0.5668
34 50 1.3517	0.7669 0.5673
130 146 1.3518	0.7632 0.5646
50 120 1.3530	0.8535 0.6308
24 242 1.3533	0.8502 0.6282
146 216 1.3539	0.8547 0.6313
109 133 -1.3674	-0.8050 0.5887
205 229 -1.3675	-0.7968 0.5827
13 37 -1.3676	-0.8049 0.5886
73 81 1.3774	0.8297 0.6024
265 273 1.3774	0.8287 0.6016
169 177 1.3777	0.8260 0.5995
104 109 -1.3931	-0.8347 0.5992
200 205 -1.3932	-0.8316 0.5969
8 13 -1.3934	-0.8332 0.5980
13 36 -1.3978	-0.8434 0.6034
109 132 -1.3979	-0.8206 0.5870
205 228 -1.3979	-0.8400 0.6009
58 80 -1.4211	-0.8488 0.5973
154 176 -1.4211	-0.8285 0.5830
250 272 -1.4212	-0.8368 0.5888
227 267 -1.4547	-0.8744 0.6011
35 75 -1.4547	-0.8668 0.5959
131 171 -1.4548	-0.8690 0.5973
46 267 -1.4686	-0.8998 0.6127
75 142 -1.4687	-0.8989 0.6120
171 238 -1.4688	-0.8968 0.6106
200 208 1.5008	0.8400 0.5597
104 112 1.5014	0.8352 0.5563
106 181 -1.5015	-0.8828 0.5879
202 277 -1.5015	-0.8887 0.5919
10 85 -1.5016	-0.8774 0.5843
8 16 1.5016	0.8414 0.5604
221 233 -1.5157	-0.9113 0.6012
29 41 -1.5161	-0.9060 0.5976
125 137 -1.5161	-0.9092 0.5997
196 277 -1.5166	-0.8989 0.5927
100 181 -1.5167	-0.8930 0.5888
4 85 -1.5168	-0.8991 0.5928
196 212 -1.5241	-0.9319 0.6114
4 20 -1.5243	-0.9267 0.6080
100 116 -1.5248	-0.9214 0.6043
217 278 -1.5261	-0.9154 0.5998
121 182 -1.5262	-0.9180 0.6015
25 86 -1.5263	-0.9086 0.5953
105 118 -1.5387	-0.9048 0.5880
9 22 -1.5388	-0.9091 0.5908
201 214 -1.5392	-0.9107 0.5917
53 58 -1.5407	-0.9381 0.6089
149 154 -1.5408	-0.9368 0.6080
245 250 -1.5408	-0.9270 0.6017
242 258 -1.5490	-0.9666 0.6240
146 162 -1.5491	-0.9611 0.6204
50 66 -1.5491	-0.9536 0.6156
31 79 -1.5574	-0.9128 0.5861
223 271 -1.5575	-0.9064 0.5820
127 175 -1.5575	-0.9221 0.5920
100 143 1.5587	0.9140 0.5864
4 47 1.5588	0.9094 0.5834
196 239 1.5589	0.9082 0.5826
12 41 1.5656	0.9592 0.6127
204 233 1.5657	0.9576 0.6116
108 137 1.5659	0.9702 0.6195
149 224 -1.5757	-0.9377 0.5951
53 128 -1.5757	-0.9465 0.6007
32 245 -1.5759	-0.9455 0.6000
138 165 -1.5945	-0.9411 0.5902
42 69 -1.5946	-0.9392 0.5889
234 261 -1.5948	-0.9381 0.5882
236 265 -1.6272	-0.9660 0.5937
140 169 -1.6273	-0.9650 0.5930
44 73 -1.6276	-0.9562 0.5875
228 285 1.6293	0.9546 0.5859
36 93 1.6294	0.9479 0.5817
132 189 1.6296	0.9488 0.5822
154 237 -1.6311	-0.9364 0.5741
45 250 -1.6312	-0.9492 0.5819
58 141 -1.6312	-0.9431 0.5781
199 270 -1.6384	-1.0298 0.6285
7 78 -1.6385	-1.0199 0.6225
103 174 -1.6385	-1.0280 0.6274
78 81 -1.6398	-0.9759 0.5951
174 177 -1.6399	-0.9712 0.5923
270 273 -1.6399	-0.9755 0.5949
92 267 1.6435	0.9686 0.5893
75 188 1.6438	0.9808 0.5966
171 284 1.6440	0.9805 0.5964
58 117 1.6467	0.9792 0.5947
21 250 1.6468	0.9797 0.5949
154 213 1.6469	0.9840 0.5975
112 120 -1.6469	-0.9880 0.5999
16 24 -1.6472	-0.9807 0.5954
208 216 -1.6478	-0.9790 0.5942
221 224 1.6527	0.9804 0.5932
125 128 1.6529	0.9793 0.5925
29 32 1.6529	0.9805 0.5932
113 124 1.6619	0.9633 0.5796
17 28 1.6622	0.9603 0.5777
209 220 1.6623	0.9642 0.5801
100 180 -1.6705	-0.9693 0.5802
[truncated: 482 more rows]
