# Supplementary material for: A Simple Expression for the Screening of Excitonic Couplings between Chlorophylls as Inferred for Photosystem I Trimers
Source: Int J Mol Sci. 2024 Aug 19;25(16):9006. doi: 10.3390/ijms25169006 (PMC11355009; doi:10.3390/ijms25169006)
Supplement: Supplementary file 1 [file ijms-25-09006-s001.zip › group_3.txt]

pigment 1 | pigment 2 | Vₘₙ⁽⁰⁾ \ cm⁻¹ | Vₘₙ \ cm⁻¹ | fₘₙ
273 274 -35.1108	-38.2842 1.0904
81 82 -35.1356	-38.4780 1.0951
177 178 -35.1719	-38.2950 1.0888
154 162 -49.0508	-41.4546 0.8451
250 258 -49.0666	-42.1971 0.8600
58 66 -49.1104	-41.9334 0.8539
111 113 -56.9661	-52.8197 0.9272
207 209 -56.9687	-52.8874 0.9284
15 17 -56.9817	-52.8747 0.9279
80 81 -60.9432	-56.8219 0.9324
272 273 -60.9470	-56.6580 0.9296
176 177 -60.9503	-56.7537 0.9311
35 56 122.9054	100.4661 0.8174
227 248 122.9169	100.3135 0.8161
131 152 122.9475	100.6554 0.8187
217 224 -65.7884	-41.2732 0.6274
25 32 -65.8025	-41.0627 0.6240
121 128 -65.8252	-41.1528 0.6252
197 199 -68.0452	-42.7545 0.6283
5 7 -68.0456	-42.8322 0.6295
101 103 -68.0489	-42.9050 0.6305
50 52 -70.9593	-44.7955 0.6313
242 244 -70.9604	-44.7048 0.6300
146 148 -70.9721	-44.8754 0.6323
67 68 -71.3830	-53.9409 0.7557
163 164 -71.3846	-53.7921 0.7536
259 260 -71.3906	-53.9490 0.7557
217 238 72.1480	44.8669 0.6219
25 46 72.1578	44.9086 0.6224
121 142 72.1690	44.9557 0.6229
23 24 -73.6723	-56.3498 0.7649
215 216 -73.6876	-56.6982 0.7694
119 120 -73.7328	-56.9259 0.7721
172 173 -75.4907	-56.8087 0.7525
268 269 -75.5088	-56.5608 0.7491
76 77 -75.5167	-56.6137 0.7497
109 117 -76.6552	-59.8009 0.7801
13 21 -76.7043	-60.1301 0.7839
205 213 -76.7135	-60.5006 0.7887
115 124 -79.6805	-54.0958 0.6789
19 28 -79.7237	-54.0714 0.6782
211 220 -79.7353	-54.5507 0.6841
226 227 81.4628	59.9142 0.7355
130 131 81.4987	59.8337 0.7342
34 35 81.5030	59.7119 0.7326
180 181 -81.8667	-63.1600 0.7715
276 277 -81.8872	-63.3468 0.7736
84 85 -81.9136	-63.3402 0.7733
201 202 -83.2789	-58.2306 0.6992
9 10 -83.2821	-58.1038 0.6977
105 106 -83.3148	-58.0593 0.6969
197 198 87.1466	54.6440 0.6270
5 6 87.1497	54.5842 0.6263
101 102 87.1767	54.8316 0.6290
174 175 88.5023	56.7539 0.6413
270 271 88.5044	56.6688 0.6403
78 79 88.5065	56.5859 0.6393
63 72 -92.3092	-61.0591 0.6615
159 168 -92.3124	-60.9129 0.6599
255 264 -92.3265	-61.1899 0.6628
135 136 -93.2682	-73.0192 0.7829
39 40 -93.2744	-73.0831 0.7835
231 232 -93.2774	-73.0233 0.7829
71 83 -107.4677	-69.3516 0.6453
263 275 -107.4692	-69.5451 0.6471
167 179 -107.4898	-69.5085 0.6467
27 38 -107.5735	-69.0419 0.6418
123 134 -107.5812	-69.2864 0.6440
219 230 -107.5944	-69.1491 0.6427
228 229 -109.3241	-83.3938 0.7628
36 37 -109.3490	-83.4390 0.7631
132 133 -109.3599	-83.4766 0.7633
97 144 -109.5721	-71.9547 0.6567
1 48 -109.5869	-72.1358 0.6583
193 240 -109.6253	-71.9839 0.6566
35 55 -42.5474	-24.8250 0.5835
131 151 -42.5496	-24.6863 0.5802
227 247 -42.5582	-24.8583 0.5841
191 225 43.7537	26.5362 0.6065
33 287 43.7591	26.5923 0.6077
95 129 43.7630	26.5642 0.6070
207 212 -50.8626	-29.9892 0.5896
15 20 -50.8771	-30.0080 0.5898
111 116 -50.8869	-29.8875 0.5873
252 256 -52.6967	-31.2347 0.5927
156 160 -52.7003	-31.1718 0.5915
60 64 -52.7068	-31.3120 0.5941
270 280 55.7921	32.4486 0.5816
174 184 55.7961	32.5057 0.5826
78 88 55.7987	32.5538 0.5834
118 120 62.1210	37.3745 0.6016
22 24 62.1314	37.5682 0.6047
214 216 62.1719	37.6140 0.6050
261 268 -64.1999	-39.4050 0.6138
69 76 -64.2112	-39.4708 0.6147
165 172 -64.2176	-39.6716 0.6178
161 164 65.7439	40.5122 0.6162
257 260 65.7493	40.6354 0.6180
65 68 65.7577	40.5504 0.6167
165 166 -68.7206	-42.9501 0.6250
69 70 -68.7304	-43.0374 0.6262
261 262 -68.7600	-42.9824 0.6251
217 218 -69.2675	-43.8038 0.6324
25 26 -69.2790	-43.8534 0.6330
10 79 -69.2826	-43.9863 0.6349
106 175 -69.2867	-43.9998 0.6350
121 122 -69.2891	-43.8468 0.6328
202 271 -69.2898	-44.1187 0.6367
50 51 91.3911	56.0657 0.6135
146 147 91.3946	55.9098 0.6117
242 243 91.3946	55.8708 0.6113
98 143 -105.3533	-68.2647 0.6480
2 47 -105.3634	-68.4484 0.6496
194 239 -105.3874	-68.4400 0.6494
80 82 -30.0530	-18.6200 0.6196
176 178 -30.0551	-18.5420 0.6169
272 274 -30.0563	-18.5337 0.6166
212 220 33.5579	20.3156 0.6054
20 28 33.5585	20.2382 0.6031
116 124 33.5587	20.2531 0.6035
138 139 -35.9594	-21.1895 0.5893
42 43 -35.9608	-21.2375 0.5906
234 235 -35.9664	-21.2198 0.5900
182 183 -37.6179	-22.0945 0.5873
278 279 -37.6231	-22.0537 0.5862
86 87 -37.6233	-22.0304 0.5856
200 221 -37.6345	-22.6248 0.6012
8 29 -37.6410	-22.6137 0.6008
104 125 -37.6431	-22.6085 0.6006
213 237 39.4046	22.0132 0.5586
21 45 39.4054	22.0519 0.5596
117 141 39.4066	22.0406 0.5593
33 34 -45.9680	-25.8361 0.5620
129 130 -45.9684	-25.7895 0.5610
225 226 -45.9693	-25.8384 0.5621
226 248 -46.2496	-26.7730 0.5789
34 56 -46.2519	-26.7206 0.5777
130 152 -46.2598	-26.7409 0.5781
77 78 -58.5447	-33.2860 0.5686
173 174 -58.5460	-33.3626 0.5699
269 270 -58.5472	-33.2632 0.5681
109 119 -11.7304	-7.1114 0.6062
13 23 -11.7308	-7.1361 0.6083
205 215 -11.7331	-7.1026 0.6053
57 120 -13.6386	-8.5319 0.6256
24 249 -13.6413	-8.5777 0.6288
153 216 -13.6440	-8.5051 0.6234
144 175 14.0753	8.1198 0.5769
48 79 14.0776	8.1275 0.5773
240 271 14.0786	8.0928 0.5748
204 206 14.7863	8.7791 0.5937
12 14 14.7888	8.7882 0.5942
108 110 14.7888	8.7781 0.5936
53 74 14.9530	9.1829 0.6141
245 266 14.9556	9.2187 0.6164
149 170 14.9579	9.2344 0.6174
98 131 15.0714	8.7281 0.5791
2 35 15.0740	8.6868 0.5763
194 227 15.0763	8.7003 0.5771
117 122 15.2521	9.1710 0.6013
213 218 15.2527	9.1480 0.5998
21 26 15.2531	9.1563 0.6003
66 70 16.2096	9.7370 0.6007
162 166 16.2128	9.7786 0.6031
258 262 16.2136	9.7680 0.6025
63 74 17.0983	10.0208 0.5861
255 266 17.0988	10.0208 0.5861
159 170 17.1058	10.0364 0.5867
210 228 18.2596	11.0290 0.6040
18 36 18.2597	11.0638 0.6059
114 132 18.2625	11.0884 0.6072
228 232 -18.2796	-10.4993 0.5744
36 40 -18.2808	-10.5350 0.5763
132 136 -18.2809	-10.5134 0.5751
4 6 18.6134	10.6305 0.5711
196 198 18.6135	10.6605 0.5727
100 102 18.6158	10.6310 0.5711
19 30 18.7858	11.1468 0.5934
115 126 18.7898	11.1952 0.5958
211 222 18.7903	11.1542 0.5936
80 85 -19.4363	-11.2567 0.5792
272 277 -19.4382	-11.2406 0.5783
176 181 -19.4386	-11.2520 0.5788
122 123 19.5343	11.3555 0.5813
218 219 19.5361	11.3660 0.5818
26 27 19.5371	11.3689 0.5819
8 30 19.8592	11.7626 0.5923
200 222 19.8601	11.8192 0.5951
104 126 19.8601	11.7972 0.5940
143 169 -21.7529	-12.7273 0.5851
239 265 -21.7537	-12.6596 0.5820
47 73 -21.7558	-12.7313 0.5852
202 280 22.1769	12.8315 0.5786
10 88 22.1779	12.8122 0.5777
106 184 22.1807	12.7968 0.5769
246 248 23.3565	13.5185 0.5788
54 56 23.3579	13.4780 0.5770
150 152 23.3580	13.4916 0.5776
193 221 -23.8152	-14.0339 0.5893
1 29 -23.8158	-14.1037 0.5922
97 125 -23.8168	-14.0760 0.5910
149 169 -32.9725	-19.6073 0.5947
245 265 -32.9776	-19.6485 0.5958
53 73 -32.9785	-19.6578 0.5961
98 144 35.5659	21.0288 0.5913
2 48 35.5735	21.0280 0.5911
194 240 35.5798	21.0165 0.5907
100 103 -38.0764	-22.1973 0.5830
4 7 -38.0776	-22.2727 0.5849
196 199 -38.0781	-22.2335 0.5839
195 267 7.2770	4.2871 0.5891
3 75 7.2772	4.3132 0.5927
99 171 7.2787	4.3035 0.5912
203 207 8.7951	5.1190 0.5820
11 15 8.7954	5.1332 0.5836
107 111 8.7968	5.1273 0.5829
249 252 9.5261	5.5510 0.5827
57 60 9.5267	5.5651 0.5842
153 156 9.5268	5.5727 0.5850
256 273 9.6982	5.8245 0.6006
160 177 9.7001	5.8300 0.6010
64 81 9.7005	5.8322 0.6012
98 99 -9.8777	-5.6711 0.5741
2 3 -9.8790	-5.6787 0.5748
194 195 -9.8796	-5.6674 0.5736
158 168 -10.2074	-5.9998 0.5878
62 72 -10.2092	-5.9979 0.5875
254 264 -10.2105	-5.9903 0.5867
137 144 -10.5724	-6.2424 0.5904
41 48 -10.5732	-6.2502 0.5911
233 240 -10.5748	-6.2499 0.5910
100 104 10.7742	6.3457 0.5890
4 8 10.7745	6.3554 0.5899
196 200 10.7752	6.3522 0.5895
248 285 -11.1657	-6.5491 0.5865
56 93 -11.1660	-6.5464 0.5863
152 189 -11.1672	-6.5553 0.5870
242 266 11.3942	6.5001 0.5705
50 74 11.3943	6.4761 0.5684
146 170 11.3947	6.4859 0.5692
98 140 -11.4559	-6.7560 0.5897
194 236 -11.4571	-6.7561 0.5897
2 44 -11.4571	-6.7464 0.5888
210 220 -11.4633	-6.9648 0.6076
114 124 -11.4651	-6.9957 0.6102
18 28 -11.4663	-6.9536 0.6064
197 200 11.8248	6.6356 0.5612
5 8 11.8262	6.6374 0.5612
101 104 11.8263	6.6321 0.5608
135 140 -11.8647	-7.0850 0.5972
39 44 -11.8650	-7.0893 0.5975
231 236 -11.8657	-7.0954 0.5980
147 161 -11.9431	-7.2178 0.6044
243 257 -11.9443	-7.2191 0.6044
51 65 -11.9451	-7.2821 0.6096
34 55 12.3846	7.2853 0.5883
130 151 12.3855	7.3024 0.5896
226 247 12.3872	7.2884 0.5884
14 15 12.4339	7.3324 0.5897
110 111 12.4340	7.3019 0.5873
206 207 12.4342	7.2943 0.5866
242 265 -12.4730	-7.1868 0.5762
146 169 -12.4732	-7.2012 0.5773
50 73 -12.4747	-7.2236 0.5791
146 149 12.7310	7.3471 0.5771
50 53 12.7317	7.3412 0.5766
242 245 12.7320	7.3594 0.5780
197 221 -13.0467	-7.6458 0.5860
101 125 -13.0477	-7.6406 0.5856
5 29 -13.0483	-7.6214 0.5841
205 237 13.0584	7.5102 0.5751
109 141 13.0584	7.5201 0.5759
13 45 13.0591	7.5167 0.5756
59 60 13.1553	7.7333 0.5878
155 156 13.1563	7.7546 0.5894
251 252 13.1569	7.7485 0.5889
5 30 13.2894	7.5481 0.5680
197 222 13.2905	7.5521 0.5682
101 126 13.2907	7.5120 0.5652
218 238 13.7441	7.7997 0.5675
122 142 13.7453	7.7971 0.5673
26 46 13.7461	7.7932 0.5669
81 96 -13.7868	-8.0132 0.5812
273 288 -13.7888	-8.0111 0.5810
177 192 -13.7919	-8.0209 0.5816
209 212 -13.9832	-8.3258 0.5954
113 116 -13.9860	-8.3263 0.5953
17 20 -13.9875	-8.3008 0.5934
28 91 -14.0013	-8.3416 0.5958
220 283 -14.0016	-8.3815 0.5986
124 187 -14.0016	-8.3480 0.5962
62 80 14.6610	8.8338 0.6025
158 176 14.6613	8.8172 0.6014
254 272 14.6616	8.7960 0.5999
76 84 15.1445	8.8029 0.5813
268 276 15.1450	8.8071 0.5815
172 180 15.1455	8.7991 0.5810
32 39 15.7539	9.1059 0.5780
128 135 15.7544	9.0692 0.5757
224 231 15.7548	9.0672 0.5755
261 269 -15.9370	-9.2431 0.5800
69 77 -15.9387	-9.2726 0.5818
165 173 -15.9396	-9.2440 0.5799
198 214 -16.3305	-9.7745 0.5985
6 22 -16.3318	-9.8208 0.6013
102 118 -16.3321	-9.7829 0.5990
25 33 -17.0727	-9.9575 0.5832
217 225 -17.0730	-9.9461 0.5826
121 129 -17.0767	-9.9577 0.5831
206 223 -17.2672	-10.2632 0.5944
14 31 -17.2680	-10.2764 0.5951
110 127 -17.2700	-10.3127 0.5971
251 267 -18.1472	-10.7733 0.5937
59 75 -18.1505	-10.7979 0.5949
155 171 -18.1525	-10.8041 0.5952
248 286 -18.2870	-10.8646 0.5941
56 94 -18.2901	-10.8575 0.5936
152 190 -18.2923	-10.8437 0.5928
153 166 -19.6386	-11.6401 0.5927
57 70 -19.6395	-11.6218 0.5918
249 262 -19.6435	-11.6459 0.5929
203 218 -19.9309	-11.8882 0.5965
107 122 -19.9315	-11.8262 0.5933
11 26 -19.9325	-11.8477 0.5944
202 270 20.2234	11.5697 0.5721
10 78 20.2245	11.5542 0.5713
106 174 20.2263	11.5419 0.5706
31 49 6.2247	3.6748 0.5904
127 145 6.2262	3.6837 0.5916
223 241 6.2263	3.6591 0.5877
225 227 7.0487	4.0332 0.5722
33 35 7.0490	4.0718 0.5776
129 131 7.0496	4.0730 0.5778
57 119 -7.3539	-4.5391 0.6172
23 249 -7.3542	-4.5559 0.6195
153 215 -7.3548	-4.5507 0.6187
143 167 7.4536	4.3897 0.5889
47 71 7.4543	4.3884 0.5887
239 263 7.4545	4.3965 0.5898
81 85 -7.5247	-4.4152 0.5868
273 277 -7.5253	-4.3916 0.5836
177 181 -7.5266	-4.4041 0.5851
161 171 7.8088	4.5435 0.5818
257 267 7.8093	4.5500 0.5826
65 75 7.8103	4.5584 0.5836
153 161 8.2815	4.8676 0.5878
249 257 8.2834	4.8721 0.5882
57 65 8.2837	4.8791 0.5890
203 214 8.8727	5.1895 0.5849
11 22 8.8732	5.1951 0.5855
107 118 8.8739	5.1787 0.5836
214 223 9.1931	5.3640 0.5835
22 31 9.1932	5.3791 0.5851
118 127 9.1936	5.3570 0.5827
196 221 -9.1990	-5.5171 0.5997
4 29 -9.1995	-5.5503 0.6033
100 125 -9.1995	-5.5141 0.5994
221 239 9.2043	5.2073 0.5657
125 143 9.2047	5.2055 0.5655
29 47 9.2062	5.1989 0.5647
203 223 9.4479	5.5048 0.5827
11 31 9.4479	5.4988 0.5820
107 127 9.4486	5.5236 0.5846
27 46 9.8212	5.7868 0.5892
123 142 9.8214	5.8113 0.5917
219 238 9.8217	5.7958 0.5901
97 169 9.9883	5.6717 0.5678
193 265 9.9889	5.6767 0.5683
1 73 9.9891	5.6598 0.5666
249 267 10.2907	5.9593 0.5791
57 75 10.2910	5.9677 0.5799
153 171 10.2917	5.9710 0.5802
212 283 -10.5520	-6.3364 0.6005
20 91 -10.5534	-6.3507 0.6018
116 187 -10.5551	-6.3464 0.6013
92 236 -10.8292	-6.4518 0.5958
44 188 -10.8294	-6.4547 0.5960
140 284 -10.8302	-6.4512 0.5957
148 161 10.9485	6.3719 0.5820
244 257 10.9500	6.3598 0.5808
52 65 10.9504	6.3862 0.5832
51 69 11.9317	7.1298 0.5976
243 261 11.9335	7.1204 0.5967
147 165 11.9336	7.1326 0.5977
198 217 11.9478	7.1484 0.5983
6 25 11.9490	7.1800 0.6009
102 121 11.9518	7.1888 0.6015
206 208 12.1941	7.0376 0.5771
14 16 12.1945	7.0422 0.5775
110 112 12.1949	7.0478 0.5779
251 253 12.9107	7.4777 0.5792
59 61 12.9107	7.4777 0.5792
155 157 12.9115	7.4821 0.5795
172 174 -13.5029	-7.9556 0.5892
76 78 -13.5030	-7.9731 0.5905
268 270 -13.5037	-7.9759 0.5906
103 118 13.5374	7.8154 0.5773
199 214 13.5380	7.8443 0.5794
7 22 13.5396	7.8498 0.5798
32 34 -14.1203	-8.3049 0.5882
128 130 -14.1212	-8.3221 0.5893
224 226 -14.1216	-8.3072 0.5883
97 167 -4.2069	-2.4427 0.5806
1 71 -4.2070	-2.4438 0.5809
193 263 -4.2078	-2.4554 0.5835
123 143 -4.2775	-2.4773 0.5791
27 47 -4.2781	-2.4848 0.5808
219 239 -4.2790	-2.4695 0.5771
133 141 4.7315	2.8446 0.6012
37 45 4.7316	2.8278 0.5976
229 237 4.7319	2.8434 0.6009
52 56 -4.8234	-2.8281 0.5863
244 248 -4.8234	-2.8151 0.5836
148 152 -4.8237	-2.8277 0.5862
63 96 4.8425	2.9142 0.6018
255 288 4.8443	2.8970 0.5980
159 192 4.8444	2.9141 0.6015
122 133 4.8845	2.9210 0.5980
218 229 4.8849	2.9227 0.5983
26 37 4.8849	2.9200 0.5978
70 81 5.1465	3.0888 0.6002
166 177 5.1469	3.0862 0.5996
262 273 5.1473	3.0955 0.6014
53 75 5.1884	3.0843 0.5945
149 171 5.1886	3.0627 0.5903
245 267 5.1886	3.0689 0.5915
134 143 5.2078	2.9823 0.5727
38 47 5.2089	2.9869 0.5734
230 239 5.2090	2.9904 0.5741
2 33 5.2667	3.0033 0.5702
98 129 5.2671	2.9911 0.5679
194 225 5.2672	3.0041 0.5703
51 66 5.4344	3.2767 0.6030
243 258 5.4347	3.2827 0.6040
147 162 5.4348	3.2678 0.6013
206 210 5.7456	3.3437 0.5819
14 18 5.7463	3.3399 0.5812
110 114 5.7469	3.3487 0.5827
24 33 -5.8486	-3.5467 0.6064
216 225 -5.8495	-3.5519 0.6072
120 129 -5.8504	-3.5644 0.6093
133 142 5.8722	3.5151 0.5986
37 46 5.8722	3.5220 0.5998
229 238 5.8723	3.5207 0.5995
251 254 6.0142	3.5108 0.5837
155 158 6.0145	3.4875 0.5799
59 62 6.0146	3.4903 0.5803
164 173 -6.0264	-3.5933 0.5963
260 269 -6.0264	-3.5800 0.5941
68 77 -6.0268	-3.5869 0.5952
36 252 6.3249	3.8555 0.6096
156 228 6.3256	3.8421 0.6074
60 132 6.3263	3.8393 0.6069
213 217 6.3809	3.8227 0.5991
21 25 6.3814	3.8105 0.5971
117 121 6.3819	3.8233 0.5991
52 63 -6.4154	-3.7488 0.5843
244 255 -6.4154	-3.7485 0.5843
148 159 -6.4157	-3.7518 0.5848
133 136 -6.5703	-3.8918 0.5923
229 232 -6.5716	-3.8846 0.5911
37 40 -6.5717	-3.8862 0.5914
160 178 6.6060	3.9267 0.5944
256 274 6.6066	3.9197 0.5933
64 82 6.6069	3.9293 0.5947
103 115 -6.9780	-4.0731 0.5837
7 19 -6.9784	-4.0583 0.5816
199 211 -6.9793	-4.0673 0.5828
66 69 7.0837	4.1845 0.5907
258 261 7.0846	4.1759 0.5894
162 165 7.0855	4.1952 0.5921
110 113 7.4024	4.3559 0.5884
14 17 7.4027	4.3559 0.5884
206 209 7.4028	4.3654 0.5897
1 27 7.4147	4.3674 0.5890
97 123 7.4157	4.3658 0.5887
193 219 7.4162	4.3667 0.5888
15 22 7.5643	4.3600 0.5764
207 214 7.5646	4.3498 0.5750
111 118 7.5654	4.3610 0.5764
269 271 7.8261	4.4957 0.5744
173 175 7.8261	4.4982 0.5748
77 79 7.8265	4.4991 0.5749
100 126 8.2261	4.8065 0.5843
4 30 8.2262	4.8093 0.5846
196 222 8.2267	4.8059 0.5842
156 161 8.3878	4.8316 0.5760
252 257 8.3879	4.8219 0.5749
60 65 8.3890	4.8320 0.5760
15 91 -3.4239	-2.0411 0.5961
111 187 -3.4243	-2.0471 0.5978
207 283 -3.4244	-2.0473 0.5979
41 89 3.5934	2.1284 0.5923
233 281 3.5938	2.1392 0.5952
137 185 3.5939	2.1313 0.5930
279 286 3.6306	2.1105 0.5813
183 190 3.6307	2.0992 0.5782
87 94 3.6308	2.1083 0.5807
166 173 -3.6329	-2.1429 0.5899
70 77 -3.6330	-2.1461 0.5907
262 269 -3.6337	-2.1426 0.5896
91 251 3.6992	2.1598 0.5839
59 187 3.6994	2.1634 0.5848
155 283 3.6997	2.1665 0.5856
225 248 -3.7462	-2.1905 0.5847
33 56 -3.7463	-2.1800 0.5819
129 152 -3.7468	-2.1928 0.5853
70 82 3.8268	2.2737 0.5942
166 178 3.8269	2.2786 0.5954
262 274 3.8277	2.2750 0.5944
98 189 4.0267	2.3513 0.5839
2 93 4.0268	2.3466 0.5828
194 285 4.0271	2.3589 0.5857
109 127 -4.1604	-2.5595 0.6152
13 31 -4.1609	-2.5726 0.6183
205 223 -4.1613	-2.5723 0.6182
150 286 -4.2148	-2.5388 0.6024
94 246 -4.2151	-2.5340 0.6012
54 190 -4.2154	-2.5378 0.6020
18 252 4.2418	2.5998 0.6129
156 210 4.2424	2.6092 0.6150
60 114 4.2425	2.6102 0.6152
58 75 -4.3755	-2.6624 0.6085
250 267 -4.3758	-2.6408 0.6035
154 171 -4.3761	-2.6400 0.6033
128 188 4.5367	2.7112 0.5976
32 92 4.5367	2.7143 0.5983
224 284 4.5372	2.7126 0.5979
41 83 -4.6104	-2.7780 0.6026
137 179 -4.6112	-2.7862 0.6042
233 275 -4.6113	-2.7876 0.6045
105 123 4.6200	2.8004 0.6062
9 27 4.6200	2.7971 0.6054
201 219 4.6207	2.7903 0.6039
55 93 4.6230	2.6429 0.5717
151 189 4.6237	2.6480 0.5727
247 285 4.6241	2.6409 0.5711
32 249 4.6608	2.8185 0.6047
153 224 4.6608	2.8231 0.6057
57 128 4.6614	2.8206 0.6051
197 214 4.7250	2.7882 0.5901
5 22 4.7251	2.7815 0.5887
101 118 4.7253	2.7844 0.5893
269 282 4.7795	2.7322 0.5717
77 90 4.7796	2.7290 0.5710
173 186 4.7798	2.7378 0.5728
230 236 -4.8029	-2.8920 0.6021
134 140 -4.8029	-2.8869 0.6011
38 44 -4.8034	-2.8937 0.6024
9 78 5.0042	2.9364 0.5868
105 174 5.0043	2.9467 0.5888
201 270 5.0047	2.9467 0.5888
98 128 5.2404	3.0031 0.5731
2 32 5.2407	3.0067 0.5737
194 224 5.2411	3.0002 0.5724
144 172 5.3345	3.0609 0.5738
48 76 5.3350	3.0574 0.5731
240 268 5.3359	3.0496 0.5715
57 118 5.8648	3.5191 0.6000
153 214 5.8649	3.5296 0.6018
22 249 5.8651	3.5326 0.6023
55 94 5.9424	3.4119 0.5742
247 286 5.9431	3.4109 0.5739
151 190 5.9431	3.4165 0.5749
204 213 2.3602	1.4183 0.6009
12 21 2.3605	1.4113 0.5979
108 117 2.3608	1.4167 0.6001
41 75 2.6303	1.6247 0.6177
233 267 2.6308	1.6224 0.6167
137 171 2.6312	1.6304 0.6196
21 31 -2.6472	-1.6024 0.6053
213 223 -2.6473	-1.6017 0.6050
117 127 -2.6474	-1.5966 0.6031
258 267 -2.9416	-1.7739 0.6031
66 75 -2.9418	-1.7570 0.5973
162 171 -2.9420	-1.7539 0.5962
198 238 -3.0760	-1.7803 0.5788
6 46 -3.0765	-1.7741 0.5767
102 142 -3.0768	-1.7739 0.5765
1 41 -3.2131	-1.9520 0.6075
97 137 -3.2135	-1.9540 0.6081
193 233 -3.2137	-1.9600 0.6099
140 143 -3.2594	-1.9789 0.6071
44 47 -3.2597	-1.9837 0.6086
236 239 -3.2598	-1.9792 0.6072
64 96 -3.2930	-1.9545 0.5935
256 288 -3.2930	-1.9449 0.5906
160 192 -3.2931	-1.9503 0.5922
35 36 3.3188	1.9370 0.5836
227 228 3.3190	1.9359 0.5833
131 132 3.3192	1.9273 0.5807
113 118 3.3198	1.9331 0.5823
17 22 3.3199	1.9353 0.5829
209 214 3.3199	1.9364 0.5833
103 132 3.3406	2.0120 0.6023
199 228 3.3406	2.0032 0.5997
7 36 3.3407	2.0154 0.6033
52 80 3.3531	2.0156 0.6011
148 176 3.3534	2.0053 0.5980
244 272 3.3535	1.9980 0.5958
168 175 -3.4017	-1.9785 0.5816
264 271 -3.4019	-1.9935 0.5860
72 79 -3.4025	-1.9783 0.5814
97 168 -3.4362	-2.0243 0.5891
1 72 -3.4365	-2.0154 0.5865
193 264 -3.4377	-2.0114 0.5851
153 225 3.4641	2.0756 0.5992
33 249 3.4643	2.0848 0.6018
57 129 3.4646	2.0781 0.5998
261 270 -3.5824	-2.1013 0.5866
69 78 -3.5827	-2.0983 0.5857
165 174 -3.5832	-2.0985 0.5857
248 284 -3.6073	-2.1914 0.6075
56 92 -3.6073	-2.1848 0.6057
152 188 -3.6075	-2.1741 0.6026
98 190 3.7707	2.1847 0.5794
2 94 3.7709	2.1928 0.5815
194 286 3.7712	2.1931 0.5815
212 238 3.9082	2.2740 0.5818
116 142 3.9091	2.2688 0.5804
20 46 3.9091	2.2729 0.5814
217 226 -3.9356	-2.3264 0.5911
25 34 -3.9357	-2.3202 0.5895
121 130 -3.9360	-2.3204 0.5895
242 252 3.9833	2.3928 0.6007
146 156 3.9840	2.3893 0.5997
50 60 3.9845	2.3871 0.5991
146 161 3.9888	2.3460 0.5881
242 257 3.9895	2.3597 0.5915
50 65 3.9898	2.3529 0.5897
197 207 4.2479	2.5276 0.5950
5 15 4.2481	2.5391 0.5977
101 111 4.2482	2.5381 0.5975
15 31 4.2506	2.4848 0.5846
207 223 4.2508	2.4857 0.5848
111 127 4.2510	2.4938 0.5866
126 187 4.2643	2.5752 0.6039
30 91 4.2643	2.5749 0.6038
222 283 4.2648	2.5693 0.6024
28 35 -4.2961	-2.5391 0.5910
124 131 -4.2961	-2.5498 0.5935
220 227 -4.2965	-2.5411 0.5914
268 271 4.3424	2.5253 0.5815
172 175 4.3425	2.5183 0.5799
76 79 4.3427	2.5169 0.5796
57 69 -4.4266	-2.6577 0.6004
153 165 -4.4272	-2.6628 0.6015
249 261 -4.4274	-2.6573 0.6002
252 267 4.5151	2.6390 0.5845
60 75 4.5161	2.6441 0.5855
156 171 4.5161	2.6464 0.5860
203 217 -4.5710	-2.7728 0.6066
11 25 -4.5715	-2.7668 0.6052
107 121 -4.5723	-2.7746 0.6068
62 187 4.7098	2.7950 0.5934
158 283 4.7098	2.7957 0.5936
91 254 4.7101	2.7820 0.5906
32 35 4.8052	2.8073 0.5842
224 227 4.8053	2.8080 0.5843
128 131 4.8056	2.8107 0.5849
127 140 1.9551	1.2171 0.6226
31 44 1.9551	1.2164 0.6222
223 236 1.9554	1.2157 0.6217
22 253 -1.9599	-1.1831 0.6036
157 214 -1.9600	-1.1919 0.6081
61 118 -1.9600	-1.1876 0.6059
98 137 2.0341	1.2358 0.6076
2 41 2.0342	1.2398 0.6095
194 233 2.0346	1.2362 0.6076
67 77 -2.2122	-1.3519 0.6111
163 173 -2.2124	-1.3468 0.6087
259 269 -2.2125	-1.3465 0.6086
23 33 -2.2158	-1.3561 0.6120
215 225 -2.2160	-1.3562 0.6120
119 129 -2.2163	-1.3568 0.6122
99 126 2.2274	1.3088 0.5876
195 222 2.2275	1.3116 0.5888
3 30 2.2275	1.3132 0.5895
104 143 2.3125	1.3479 0.5829
200 239 2.3127	1.3509 0.5841
8 47 2.3128	1.3504 0.5839
241 266 2.3194	1.3982 0.6028
49 74 2.3196	1.3979 0.6026
145 170 2.3198	1.4021 0.6044
144 186 2.3891	1.3932 0.5831
48 90 2.3894	1.3747 0.5753
240 282 2.3897	1.3839 0.5791
160 191 -2.3899	-1.4355 0.6006
256 287 -2.3903	-1.4347 0.6002
64 95 -2.3905	-1.4371 0.6012
243 248 2.4194	1.4265 0.5896
51 56 2.4194	1.4368 0.5939
147 152 2.4196	1.4254 0.5891
220 286 -2.4480	-1.4273 0.5830
124 190 -2.4481	-1.4244 0.5818
28 94 -2.4481	-1.4287 0.5836
166 238 2.4554	1.4761 0.6011
46 262 2.4558	1.4844 0.6044
70 142 2.4559	1.4834 0.6040
41 80 -2.5882	-1.5350 0.5931
233 272 -2.5884	-1.5284 0.5905
137 176 -2.5886	-1.5338 0.5925
8 19 -2.6020	-1.5411 0.5923
104 115 -2.6021	-1.5356 0.5901
200 211 -2.6023	-1.5308 0.5883
140 285 -2.6185	-1.5472 0.5909
93 236 -2.6187	-1.5536 0.5933
44 189 -2.6189	-1.5490 0.5914
221 279 2.6287	1.5523 0.5905
29 87 2.6289	1.5415 0.5864
125 183 2.6290	1.5460 0.5880
248 287 2.9306	1.7330 0.5914
56 95 2.9307	1.7286 0.5898
152 191 2.9311	1.7350 0.5919
169 191 -3.0908	-1.8596 0.6017
265 287 -3.0911	-1.8590 0.6014
73 95 -3.0914	-1.8584 0.6011
101 113 3.1439	1.8742 0.5961
197 209 3.1441	1.8748 0.5963
5 17 3.1442	1.8744 0.5961
137 168 3.2189	1.9375 0.6019
41 72 3.2190	1.9432 0.6037
233 264 3.2193	1.9411 0.6030
202 269 3.2226	1.8793 0.5832
10 77 3.2226	1.8722 0.5809
106 173 3.2230	1.8778 0.5826
124 140 3.3184	2.0029 0.6036
220 236 3.3184	2.0022 0.6033
28 44 3.3185	2.0081 0.6051
28 47 -3.3752	-1.9899 0.5896
124 143 -3.3753	-1.9944 0.5909
220 239 -3.3756	-1.9828 0.5874
92 225 -3.4556	-2.0988 0.6074
33 188 -3.4557	-2.0958 0.6065
129 284 -3.4562	-2.1091 0.6102
33 55 3.4739	2.0176 0.5808
129 151 3.4743	2.0176 0.5807
225 247 3.4743	2.0174 0.5806
217 227 1.6566	0.9849 0.5945
25 35 1.6568	0.9884 0.5965
121 131 1.6569	0.9850 0.5945
160 228 1.6621	0.9962 0.5994
36 256 1.6627	0.9944 0.5981
64 132 1.6628	1.0004 0.6016
52 96 -1.6749	-0.9813 0.5859
244 288 -1.6752	-0.9919 0.5921
148 192 -1.6754	-0.9821 0.5862
1 96 -1.7060	-1.0099 0.5920
97 192 -1.7064	-0.9954 0.5833
193 288 -1.7067	-1.0070 0.5900
2 188 -1.7555	-1.0370 0.5907
98 284 -1.7557	-1.0421 0.5935
92 194 -1.7558	-1.0432 0.5941
243 269 1.7984	1.0777 0.5992
51 77 1.7984	1.0901 0.6061
147 173 1.7985	1.0885 0.6052
196 207 1.8380	1.1017 0.5994
100 111 1.8380	1.0995 0.5982
4 15 1.8381	1.0965 0.5965
198 283 1.8695	1.1103 0.5939
6 91 1.8695	1.1161 0.5970
102 187 1.8697	1.1142 0.5959
140 144 1.9421	1.1893 0.6124
44 48 1.9425	1.1860 0.6105
236 240 1.9427	1.1895 0.6123
140 286 -1.9858	-1.2000 0.6043
94 236 -1.9859	-1.1952 0.6018
44 190 -1.9860	-1.1984 0.6034
63 187 2.0399	1.2015 0.5890
159 283 2.0403	1.2120 0.5940
91 255 2.0404	1.2070 0.5915
203 283 -2.0437	-1.2240 0.5989
11 91 -2.0438	-1.2259 0.5998
107 187 -2.0439	-1.2178 0.5958
60 134 2.0442	1.2155 0.5946
38 252 2.0444	1.2147 0.5941
156 230 2.0446	1.2248 0.5990
208 217 -2.0518	-1.2106 0.5900
16 25 -2.0520	-1.2154 0.5923
112 121 -2.0522	-1.2096 0.5894
24 34 -2.0685	-1.2492 0.6039
216 226 -2.0689	-1.2497 0.6040
120 130 -2.0691	-1.2519 0.6051
122 140 -2.1086	-1.2434 0.5897
218 236 -2.1087	-1.2497 0.5926
26 44 -2.1090	-1.2445 0.5901
220 285 -2.1098	-1.2527 0.5938
124 189 -2.1098	-1.2586 0.5966
28 93 -2.1098	-1.2544 0.5945
1 53 2.1238	1.2780 0.6017
97 149 2.1240	1.2625 0.5944
193 245 2.1244	1.2702 0.5979
61 69 -2.1254	-1.2498 0.5880
253 261 -2.1256	-1.2553 0.5905
157 165 -2.1258	-1.2489 0.5875
70 78 -2.1414	-1.2714 0.5937
166 174 -2.1415	-1.2699 0.5930
262 270 -2.1419	-1.2727 0.5942
47 96 2.1473	1.2718 0.5923
143 192 2.1475	1.2610 0.5872
239 288 2.1478	1.2691 0.5909
32 56 -2.1583	-1.2874 0.5965
224 248 -2.1584	-1.2834 0.5946
128 152 -2.1586	-1.2871 0.5963
204 217 2.1751	1.3161 0.6051
12 25 2.1755	1.3237 0.6084
108 121 2.1760	1.3281 0.6103
122 130 -2.1860	-1.2924 0.5912
218 226 -2.1860	-1.2868 0.5887
26 34 -2.1860	-1.2884 0.5894
25 92 2.2021	1.2871 0.5845
217 284 2.2024	1.2935 0.5873
121 188 2.2024	1.2860 0.5839
113 187 -2.2036	-1.3229 0.6003
17 91 -2.2037	-1.3255 0.6015
209 283 -2.2037	-1.3192 0.5986
57 123 -2.2101	-1.3197 0.5971
27 249 -2.2102	-1.3232 0.5987
153 219 -2.2102	-1.3248 0.5994
36 47 2.3272	1.3656 0.5868
228 239 2.3273	1.3653 0.5866
132 143 2.3273	1.3653 0.5866
251 279 2.3276	1.3720 0.5895
59 87 2.3278	1.3722 0.5895
155 183 2.3280	1.3626 0.5853
126 138 2.3304	1.3670 0.5866
30 42 2.3308	1.3717 0.5885
222 234 2.3311	1.3754 0.5900
47 63 2.3323	1.3551 0.5810
143 159 2.3325	1.3623 0.5840
239 255 2.3327	1.3619 0.5838
100 118 2.3362	1.3724 0.5875
196 214 2.3363	1.3751 0.5886
4 22 2.3363	1.3771 0.5894
148 286 2.3890	1.4278 0.5977
52 190 2.3892	1.4217 0.5951
94 244 2.3892	1.4240 0.5960
1 80 2.4235	1.4217 0.5866
97 176 2.4237	1.4233 0.5872
193 272 2.4240	1.4249 0.5878
60 69 -2.4329	-1.4250 0.5857
252 261 -2.4330	-1.4339 0.5894
156 165 -2.4333	-1.4329 0.5889
207 217 -2.4545	-1.4556 0.5931
15 25 -2.4546	-1.4594 0.5946
111 121 -2.4550	-1.4554 0.5928
1 19 2.4567	1.4362 0.5846
97 115 2.4570	1.4488 0.5897
193 211 2.4574	1.4429 0.5872
244 273 2.4946	1.4835 0.5947
52 81 2.4947	1.4825 0.5943
148 177 2.4949	1.4801 0.5933
172 186 2.5080	1.4672 0.5850
76 90 2.5081	1.4655 0.5843
268 282 2.5082	1.4658 0.5844
170 182 2.5235	1.5194 0.6021
266 278 2.5239	1.5178 0.6014
74 86 2.5240	1.5102 0.5983
228 236 -2.5549	-1.5255 0.5971
36 44 -2.5550	-1.5284 0.5982
132 140 -2.5551	-1.5257 0.5971
61 75 2.5665	1.4961 0.5829
253 267 2.5666	1.5004 0.5846
157 171 2.5668	1.4996 0.5842
113 127 2.5899	1.5308 0.5911
17 31 2.5899	1.5329 0.5919
209 223 2.5900	1.5247 0.5887
103 142 2.6411	1.5393 0.5828
199 238 2.6412	1.5370 0.5819
7 46 2.6414	1.5344 0.5809
149 161 2.6586	1.5788 0.5939
53 65 2.6591	1.5852 0.5961
245 257 2.6591	1.5818 0.5949
200 214 2.6894	1.5722 0.5846
104 118 2.6899	1.5714 0.5842
8 22 2.6901	1.5767 0.5861
173 185 2.7463	1.6230 0.5910
269 281 2.7464	1.6205 0.5900
77 89 2.7464	1.6197 0.5898
