# Supplementary material for: A Simple Expression for the Screening of Excitonic Couplings between Chlorophylls as Inferred for Photosystem I Trimers
Source: Int J Mol Sci. 2024 Aug 19;25(16):9006. doi: 10.3390/ijms25169006 (PMC11355009; doi:10.3390/ijms25169006)
Supplement: Supplementary file 1 [file ijms-25-09006-s001.zip › trimer.pqr]

ATOM       1  MG  CLA    1      99.381 121.911  87.521  0.000   1.185
ATOM       2  CHA CLA    1     101.970 124.003  86.380  0.000   1.800
ATOM       3  CHB CLA    1      98.888 120.878  84.330  0.000   1.800
ATOM       4  CHC CLA    1      97.475 119.184  88.609  0.000   1.800
ATOM       5  CHD CLA    1     100.341 122.507  90.768  0.000   1.800
ATOM       6  NA  CLA    1     100.332 122.384  85.608  0.000   1.850
ATOM       7  C1A CLA    1     101.295 123.353  85.378  0.000   1.800
ATOM       8  C2A CLA    1     101.404 123.629  83.881  0.000   2.275
ATOM       9  C3A CLA    1     100.336 122.702  83.307  0.000   2.275
ATOM      10  C4A CLA    1      99.830 121.915  84.454  0.000   1.800
ATOM      11  CMA CLA    1      99.196 123.602  82.882  0.000   2.060
ATOM      12  CAA CLA    1     102.779 123.152  83.282  0.000   2.175
ATOM      13  CBA CLA    1     102.958 123.282  81.815  0.000   2.175
ATOM      14  CGA CLA    1     104.179 122.581  81.313  0.000   2.000
ATOM      15  O1A CLA    1     104.178 122.142  80.176  0.000   1.700
ATOM      16  O2A CLA    1     105.289 122.426  82.070  0.000   1.770
ATOM      17  NB  CLA    1      98.432 120.268  86.611  0.000   1.850
ATOM      18  C1B CLA    1      98.290 120.131  85.269  0.000   1.800
ATOM      19  C2B CLA    1      97.475 118.941  84.997  0.000   1.800
ATOM      20  C3B CLA    1      97.061 118.449  86.221  0.000   1.800
ATOM      21  C4B CLA    1      97.630 119.321  87.237  0.000   1.800
ATOM      22  CMB CLA    1      97.263 118.336  83.598  0.000   2.060
ATOM      23  CAB CLA    1      96.361 117.172  86.246  0.000   2.090
ATOM      24  CBB CLA    1      95.100 117.021  86.310  0.000   2.080
ATOM      25  NC  CLA    1      99.005 120.984  89.377  0.000   1.850
ATOM      26  C1C CLA    1      98.117 119.966  89.609  0.000   1.800
ATOM      27  C2C CLA    1      97.941 119.802  91.051  0.000   1.800
ATOM      28  C3C CLA    1      98.729 120.738  91.661  0.000   1.800
ATOM      29  C4C CLA    1      99.419 121.484  90.593  0.000   1.800
ATOM      30  CMC CLA    1      97.076 118.777  91.732  0.000   2.060
ATOM      31  CAC CLA    1      98.824 121.040  93.126  0.000   2.175
ATOM      32  CBC CLA    1      97.655 121.965  93.498  0.000   2.060
ATOM      33  ND  CLA    1     100.832 122.964  88.442  0.000   1.850
ATOM      34  C1D CLA    1     101.035 123.208  89.748  0.000   1.800
ATOM      35  C2D CLA    1     102.033 124.196  89.942  0.000   1.800
ATOM      36  C3D CLA    1     102.444 124.570  88.644  0.000   1.800
ATOM      37  C4D CLA    1     101.702 123.779  87.748  0.000   1.800
ATOM      38  CMD CLA    1     102.556 124.729  91.289  0.000   2.060
ATOM      39  CAD CLA    1     103.310 125.405  87.857  0.000   2.000
ATOM      40  OBD CLA    1     104.118 126.267  88.175  0.000   1.700
ATOM      41  CBD CLA    1     103.117 125.028  86.347  0.000   2.275
ATOM      42  CGD CLA    1     104.478 124.463  85.870  0.000   2.000
ATOM      43  O1D CLA    1     104.959 123.487  86.380  0.000   1.700
ATOM      44  O2D CLA    1     105.106 125.131  84.897  0.000   1.770
ATOM      45  CED CLA    1     106.340 124.674  84.321  0.000   2.060
ATOM      46  C1  CLA    1     106.399 121.591  81.585  0.000   2.175
ATOM      47  MG  CLA    2      99.587 115.599  87.869  0.000   1.185
ATOM      48  CHA CLA    2      96.826 113.631  86.934  0.000   1.800
ATOM      49  CHB CLA    2     100.095 116.363  84.591  0.000   1.800
ATOM      50  CHC CLA    2     101.512 118.386  88.725  0.000   1.800
ATOM      51  CHD CLA    2      98.586 115.346  91.180  0.000   1.800
ATOM      52  NA  CLA    2      98.592 115.041  86.004  0.000   1.850
ATOM      53  C1A CLA    2      97.575 114.114  85.868  0.000   1.800
ATOM      54  C2A CLA    2      97.481 113.682  84.429  0.000   2.275
ATOM      55  C3A CLA    2      98.597 114.475  83.763  0.000   2.275
ATOM      56  C4A CLA    2      99.117 115.368  84.819  0.000   1.800
ATOM      57  CMA CLA    2      99.707 113.454  83.425  0.000   2.060
ATOM      58  CAA CLA    2      96.141 114.161  83.765  0.000   2.175
ATOM      59  CBA CLA    2      96.009 113.938  82.325  0.000   2.175
ATOM      60  CGA CLA    2      94.857 114.638  81.751  0.000   2.000
ATOM      61  O1A CLA    2      94.972 115.154  80.655  0.000   1.700
ATOM      62  O2A CLA    2      93.689 114.700  82.395  0.000   1.770
ATOM      63  NB  CLA    2     100.532 117.155  86.819  0.000   1.850
ATOM      64  C1B CLA    2     100.691 117.179  85.457  0.000   1.800
ATOM      65  C2B CLA    2     101.489 118.343  85.090  0.000   1.800
ATOM      66  C3B CLA    2     101.907 118.934  86.265  0.000   1.800
ATOM      67  C4B CLA    2     101.342 118.140  87.362  0.000   1.800
ATOM      68  CMB CLA    2     101.712 118.840  83.659  0.000   2.060
ATOM      69  CAB CLA    2     102.652 120.201  86.174  0.000   2.090
ATOM      70  CBB CLA    2     103.904 120.295  86.349  0.000   2.080
ATOM      71  NC  CLA    2      99.975 116.700  89.648  0.000   1.850
ATOM      72  C1C CLA    2     100.883 117.702  89.788  0.000   1.800
ATOM      73  C2C CLA    2     101.116 117.953  91.221  0.000   1.800
ATOM      74  C3C CLA    2     100.307 117.089  91.914  0.000   1.800
ATOM      75  C4C CLA    2      99.565 116.309  90.916  0.000   1.800
ATOM      76  CMC CLA    2     102.044 119.012  91.800  0.000   2.060
ATOM      77  CAC CLA    2     100.187 116.928  93.386  0.000   2.175
ATOM      78  CBC CLA    2     101.133 115.821  93.859  0.000   2.060
ATOM      79  ND  CLA    2      98.065 114.733  88.893  0.000   1.850
ATOM      80  C1D CLA    2      97.841 114.625  90.224  0.000   1.800
ATOM      81  C2D CLA    2      96.745 113.780  90.503  0.000   1.800
ATOM      82  C3D CLA    2      96.285 113.346  89.243  0.000   1.800
ATOM      83  C4D CLA    2      97.121 113.958  88.280  0.000   1.800
ATOM      84  CMD CLA    2      96.167 113.420  91.878  0.000   2.060
ATOM      85  CAD CLA    2      95.253 112.657  88.534  0.000   2.000
ATOM      86  OBD CLA    2      94.314 111.961  88.929  0.000   1.700
ATOM      87  CBD CLA    2      95.447 112.993  87.013  0.000   2.275
ATOM      88  CGD CLA    2      95.270 111.763  86.140  0.000   2.000
ATOM      89  O1D CLA    2      95.856 110.740  86.350  0.000   1.700
ATOM      90  O2D CLA    2      94.436 111.919  85.122  0.000   1.770
ATOM      91  CED CLA    2      93.426 110.957  84.808  0.000   2.060
ATOM      92  C1  CLA    2      92.589 115.436  81.798  0.000   2.175
ATOM      93  MG  CLA    3      90.235 119.779  80.454  0.000   1.185
ATOM      94  CHA CLA    3      92.515 121.170  82.696  0.000   1.800
ATOM      95  CHB CLA    3      87.920 122.028  81.501  0.000   1.800
ATOM      96  CHC CLA    3      88.288 119.213  77.588  0.000   1.800
ATOM      97  CHD CLA    3      92.805 117.963  79.011  0.000   1.800
ATOM      98  NA  CLA    3      90.211 121.374  81.968  0.000   1.850
ATOM      99  C1A CLA    3      91.212 121.656  82.867  0.000   1.800
ATOM     100  C2A CLA    3      90.645 122.477  84.046  0.000   2.275
ATOM     101  C3A CLA    3      89.183 122.645  83.648  0.000   2.275
ATOM     102  C4A CLA    3      89.083 122.008  82.294  0.000   1.800
ATOM     103  CMA CLA    3      88.287 121.867  84.638  0.000   2.060
ATOM     104  CAA CLA    3      91.290 123.904  84.164  0.000   2.175
ATOM     105  CBA CLA    3      90.929 124.746  85.359  0.000   2.175
ATOM     106  CGA CLA    3      89.659 125.542  85.265  0.000   2.000
ATOM     107  O1A CLA    3      89.358 126.112  84.242  0.000   1.700
ATOM     108  O2A CLA    3      88.836 125.672  86.304  0.000   1.770
ATOM     109  NB  CLA    3      88.465 120.569  79.642  0.000   1.850
ATOM     110  C1B CLA    3      87.665 121.445  80.308  0.000   1.800
ATOM     111  C2B CLA    3      86.591 121.860  79.423  0.000   1.800
ATOM     112  C3B CLA    3      86.677 121.089  78.276  0.000   1.800
ATOM     113  C4B CLA    3      87.809 120.174  78.483  0.000   1.800
ATOM     114  CMB CLA    3      85.623 123.005  79.730  0.000   2.060
ATOM     115  CAB CLA    3      85.883 121.547  77.103  0.000   2.090
ATOM     116  CBB CLA    3      84.780 121.040  76.751  0.000   2.080
ATOM     117  NC  CLA    3      90.514 118.762  78.598  0.000   1.850
ATOM     118  C1C CLA    3      89.550 118.533  77.659  0.000   1.800
ATOM     119  C2C CLA    3      89.999 117.456  76.773  0.000   1.800
ATOM     120  C3C CLA    3      91.260 117.094  77.180  0.000   1.800
ATOM     121  C4C CLA    3      91.598 117.953  78.311  0.000   1.800
ATOM     122  CMC CLA    3      89.219 116.876  75.603  0.000   2.060
ATOM     123  CAC CLA    3      92.141 116.013  76.620  0.000   2.175
ATOM     124  CBC CLA    3      92.047 114.755  77.481  0.000   2.060
ATOM     125  ND  CLA    3      92.226 119.551  80.739  0.000   1.850
ATOM     126  C1D CLA    3      93.126 118.771  80.124  0.000   1.800
ATOM     127  C2D CLA    3      94.421 118.951  80.659  0.000   1.800
ATOM     128  C3D CLA    3      94.251 119.912  81.683  0.000   1.800
ATOM     129  C4D CLA    3      92.891 120.233  81.716  0.000   1.800
ATOM     130  CMD CLA    3      95.734 118.258  80.211  0.000   2.060
ATOM     131  CAD CLA    3      94.903 120.784  82.615  0.000   2.000
ATOM     132  OBD CLA    3      96.080 120.931  82.897  0.000   1.700
ATOM     133  CBD CLA    3      93.819 121.606  83.335  0.000   2.275
ATOM     134  CGD CLA    3      93.926 121.336  84.852  0.000   2.000
ATOM     135  O1D CLA    3      94.265 122.212  85.596  0.000   1.700
ATOM     136  O2D CLA    3      93.666 120.143  85.323  0.000   1.770
ATOM     137  CED CLA    3      93.868 119.945  86.741  0.000   2.060
ATOM     138  C1  CLA    3      87.637 126.568  86.160  0.000   2.175
ATOM     139  MG  CLA    4     108.890 117.508  80.610  0.000   1.185
ATOM     140  CHA CLA    4     106.622 116.215  82.881  0.000   1.800
ATOM     141  CHB CLA    4     111.261 115.477  81.966  0.000   1.800
ATOM     142  CHC CLA    4     110.950 117.843  77.781  0.000   1.800
ATOM     143  CHD CLA    4     106.308 119.015  78.856  0.000   1.800
ATOM     144  NA  CLA    4     108.934 116.084  82.259  0.000   1.850
ATOM     145  C1A CLA    4     107.906 115.815  83.124  0.000   1.800
ATOM     146  C2A CLA    4     108.410 115.040  84.325  0.000   2.275
ATOM     147  C3A CLA    4     109.887 114.906  84.028  0.000   2.275
ATOM     148  C4A CLA    4     110.062 115.519  82.677  0.000   1.800
ATOM     149  CMA CLA    4     110.705 115.731  85.033  0.000   2.060
ATOM     150  CAA CLA    4     107.793 113.613  84.330  0.000   2.175
ATOM     151  CBA CLA    4     107.820 112.843  85.594  0.000   2.175
ATOM     152  CGA CLA    4     109.030 112.006  85.817  0.000   2.000
ATOM     153  O1A CLA    4     109.948 111.990  85.007  0.000   1.700
ATOM     154  O2A CLA    4     109.117 111.248  86.915  0.000   1.770
ATOM     155  NB  CLA    4     110.730 116.710  79.957  0.000   1.850
ATOM     156  C1B CLA    4     111.537 115.949  80.745  0.000   1.800
ATOM     157  C2B CLA    4     112.659 115.487  79.963  0.000   1.800
ATOM     158  C3B CLA    4     112.601 116.098  78.742  0.000   1.800
ATOM     159  C4B CLA    4     111.422 117.004  78.791  0.000   1.800
ATOM     160  CMB CLA    4     113.681 114.492  80.455  0.000   2.060
ATOM     161  CAB CLA    4     113.439 115.457  77.670  0.000   2.090
ATOM     162  CBB CLA    4     114.484 115.926  77.154  0.000   2.080
ATOM     163  NC  CLA    4     108.658 118.282  78.638  0.000   1.850
ATOM     164  C1C CLA    4     109.669 118.470  77.732  0.000   1.800
ATOM     165  C2C CLA    4     109.245 119.497  76.768  0.000   1.800
ATOM     166  C3C CLA    4     107.942 119.834  77.074  0.000   1.800
ATOM     167  C4C CLA    4     107.555 119.022  78.218  0.000   1.800
ATOM     168  CMC CLA    4     110.106 120.077  75.648  0.000   2.060
ATOM     169  CAC CLA    4     107.058 120.856  76.412  0.000   2.175
ATOM     170  CBC CLA    4     107.326 122.272  76.992  0.000   2.060
ATOM     171  ND  CLA    4     106.896 117.625  80.766  0.000   1.850
ATOM     172  C1D CLA    4     105.981 118.297  80.041  0.000   1.800
ATOM     173  C2D CLA    4     104.687 118.109  80.563  0.000   1.800
ATOM     174  C3D CLA    4     104.867 117.268  81.688  0.000   1.800
ATOM     175  C4D CLA    4     106.233 117.026  81.797  0.000   1.800
ATOM     176  CMD CLA    4     103.379 118.696  80.024  0.000   2.060
ATOM     177  CAD CLA    4     104.236 116.483  82.710  0.000   2.000
ATOM     178  OBD CLA    4     103.063 116.285  82.956  0.000   1.700
ATOM     179  CBD CLA    4     105.351 115.887  83.629  0.000   2.275
ATOM     180  CGD CLA    4     105.308 116.577  85.023  0.000   2.000
ATOM     181  O1D CLA    4     105.904 117.613  85.239  0.000   1.700
ATOM     182  O2D CLA    4     104.597 115.982  85.975  0.000   1.770
ATOM     183  CED CLA    4     104.544 116.527  87.306  0.000   2.060
ATOM     184  C1  CLA    4     110.333 110.494  87.194  0.000   2.175
ATOM     185  MG  CLA    5      88.434 120.740  71.952  0.000   1.185
ATOM     186  CHA CLA    5      85.401 120.433  70.259  0.000   1.800
ATOM     187  CHB CLA    5      86.998 123.030  74.024  0.000   1.800
ATOM     188  CHC CLA    5      90.900 120.312  74.390  0.000   1.800
ATOM     189  CHD CLA    5      89.629 118.000  70.260  0.000   1.800
ATOM     190  NA  CLA    5      86.435 121.580  72.131  0.000   1.850
ATOM     191  C1A CLA    5      85.395 121.380  71.274  0.000   1.800
ATOM     192  C2A CLA    5      84.284 122.380  71.575  0.000   2.275
ATOM     193  C3A CLA    5      84.879 123.223  72.658  0.000   2.275
ATOM     194  C4A CLA    5      86.177 122.592  72.972  0.000   1.800
ATOM     195  CMA CLA    5      85.179 124.578  72.019  0.000   2.060
ATOM     196  CAA CLA    5      83.030 121.651  72.209  0.000   2.175
ATOM     197  CBA CLA    5      81.858 122.501  72.593  0.000   2.175
ATOM     198  CGA CLA    5      81.833 122.879  74.027  0.000   2.000
ATOM     199  O1A CLA    5      81.432 122.098  74.836  0.000   1.700
ATOM     200  O2A CLA    5      82.279 124.011  74.503  0.000   1.770
ATOM     201  NB  CLA    5      88.820 121.500  73.912  0.000   1.850
ATOM     202  C1B CLA    5      88.150 122.538  74.460  0.000   1.800
ATOM     203  C2B CLA    5      88.835 122.996  75.669  0.000   1.800
ATOM     204  C3B CLA    5      89.963 122.209  75.809  0.000   1.800
ATOM     205  C4B CLA    5      89.947 121.276  74.668  0.000   1.800
ATOM     206  CMB CLA    5      88.355 124.171  76.519  0.000   2.060
ATOM     207  CAB CLA    5      90.904 122.401  76.979  0.000   2.090
ATOM     208  CBB CLA    5      90.570 122.314  78.231  0.000   2.080
ATOM     209  NC  CLA    5      89.967 119.337  72.310  0.000   1.850
ATOM     210  C1C CLA    5      90.908 119.415  73.286  0.000   1.800
ATOM     211  C2C CLA    5      91.949 118.433  73.027  0.000   1.800
ATOM     212  C3C CLA    5      91.612 117.783  71.887  0.000   1.800
ATOM     213  C4C CLA    5      90.356 118.377  71.413  0.000   1.800
ATOM     214  CMC CLA    5      93.184 118.223  73.870  0.000   2.060
ATOM     215  CAC CLA    5      92.362 116.699  71.194  0.000   2.175
ATOM     216  CBC CLA    5      93.273 117.355  70.146  0.000   2.060
ATOM     217  ND  CLA    5      87.725 119.438  70.578  0.000   1.850
ATOM     218  C1D CLA    5      88.362 118.502  69.861  0.000   1.800
ATOM     219  C2D CLA    5      87.592 118.070  68.753  0.000   1.800
ATOM     220  C3D CLA    5      86.396 118.794  68.850  0.000   1.800
ATOM     221  C4D CLA    5      86.508 119.608  69.991  0.000   1.800
ATOM     222  CMD CLA    5      87.973 117.021  67.671  0.000   2.060
ATOM     223  CAD CLA    5      85.064 118.949  68.341  0.000   2.000
ATOM     224  OBD CLA    5      84.525 118.456  67.348  0.000   1.700
ATOM     225  CBD CLA    5      84.295 119.895  69.357  0.000   2.275
ATOM     226  CGD CLA    5      83.513 121.011  68.674  0.000   2.000
ATOM     227  O1D CLA    5      84.060 121.876  68.056  0.000   1.700
ATOM     228  O2D CLA    5      82.202 120.980  68.864  0.000   1.770
ATOM     229  CED CLA    5      81.315 121.978  68.337  0.000   2.060
ATOM     230  C1  CLA    5      81.809 125.318  74.029  0.000   2.175
ATOM     231  MG  CLA    6     111.419 115.742  72.992  0.000   1.185
ATOM     232  CHA CLA    6     114.570 116.237  71.594  0.000   1.800
ATOM     233  CHB CLA    6     112.769 113.393  75.051  0.000   1.800
ATOM     234  CHC CLA    6     108.735 116.011  75.218  0.000   1.800
ATOM     235  CHD CLA    6     110.204 118.405  71.149  0.000   1.800
ATOM     236  NA  CLA    6     113.424 114.959  73.314  0.000   1.850
ATOM     237  C1A CLA    6     114.533 115.254  72.567  0.000   1.800
ATOM     238  C2A CLA    6     115.666 114.309  72.932  0.000   2.275
ATOM     239  C3A CLA    6     115.026 113.392  73.939  0.000   2.275
ATOM     240  C4A CLA    6     113.647 113.913  74.113  0.000   1.800
ATOM     241  CMA CLA    6     114.925 111.976  73.302  0.000   2.060
ATOM     242  CAA CLA    6     116.829 115.080  73.644  0.000   2.175
ATOM     243  CBA CLA    6     118.125 114.362  73.853  0.000   2.175
ATOM     244  CGA CLA    6     118.066 113.396  74.975  0.000   2.000
ATOM     245  O1A CLA    6     117.884 113.811  76.099  0.000   1.700
ATOM     246  O2A CLA    6     118.145 112.081  74.768  0.000   1.770
ATOM     247  NB  CLA    6     110.913 114.896  74.853  0.000   1.850
ATOM     248  C1B CLA    6     111.582 113.864  75.417  0.000   1.800
ATOM     249  C2B CLA    6     110.910 113.442  76.643  0.000   1.800
ATOM     250  C3B CLA    6     109.800 114.215  76.789  0.000   1.800
ATOM     251  C4B CLA    6     109.735 115.081  75.565  0.000   1.800
ATOM     252  CMB CLA    6     111.384 112.309  77.537  0.000   2.060
ATOM     253  CAB CLA    6     109.275 114.284  78.196  0.000   2.090
ATOM     254  CBB CLA    6     108.077 114.243  78.507  0.000   2.080
ATOM     255  NC  CLA    6     109.759 117.042  73.180  0.000   1.850
ATOM     256  C1C CLA    6     108.739 116.897  74.077  0.000   1.800
ATOM     257  C2C CLA    6     107.600 117.723  73.630  0.000   1.800
ATOM     258  C3C CLA    6     107.983 118.379  72.472  0.000   1.800
ATOM     259  C4C CLA    6     109.380 117.973  72.209  0.000   1.800
ATOM     260  CMC CLA    6     106.269 117.821  74.328  0.000   2.060
ATOM     261  CAC CLA    6     107.121 119.193  71.551  0.000   2.175
ATOM     262  CBC CLA    6     107.530 120.663  71.589  0.000   2.060
ATOM     263  ND  CLA    6     112.189 117.110  71.711  0.000   1.850
ATOM     264  C1D CLA    6     111.559 117.999  70.913  0.000   1.800
ATOM     265  C2D CLA    6     112.409 118.469  69.875  0.000   1.800
ATOM     266  C3D CLA    6     113.643 117.838  70.107  0.000   1.800
ATOM     267  C4D CLA    6     113.459 117.007  71.240  0.000   1.800
ATOM     268  CMD CLA    6     112.036 119.444  68.730  0.000   2.060
ATOM     269  CAD CLA    6     115.051 117.785  69.764  0.000   2.000
ATOM     270  OBD CLA    6     115.702 118.318  68.853  0.000   1.700
ATOM     271  CBD CLA    6     115.735 116.871  70.836  0.000   2.275
ATOM     272  CGD CLA    6     116.667 115.840  70.224  0.000   2.000
ATOM     273  O1D CLA    6     116.255 114.872  69.637  0.000   1.700
ATOM     274  O2D CLA    6     117.949 116.054  70.451  0.000   1.770
ATOM     275  CED CLA    6     118.949 115.061  70.213  0.000   2.060
ATOM     276  C1  CLA    6     118.213 111.150  75.918  0.000   2.175
ATOM     277  MG  CLA    7      92.078 144.328  63.710  0.000   1.185
ATOM     278  CHA CLA    7      89.401 142.082  63.640  0.000   1.800
ATOM     279  CHB CLA    7      92.656 143.486  66.947  0.000   1.800
ATOM     280  CHC CLA    7      94.256 147.008  64.105  0.000   1.800
ATOM     281  CHD CLA    7      91.015 145.628  60.693  0.000   1.800
ATOM     282  NA  CLA    7      91.126 142.953  65.127  0.000   1.850
ATOM     283  C1A CLA    7      90.104 142.067  64.842  0.000   1.800
ATOM     284  C2A CLA    7      89.905 141.118  66.021  0.000   2.275
ATOM     285  C3A CLA    7      90.927 141.603  67.036  0.000   2.275
ATOM     286  C4A CLA    7      91.629 142.743  66.350  0.000   1.800
ATOM     287  CMA CLA    7      90.221 142.130  68.298  0.000   2.060
ATOM     288  CAA CLA    7      90.225 139.633  65.690  0.000   2.175
ATOM     289  CBA CLA    7      89.097 138.675  65.882  0.000   2.175
ATOM     290  CGA CLA    7      88.775 138.446  67.307  0.000   2.000
ATOM     291  O1A CLA    7      89.669 138.467  68.124  0.000   1.700
ATOM     292  O2A CLA    7      87.521 138.216  67.728  0.000   1.770
ATOM     293  NB  CLA    7      93.219 145.125  65.280  0.000   1.850
ATOM     294  C1B CLA    7      93.352 144.529  66.492  0.000   1.800
ATOM     295  C2B CLA    7      94.349 145.245  67.277  0.000   1.800
ATOM     296  C3B CLA    7      94.840 146.256  66.498  0.000   1.800
ATOM     297  C4B CLA    7      94.118 146.171  65.203  0.000   1.800
ATOM     298  CMB CLA    7      94.698 144.907  68.702  0.000   2.060
ATOM     299  CAB CLA    7      95.915 147.107  67.095  0.000   2.090
ATOM     300  CBB CLA    7      96.049 148.354  66.867  0.000   2.080
ATOM     301  NC  CLA    7      92.524 146.060  62.609  0.000   1.850
ATOM     302  C1C CLA    7      93.498 146.957  62.901  0.000   1.800
ATOM     303  C2C CLA    7      93.606 147.906  61.794  0.000   1.800
ATOM     304  C3C CLA    7      92.715 147.530  60.835  0.000   1.800
ATOM     305  C4C CLA    7      92.030 146.340  61.344  0.000   1.800
ATOM     306  CMC CLA    7      94.511 149.099  61.741  0.000   2.060
ATOM     307  CAC CLA    7      92.470 148.187  59.501  0.000   2.175
ATOM     308  CBC CLA    7      91.466 149.343  59.651  0.000   2.060
ATOM     309  ND  CLA    7      90.561 143.998  62.413  0.000   1.850
ATOM     310  C1D CLA    7      90.301 144.518  61.204  0.000   1.800
ATOM     311  C2D CLA    7      89.227 143.846  60.571  0.000   1.800
ATOM     312  C3D CLA    7      88.829 142.868  61.479  0.000   1.800
ATOM     313  C4D CLA    7      89.658 142.989  62.603  0.000   1.800
ATOM     314  CMD CLA    7      88.612 144.122  59.194  0.000   2.060
ATOM     315  CAD CLA    7      87.892 141.836  61.741  0.000   2.000
ATOM     316  OBD CLA    7      86.973 141.397  61.047  0.000   1.700
ATOM     317  CBD CLA    7      88.197 141.266  63.163  0.000   2.275
ATOM     318  CGD CLA    7      86.944 141.447  64.029  0.000   2.000
ATOM     319  O1D CLA    7      86.144 140.562  64.139  0.000   1.700
ATOM     320  O2D CLA    7      86.759 142.595  64.637  0.000   1.770
ATOM     321  CED CLA    7      85.904 142.656  65.791  0.000   2.060
ATOM     322  C1  CLA    7      87.200 138.395  69.166  0.000   2.175
ATOM     323  MG  CLA    8     100.668 148.286  64.014  0.000   1.185
ATOM     324  CHA CLA    8      99.832 149.766  60.956  0.000   1.800
ATOM     325  CHB CLA    8     102.835 150.842  64.624  0.000   1.800
ATOM     326  CHC CLA    8     100.915 147.382  67.362  0.000   1.800
ATOM     327  CHD CLA    8      98.099 146.022  63.592  0.000   1.800
ATOM     328  NA  CLA    8     101.269 150.086  62.909  0.000   1.850
ATOM     329  C1A CLA    8     100.853 150.434  61.628  0.000   1.800
ATOM     330  C2A CLA    8     101.677 151.628  61.127  0.000   2.275
ATOM     331  C3A CLA    8     102.634 151.900  62.297  0.000   2.275
ATOM     332  C4A CLA    8     102.252 150.894  63.347  0.000   1.800
ATOM     333  CMA CLA    8     104.083 151.657  61.854  0.000   2.060
ATOM     334  CAA CLA    8     100.757 152.888  60.851  0.000   2.175
ATOM     335  CBA CLA    8     100.968 154.122  61.667  0.000   2.175
ATOM     336  CGA CLA    8      99.852 155.085  61.557  0.000   2.000
ATOM     337  O1A CLA    8      99.802 155.830  60.614  0.000   1.700
ATOM     338  O2A CLA    8      98.889 155.164  62.470  0.000   1.770
ATOM     339  NB  CLA    8     101.662 149.031  65.715  0.000   1.850
ATOM     340  C1B CLA    8     102.561 150.047  65.677  0.000   1.800
ATOM     341  C2B CLA    8     103.119 150.239  67.002  0.000   1.800
ATOM     342  C3B CLA    8     102.584 149.255  67.821  0.000   1.800
ATOM     343  C4B CLA    8     101.679 148.470  66.973  0.000   1.800
ATOM     344  CMB CLA    8     104.059 151.373  67.359  0.000   2.060
ATOM     345  CAB CLA    8     102.880 149.307  69.286  0.000   2.090
ATOM     346  CBB CLA    8     104.000 148.930  69.782  0.000   2.080
ATOM     347  NC  CLA    8      99.661 146.930  65.265  0.000   1.850
ATOM     348  C1C CLA    8      99.979 146.656  66.554  0.000   1.800
ATOM     349  C2C CLA    8      99.228 145.483  66.977  0.000   1.800
ATOM     350  C3C CLA    8      98.458 145.087  65.928  0.000   1.800
ATOM     351  C4C CLA    8      98.713 146.021  64.845  0.000   1.800
ATOM     352  CMC CLA    8      99.254 144.868  68.355  0.000   2.060
ATOM     353  CAC CLA    8      97.508 143.935  65.874  0.000   2.175
ATOM     354  CBC CLA    8      98.220 142.662  65.403  0.000   2.060
ATOM     355  ND  CLA    8      99.231 147.942  62.652  0.000   1.850
ATOM     356  C1D CLA    8      98.324 146.956  62.554  0.000   1.800
ATOM     357  C2D CLA    8      97.623 147.020  61.331  0.000   1.800
ATOM     358  C3D CLA    8      98.164 148.110  60.657  0.000   1.800
ATOM     359  C4D CLA    8      99.159 148.652  61.481  0.000   1.800
ATOM     360  CMD CLA    8      96.514 146.089  60.834  0.000   2.060
ATOM     361  CAD CLA    8      98.073 148.923  59.492  0.000   2.000
ATOM     362  OBD CLA    8      97.335 148.825  58.506  0.000   1.700
ATOM     363  CBD CLA    8      99.107 150.076  59.647  0.000   2.275
ATOM     364  CGD CLA    8     100.012 150.141  58.410  0.000   2.000
ATOM     365  O1D CLA    8      99.791 150.969  57.568  0.000   1.700
ATOM     366  O2D CLA    8     101.031 149.283  58.297  0.000   1.770
ATOM     367  CED CLA    8     102.290 149.696  57.734  0.000   2.060
ATOM     368  C1  CLA    8      98.612 156.478  63.050  0.000   2.175
ATOM     369  MG  CLA    9     111.956 147.338  64.947  0.000   1.185
ATOM     370  CHA CLA    9     114.478 147.384  67.351  0.000   1.800
ATOM     371  CHB CLA    9     109.661 148.095  67.354  0.000   1.800
ATOM     372  CHC CLA    9     109.289 146.617  62.810  0.000   1.800
ATOM     373  CHD CLA    9     114.144 145.781  62.774  0.000   1.800
ATOM     374  NA  CLA    9     112.067 147.611  67.090  0.000   1.850
ATOM     375  C1A CLA    9     113.232 147.734  67.824  0.000   1.800
ATOM     376  C2A CLA    9     112.931 148.355  69.161  0.000   2.275
ATOM     377  C3A CLA    9     111.423 148.479  69.145  0.000   2.275
ATOM     378  C4A CLA    9     110.999 148.036  67.798  0.000   1.800
ATOM     379  CMA CLA    9     110.864 147.508  70.154  0.000   2.060
ATOM     380  CAA CLA    9     113.445 149.827  69.136  0.000   2.175
ATOM     381  CBA CLA    9     114.035 150.410  70.348  0.000   2.175
ATOM     382  CGA CLA    9     113.117 150.369  71.480  0.000   2.000
ATOM     383  O1A CLA    9     112.035 150.916  71.396  0.000   1.700
ATOM     384  O2A CLA    9     113.402 149.702  72.585  0.000   1.770
ATOM     385  NB  CLA    9     109.837 147.341  65.085  0.000   1.850
ATOM     386  C1B CLA    9     109.144 147.796  66.160  0.000   1.800
ATOM     387  C2B CLA    9     107.740 147.951  65.801  0.000   1.800
ATOM     388  C3B CLA    9     107.610 147.523  64.492  0.000   1.800
ATOM     389  C4B CLA    9     108.947 147.129  64.054  0.000   1.800
ATOM     390  CMB CLA    9     106.681 148.455  66.763  0.000   2.060
ATOM     391  CAB CLA    9     106.266 147.450  63.846  0.000   2.090
ATOM     392  CBB CLA    9     105.473 148.455  63.697  0.000   2.080
ATOM     393  NC  CLA    9     111.743 146.311  63.125  0.000   1.850
ATOM     394  C1C CLA    9     110.596 146.219  62.387  0.000   1.800
ATOM     395  C2C CLA    9     110.901 145.575  61.126  0.000   1.800
ATOM     396  C3C CLA    9     112.253 145.339  61.107  0.000   1.800
ATOM     397  C4C CLA    9     112.794 145.834  62.367  0.000   1.800
ATOM     398  CMC CLA    9     109.886 145.215  60.069  0.000   2.060
ATOM     399  CAC CLA    9     113.060 144.688  60.039  0.000   2.175
ATOM     400  CBC CLA    9     113.398 143.240  60.438  0.000   2.060
ATOM     401  ND  CLA    9     113.864 146.617  65.017  0.000   1.850
ATOM     402  C1D CLA    9     114.668 146.166  64.031  0.000   1.800
ATOM     403  C2D CLA    9     116.042 146.151  64.432  0.000   1.800
ATOM     404  C3D CLA    9     116.033 146.615  65.748  0.000   1.800
ATOM     405  C4D CLA    9     114.689 146.890  66.072  0.000   1.800
ATOM     406  CMD CLA    9     117.280 145.730  63.621  0.000   2.060
ATOM     407  CAD CLA    9     116.833 146.919  66.909  0.000   2.000
ATOM     408  OBD CLA    9     118.042 146.847  67.102  0.000   1.700
ATOM     409  CBD CLA    9     115.862 147.421  68.019  0.000   2.275
ATOM     410  CGD CLA    9     115.949 146.508  69.248  0.000   2.000
ATOM     411  O1D CLA    9     115.616 146.929  70.326  0.000   1.700
ATOM     412  O2D CLA    9     116.410 145.256  69.076  0.000   1.770
ATOM     413  CED CLA    9     116.064 144.185  69.964  0.000   2.060
ATOM     414  C1  CLA    9     114.800 149.645  73.056  0.000   2.175
ATOM     415  MG  CLA   10     107.438 146.217  73.181  0.000   1.185
ATOM     416  CHA CLA   10     105.168 145.251  70.692  0.000   1.800
ATOM     417  CHB CLA   10     109.877 144.421  71.624  0.000   1.800
ATOM     418  CHC CLA   10     109.661 146.758  75.819  0.000   1.800
ATOM     419  CHD CLA   10     104.835 147.337  75.161  0.000   1.800
ATOM     420  NA  CLA   10     107.498 144.956  71.385  0.000   1.850
ATOM     421  C1A CLA   10     106.470 144.790  70.455  0.000   1.800
ATOM     422  C2A CLA   10     107.001 144.015  69.226  0.000   2.275
ATOM     423  C3A CLA   10     108.433 143.732  69.639  0.000   2.275
ATOM     424  C4A CLA   10     108.644 144.418  70.943  0.000   1.800
ATOM     425  CMA CLA   10     108.578 142.219  69.825  0.000   2.060
ATOM     426  CAA CLA   10     107.257 144.859  67.935  0.000   2.175
ATOM     427  CBA CLA   10     106.426 144.731  66.744  0.000   2.175
ATOM     428  CGA CLA   10     106.138 143.391  66.189  0.000   2.000
ATOM     429  O1A CLA   10     105.215 143.310  65.428  0.000   1.700
ATOM     430  O2A CLA   10     106.780 142.247  66.487  0.000   1.770
ATOM     431  NB  CLA   10     109.420 145.641  73.658  0.000   1.850
ATOM     432  C1B CLA   10     110.238 144.987  72.791  0.000   1.800
ATOM     433  C2B CLA   10     111.602 144.973  73.322  0.000   1.800
ATOM     434  C3B CLA   10     111.570 145.638  74.544  0.000   1.800
ATOM     435  C4B CLA   10     110.168 146.062  74.733  0.000   1.800
ATOM     436  CMB CLA   10     112.761 144.303  72.599  0.000   2.060
ATOM     437  CAB CLA   10     112.803 145.731  75.402  0.000   2.090
ATOM     438  CBB CLA   10     113.931 146.212  74.995  0.000   2.080
ATOM     439  NC  CLA   10     107.266 146.904  75.179  0.000   1.850
ATOM     440  C1C CLA   10     108.300 147.131  76.037  0.000   1.800
ATOM     441  C2C CLA   10     107.790 147.785  77.233  0.000   1.800
ATOM     442  C3C CLA   10     106.449 147.938  77.074  0.000   1.800
ATOM     443  C4C CLA   10     106.109 147.382  75.753  0.000   1.800
ATOM     444  CMC CLA   10     108.615 148.214  78.409  0.000   2.060
ATOM     445  CAC CLA   10     105.469 148.518  78.050  0.000   2.175
ATOM     446  CBC CLA   10     104.818 147.410  78.877  0.000   2.060
ATOM     447  ND  CLA   10     105.444 146.284  73.055  0.000   1.850
ATOM     448  C1D CLA   10     104.517 146.819  73.877  0.000   1.800
ATOM     449  C2D CLA   10     103.235 146.788  73.289  0.000   1.800
ATOM     450  C3D CLA   10     103.422 146.192  72.036  0.000   1.800
ATOM     451  C4D CLA   10     104.782 145.893  71.912  0.000   1.800
ATOM     452  CMD CLA   10     101.924 147.297  73.886  0.000   2.060
ATOM     453  CAD CLA   10     102.790 145.806  70.818  0.000   2.000
ATOM     454  OBD CLA   10     101.596 145.855  70.493  0.000   1.700
ATOM     455  CBD CLA   10     103.916 145.288  69.834  0.000   2.275
ATOM     456  CGD CLA   10     103.547 143.935  69.249  0.000   2.000
ATOM     457  O1D CLA   10     103.542 142.932  69.931  0.000   1.700
ATOM     458  O2D CLA   10     103.249 143.947  67.930  0.000   1.770
ATOM     459  CED CLA   10     102.194 143.155  67.367  0.000   2.060
ATOM     460  C1  CLA   10     106.059 140.999  66.134  0.000   2.175
ATOM     461  MG  CLA   11      95.856 154.049  85.214  0.000   1.185
ATOM     462  CHA CLA   11      92.818 153.911  86.926  0.000   1.800
ATOM     463  CHB CLA   11      95.598 150.707  84.506  0.000   1.800
ATOM     464  CHC CLA   11      98.319 154.268  82.742  0.000   1.800
ATOM     465  CHD CLA   11      95.633 157.516  85.234  0.000   1.800
ATOM     466  NA  CLA   11      94.357 152.493  85.647  0.000   1.850
ATOM     467  C1A CLA   11      93.240 152.657  86.452  0.000   1.800
ATOM     468  C2A CLA   11      92.566 151.297  86.689  0.000   2.275
ATOM     469  C3A CLA   11      93.481 150.320  85.940  0.000   2.275
ATOM     470  C4A CLA   11      94.559 151.192  85.333  0.000   1.800
ATOM     471  CMA CLA   11      94.107 149.336  86.925  0.000   2.060
ATOM     472  CAA CLA   11      91.129 151.219  86.062  0.000   2.175
ATOM     473  CBA CLA   11      91.064 151.364  84.578  0.000   2.175
ATOM     474  CGA CLA   11      89.824 151.959  84.084  0.000   2.000
ATOM     475  O1A CLA   11      89.679 153.148  84.202  0.000   1.700
ATOM     476  O2A CLA   11      88.857 151.242  83.481  0.000   1.770
ATOM     477  NB  CLA   11      96.756 152.716  83.827  0.000   1.850
ATOM     478  C1B CLA   11      96.559 151.371  83.834  0.000   1.800
ATOM     479  C2B CLA   11      97.532 150.741  82.942  0.000   1.800
ATOM     480  C3B CLA   11      98.316 151.727  82.423  0.000   1.800
ATOM     481  C4B CLA   11      97.828 152.994  82.998  0.000   1.800
ATOM     482  CMB CLA   11      97.578 149.268  82.640  0.000   2.060
ATOM     483  CAB CLA   11      99.336 151.328  81.411  0.000   2.090
ATOM     484  CBB CLA   11     100.519 151.783  81.408  0.000   2.080
ATOM     485  NC  CLA   11      96.768 155.633  84.130  0.000   1.850
ATOM     486  C1C CLA   11      97.819 155.501  83.267  0.000   1.800
ATOM     487  C2C CLA   11      98.331 156.828  82.940  0.000   1.800
ATOM     488  C3C CLA   11      97.589 157.738  83.646  0.000   1.800
ATOM     489  C4C CLA   11      96.601 156.981  84.402  0.000   1.800
ATOM     490  CMC CLA   11      99.435 157.129  81.959  0.000   2.060
ATOM     491  CAC CLA   11      97.743 159.233  83.685  0.000   2.175
ATOM     492  CBC CLA   11      96.993 159.866  82.503  0.000   2.060
ATOM     493  ND  CLA   11      94.541 155.457  85.857  0.000   1.850
ATOM     494  C1D CLA   11      94.642 156.795  85.927  0.000   1.800
ATOM     495  C2D CLA   11      93.633 157.353  86.734  0.000   1.800
ATOM     496  C3D CLA   11      92.883 156.264  87.171  0.000   1.800
ATOM     497  C4D CLA   11      93.456 155.120  86.610  0.000   1.800
ATOM     498  CMD CLA   11      93.394 158.845  87.063  0.000   2.060
ATOM     499  CAD CLA   11      91.780 155.856  87.967  0.000   2.000
ATOM     500  OBD CLA   11      90.991 156.527  88.632  0.000   1.700
ATOM     501  CBD CLA   11      91.702 154.296  87.901  0.000   2.275
ATOM     502  CGD CLA   11      91.955 153.730  89.296  0.000   2.000
ATOM     503  O1D CLA   11      93.070 153.545  89.695  0.000   1.700
ATOM     504  O2D CLA   11      90.892 153.450  90.036  0.000   1.770
ATOM     505  CED CLA   11      90.881 153.662  91.458  0.000   2.060
ATOM     506  C1  CLA   11      87.801 151.963  82.711  0.000   2.175
ATOM     507  MG  CLA   12      97.798 144.680  88.190  0.000   1.185
ATOM     508  CHA CLA   12     101.053 145.908  88.376  0.000   1.800
ATOM     509  CHB CLA   12      97.108 146.903  85.701  0.000   1.800
ATOM     510  CHC CLA   12      94.904 142.981  87.352  0.000   1.800
ATOM     511  CHD CLA   12      98.750 142.063  90.230  0.000   1.800
ATOM     512  NA  CLA   12      98.951 146.206  87.149  0.000   1.850
ATOM     513  C1A CLA   12     100.247 146.581  87.450  0.000   1.800
ATOM     514  C2A CLA   12     100.625 147.800  86.626  0.000   2.275
ATOM     515  C3A CLA   12      99.348 148.117  85.859  0.000   2.275
ATOM     516  C4A CLA   12      98.393 147.033  86.252  0.000   1.800
ATOM     517  CMA CLA   12      98.815 149.464  86.349  0.000   2.060
ATOM     518  CAA CLA   12     101.788 147.433  85.601  0.000   2.175
ATOM     519  CBA CLA   12     101.561 147.622  84.109  0.000   2.175
ATOM     520  CGA CLA   12     101.055 146.408  83.421  0.000   2.000
ATOM     521  O1A CLA   12     100.104 145.832  83.861  0.000   1.700
ATOM     522  O2A CLA   12     101.624 145.905  82.334  0.000   1.770
ATOM     523  NB  CLA   12      96.298 144.886  86.723  0.000   1.850
ATOM     524  C1B CLA   12      96.193 145.954  85.888  0.000   1.800
ATOM     525  C2B CLA   12      94.951 145.857  85.138  0.000   1.800
ATOM     526  C3B CLA   12      94.297 144.749  85.582  0.000   1.800
ATOM     527  C4B CLA   12      95.154 144.138  86.619  0.000   1.800
ATOM     528  CMB CLA   12      94.546 146.790  84.019  0.000   2.060
ATOM     529  CAB CLA   12      93.024 144.412  84.885  0.000   2.090
ATOM     530  CBB CLA   12      91.937 144.136  85.483  0.000   2.080
ATOM     531  NC  CLA   12      97.000 142.814  88.681  0.000   1.850
ATOM     532  C1C CLA   12      95.773 142.367  88.323  0.000   1.800
ATOM     533  C2C CLA   12      95.484 141.146  89.095  0.000   1.800
ATOM     534  C3C CLA   12      96.553 140.911  89.896  0.000   1.800
ATOM     535  C4C CLA   12      97.516 141.955  89.633  0.000   1.800
ATOM     536  CMC CLA   12      94.252 140.297  88.998  0.000   2.060
ATOM     537  CAC CLA   12      96.732 139.821  90.881  0.000   2.175
ATOM     538  CBC CLA   12      96.130 140.250  92.226  0.000   2.060
ATOM     539  ND  CLA   12      99.496 144.041  89.099  0.000   1.850
ATOM     540  C1D CLA   12      99.712 143.048  89.973  0.000   1.800
ATOM     541  C2D CLA   12     101.008 143.115  90.545  0.000   1.800
ATOM     542  C3D CLA   12     101.588 144.240  89.967  0.000   1.800
ATOM     543  C4D CLA   12     100.647 144.772  89.071  0.000   1.800
ATOM     544  CMD CLA   12     101.643 142.148  91.567  0.000   2.060
ATOM     545  CAD CLA   12     102.744 145.049  89.909  0.000   2.000
ATOM     546  OBD CLA   12     103.811 144.978  90.531  0.000   1.700
ATOM     547  CBD CLA   12     102.502 146.130  88.818  0.000   2.275
ATOM     548  CGD CLA   12     102.773 147.509  89.425  0.000   2.000
ATOM     549  O1D CLA   12     103.905 147.909  89.490  0.000   1.700
ATOM     550  O2D CLA   12     101.733 148.233  89.867  0.000   1.770
ATOM     551  CED CLA   12     101.735 149.662  89.761  0.000   2.060
ATOM     552  C1  CLA   12     100.919 146.028  81.059  0.000   2.175
ATOM     553  MG  CLA   13      87.334 143.176  87.920  0.000   1.185
ATOM     554  CHA CLA   13      89.062 146.168  87.598  0.000   1.800
ATOM     555  CHB CLA   13      84.668 144.523  86.307  0.000   1.800
ATOM     556  CHC CLA   13      85.754 140.055  87.777  0.000   1.800
ATOM     557  CHD CLA   13      90.172 141.663  89.139  0.000   1.800
ATOM     558  NA  CLA   13      86.938 145.119  87.001  0.000   1.850
ATOM     559  C1A CLA   13      87.773 146.214  87.033  0.000   1.800
ATOM     560  C2A CLA   13      87.053 147.409  86.389  0.000   2.275
ATOM     561  C3A CLA   13      85.691 146.854  86.010  0.000   2.275
ATOM     562  C4A CLA   13      85.739 145.421  86.463  0.000   1.800
ATOM     563  CMA CLA   13      84.588 147.589  86.786  0.000   2.060
ATOM     564  CAA CLA   13      87.685 148.036  85.113  0.000   2.175
ATOM     565  CBA CLA   13      88.327 147.168  84.103  0.000   2.175
ATOM     566  CGA CLA   13      89.575 147.794  83.625  0.000   2.000
ATOM     567  O1A CLA   13      90.427 148.069  84.444  0.000   1.700
ATOM     568  O2A CLA   13      89.820 148.087  82.341  0.000   1.770
ATOM     569  NB  CLA   13      85.542 142.430  87.150  0.000   1.850
ATOM     570  C1B CLA   13      84.576 143.218  86.605  0.000   1.800
ATOM     571  C2B CLA   13      83.383 142.428  86.393  0.000   1.800
ATOM     572  C3B CLA   13      83.669 141.133  86.763  0.000   1.800
ATOM     573  C4B CLA   13      85.046 141.142  87.275  0.000   1.800
ATOM     574  CMB CLA   13      82.062 143.019  85.975  0.000   2.060
ATOM     575  CAB CLA   13      82.728 140.093  86.327  0.000   2.090
ATOM     576  CBB CLA   13      81.744 139.743  87.024  0.000   2.080
ATOM     577  NC  CLA   13      87.902 141.174  88.330  0.000   1.850
ATOM     578  C1C CLA   13      87.093 140.073  88.265  0.000   1.800
ATOM     579  C2C CLA   13      87.838 138.920  88.746  0.000   1.800
ATOM     580  C3C CLA   13      89.074 139.368  89.137  0.000   1.800
ATOM     581  C4C CLA   13      89.103 140.803  88.883  0.000   1.800
ATOM     582  CMC CLA   13      87.341 137.503  88.792  0.000   2.060
ATOM     583  CAC CLA   13      90.185 138.588  89.785  0.000   2.175
ATOM     584  CBC CLA   13      91.103 137.995  88.722  0.000   2.060
ATOM     585  ND  CLA   13      89.235 143.707  88.267  0.000   1.850
ATOM     586  C1D CLA   13      90.234 143.053  88.863  0.000   1.800
ATOM     587  C2D CLA   13      91.314 143.916  89.170  0.000   1.800
ATOM     588  C3D CLA   13      90.916 145.165  88.700  0.000   1.800
ATOM     589  C4D CLA   13      89.640 145.001  88.138  0.000   1.800
ATOM     590  CMD CLA   13      92.642 143.575  89.869  0.000   2.060
ATOM     591  CAD CLA   13      91.287 146.536  88.561  0.000   2.000
ATOM     592  OBD CLA   13      92.314 147.131  88.920  0.000   1.700
ATOM     593  CBD CLA   13      90.098 147.268  87.847  0.000   2.275
ATOM     594  CGD CLA   13      89.567 148.333  88.789  0.000   2.000
ATOM     595  O1D CLA   13      88.823 148.045  89.688  0.000   1.700
ATOM     596  O2D CLA   13      89.969 149.578  88.573  0.000   1.770
ATOM     597  CED CLA   13      90.306 150.431  89.669  0.000   2.060
ATOM     598  C1  CLA   13      91.234 148.393  81.999  0.000   2.175
ATOM     599  MG  CLH   14     114.818 164.166  64.285  0.000   1.185
ATOM     600  CHA CLH   14     115.839 166.489  61.859  0.000   1.800
ATOM     601  CHB CLH   14     117.552 162.261  63.560  0.000   1.800
ATOM     602  CHC CLH   14     114.507 162.361  67.274  0.000   1.800
ATOM     603  CHD CLH   14     112.635 166.562  65.548  0.000   1.800
ATOM     604  NA  CLH   14     116.517 164.367  62.895  0.000   1.850
ATOM     605  C1A CLH   14     116.648 165.345  61.915  0.000   1.800
ATOM     606  C2A CLH   14     117.777 164.966  60.964  0.000   2.275
ATOM     607  C3A CLH   14     118.266 163.630  61.504  0.000   2.275
ATOM     608  C4A CLH   14     117.409 163.376  62.718  0.000   1.800
ATOM     609  CMA CLH   14     118.000 162.555  60.462  0.000   2.060
ATOM     610  CAA CLH   14     118.928 166.051  60.936  0.000   2.175
ATOM     611  NB  CLH   14     115.895 162.628  65.271  0.000   1.850
ATOM     612  C1B CLH   14     116.904 161.935  64.688  0.000   1.800
ATOM     613  C2B CLH   14     117.244 160.796  65.520  0.000   1.800
ATOM     614  C3B CLH   14     116.396 160.797  66.587  0.000   1.800
ATOM     615  C4B CLH   14     115.514 161.957  66.417  0.000   1.800
ATOM     616  CMB CLH   14     118.373 159.844  65.213  0.000   2.060
ATOM     617  CAB CLH   14     116.584 159.747  67.626  0.000   2.090
ATOM     618  CBB CLH   14     115.618 159.005  68.038  0.000   2.080
ATOM     619  NC  CLH   14     113.798 164.444  66.133  0.000   1.850
ATOM     620  C1C CLH   14     113.711 163.528  67.144  0.000   1.800
ATOM     621  C2C CLH   14     112.694 163.970  68.099  0.000   1.800
ATOM     622  C3C CLH   14     112.176 165.152  67.625  0.000   1.800
ATOM     623  C4C CLH   14     112.853 165.439  66.365  0.000   1.800
ATOM     624  CMC CLH   14     112.309 163.257  69.378  0.000   2.060
ATOM     625  CAC CLH   14     111.196 166.064  68.290  0.000   2.175
ATOM     626  CBC CLH   14     109.784 165.688  67.865  0.000   2.060
ATOM     627  ND  CLH   14     114.349 166.119  63.898  0.000   1.850
ATOM     628  C1D CLH   14     113.349 166.894  64.371  0.000   1.800
ATOM     629  C2D CLH   14     113.155 168.043  63.567  0.000   1.800
ATOM     630  C3D CLH   14     114.108 167.940  62.557  0.000   1.800
ATOM     631  C4D CLH   14     114.824 166.761  62.786  0.000   1.800
ATOM     632  CMD CLH   14     112.126 169.168  63.749  0.000   2.060
ATOM     633  CAD CLH   14     114.662 168.568  61.400  0.000   2.000
ATOM     634  OBD CLH   14     114.352 169.614  60.830  0.000   1.700
ATOM     635  CBD CLH   14     115.836 167.681  60.896  0.000   2.275
ATOM     636  CGD CLH   14     115.581 167.254  59.458  0.000   2.000
ATOM     637  O1D CLH   14     114.523 166.805  59.127  0.000   1.700
ATOM     638  O2D CLH   14     116.599 167.386  58.607  0.000   1.770
ATOM     639  CED CLH   14     116.423 167.918  57.281  0.000   2.060
ATOM     640  MG  CLA   15     101.131 157.709  59.225  0.000   1.185
ATOM     641  CHA CLA   15     101.335 155.002  56.992  0.000   1.800
ATOM     642  CHB CLA   15      98.043 158.473  58.005  0.000   1.800
ATOM     643  CHC CLA   15     100.372 159.621  62.027  0.000   1.800
ATOM     644  CHD CLA   15     103.893 156.424  60.883  0.000   1.800
ATOM     645  NA  CLA   15      99.838 156.835  57.696  0.000   1.850
ATOM     646  C1A CLA   15     100.168 155.779  56.856  0.000   1.800
ATOM     647  C2A CLA   15      99.065 155.595  55.836  0.000   2.275
ATOM     648  C3A CLA   15      98.091 156.731  56.154  0.000   2.275
ATOM     649  C4A CLA   15      98.682 157.418  57.335  0.000   1.800
ATOM     650  CMA CLA   15      98.031 157.699  54.974  0.000   2.060
ATOM     651  CAA CLA   15      98.328 154.223  56.082  0.000   2.175
ATOM     652  CBA CLA   15      97.105 154.274  56.958  0.000   2.175
ATOM     653  CGA CLA   15      96.920 153.144  57.881  0.000   2.000
ATOM     654  O1A CLA   15      96.485 152.102  57.459  0.000   1.700
ATOM     655  O2A CLA   15      97.172 153.236  59.178  0.000   1.770
ATOM     656  NB  CLA   15      99.462 158.807  59.910  0.000   1.850
ATOM     657  C1B CLA   15      98.371 159.077  59.150  0.000   1.800
ATOM     658  C2B CLA   15      97.548 160.086  59.818  0.000   1.800
ATOM     659  C3B CLA   15      98.186 160.420  60.980  0.000   1.800
ATOM     660  C4B CLA   15      99.421 159.615  61.023  0.000   1.800
ATOM     661  CMB CLA   15      96.234 160.610  59.279  0.000   2.060
ATOM     662  CAB CLA   15      97.497 161.359  61.922  0.000   2.090
ATOM     663  CBB CLA   15      98.127 162.298  62.548  0.000   2.080
ATOM     664  NC  CLA   15     101.950 157.925  61.162  0.000   1.850
ATOM     665  C1C CLA   15     101.546 158.824  62.097  0.000   1.800
ATOM     666  C2C CLA   15     102.469 158.779  63.234  0.000   1.800
ATOM     667  C3C CLA   15     103.457 157.890  62.915  0.000   1.800
ATOM     668  C4C CLA   15     103.154 157.384  61.577  0.000   1.800
ATOM     669  CMC CLA   15     102.305 159.528  64.545  0.000   2.060
ATOM     670  CAC CLA   15     104.610 157.448  63.766  0.000   2.175
ATOM     671  CBC CLA   15     104.234 156.169  64.530  0.000   2.060
ATOM     672  ND  CLA   15     102.369 156.084  59.060  0.000   1.850
ATOM     673  C1D CLA   15     103.517 155.790  59.687  0.000   1.800
ATOM     674  C2D CLA   15     104.219 154.747  59.050  0.000   1.800
ATOM     675  C3D CLA   15     103.413 154.382  57.965  0.000   1.800
ATOM     676  C4D CLA   15     102.282 155.214  58.007  0.000   1.800
ATOM     677  CMD CLA   15     105.576 154.132  59.460  0.000   2.060
ATOM     678  CAD CLA   15     103.225 153.444  56.899  0.000   2.000
ATOM     679  OBD CLA   15     103.958 152.534  56.486  0.000   1.700
ATOM     680  CBD CLA   15     101.815 153.725  56.283  0.000   2.275
ATOM     681  CGD CLA   15     101.910 153.860  54.770  0.000   2.000
ATOM     682  O1D CLA   15     102.569 154.715  54.261  0.000   1.700
ATOM     683  O2D CLA   15     101.200 152.984  54.060  0.000   1.770
ATOM     684  CED CLA   15     101.727 152.342  52.889  0.000   2.060
ATOM     685  C1  CLA   15      96.028 153.059  60.083  0.000   2.175
ATOM     686  MG  CLA   16     126.240 164.137  65.912  0.000   1.185
ATOM     687  CHA CLA   16     125.023 163.430  62.737  0.000   1.800
ATOM     688  CHB CLA   16     129.394 164.497  64.646  0.000   1.800
ATOM     689  CHC CLA   16     127.432 165.189  68.992  0.000   1.800
ATOM     690  CHD CLA   16     123.011 164.146  67.150  0.000   1.800
ATOM     691  NA  CLA   16     127.102 163.983  63.915  0.000   1.850
ATOM     692  C1A CLA   16     126.410 163.642  62.768  0.000   1.800
ATOM     693  C2A CLA   16     127.380 163.594  61.580  0.000   2.275
ATOM     694  C3A CLA   16     128.739 163.922  62.217  0.000   2.275
ATOM     695  C4A CLA   16     128.428 164.137  63.682  0.000   1.800
ATOM     696  CMA CLA   16     129.723 162.763  62.055  0.000   2.060
ATOM     697  CAA CLA   16     127.085 164.672  60.462  0.000   2.175
ATOM     698  CBA CLA   16     126.934 166.122  60.877  0.000   2.175
ATOM     699  CGA CLA   16     125.545 166.496  61.280  0.000   2.000
ATOM     700  O1A CLA   16     124.650 166.404  60.467  0.000   1.700
ATOM     701  O2A CLA   16     125.219 166.894  62.536  0.000   1.770
ATOM     702  NB  CLA   16     128.090 164.767  66.663  0.000   1.850
ATOM     703  C1B CLA   16     129.252 164.785  65.948  0.000   1.800
ATOM     704  C2B CLA   16     130.336 165.235  66.820  0.000   1.800
ATOM     705  C3B CLA   16     129.804 165.457  68.060  0.000   1.800
ATOM     706  C4B CLA   16     128.369 165.113  67.971  0.000   1.800
ATOM     707  CMB CLA   16     131.749 165.431  66.376  0.000   2.060
ATOM     708  CAB CLA   16     130.694 166.068  69.093  0.000   2.090
ATOM     709  CBB CLA   16     130.478 165.956  70.359  0.000   2.080
ATOM     710  NC  CLA   16     125.368 164.611  67.757  0.000   1.850
ATOM     711  C1C CLA   16     126.037 164.957  68.886  0.000   1.800
ATOM     712  C2C CLA   16     125.089 165.076  69.979  0.000   1.800
ATOM     713  C3C CLA   16     123.846 164.793  69.486  0.000   1.800
ATOM     714  C4C CLA   16     124.021 164.491  68.060  0.000   1.800
ATOM     715  CMC CLA   16     125.444 165.460  71.385  0.000   2.060
ATOM     716  CAC CLA   16     122.535 164.780  70.224  0.000   2.175
ATOM     717  CBC CLA   16     121.793 166.102  70.004  0.000   2.060
ATOM     718  ND  CLA   16     124.386 163.911  65.156  0.000   1.850
ATOM     719  C1D CLA   16     123.180 163.863  65.760  0.000   1.800
ATOM     720  C2D CLA   16     122.156 163.496  64.856  0.000   1.800
ATOM     721  C3D CLA   16     122.807 163.313  63.628  0.000   1.800
ATOM     722  C4D CLA   16     124.182 163.569  63.856  0.000   1.800
ATOM     723  CMD CLA   16     120.663 163.327  65.165  0.000   2.060
ATOM     724  CAD CLA   16     122.659 162.947  62.247  0.000   2.000
ATOM     725  OBD CLA   16     121.649 162.636  61.599  0.000   1.700
ATOM     726  CBD CLA   16     124.094 163.003  61.593  0.000   2.275
ATOM     727  CGD CLA   16     124.462 161.624  61.015  0.000   2.000
ATOM     728  O1D CLA   16     125.317 160.932  61.524  0.000   1.700
ATOM     729  O2D CLA   16     123.804 161.226  59.916  0.000   1.770
ATOM     730  CED CLA   16     124.514 160.757  58.759  0.000   2.060
ATOM     731  C1  CLA   16     125.473 168.301  62.915  0.000   2.175
ATOM     732  MG  CLA   17     120.195 156.979  67.351  0.000   1.185
ATOM     733  CHA CLA   17     117.442 154.859  67.479  0.000   1.800
ATOM     734  CHB CLA   17     119.760 157.744  70.636  0.000   1.800
ATOM     735  CHC CLA   17     122.447 159.622  67.130  0.000   1.800
ATOM     736  CHD CLA   17     120.221 156.689  63.898  0.000   1.800
ATOM     737  NA  CLA   17     118.764 156.369  68.878  0.000   1.850
ATOM     738  C1A CLA   17     117.785 155.398  68.724  0.000   1.800
ATOM     739  C2A CLA   17     117.180 155.054  70.090  0.000   2.275
ATOM     740  C3A CLA   17     117.936 155.986  71.038  0.000   2.275
ATOM     741  C4A CLA   17     118.884 156.754  70.159  0.000   1.800
ATOM     742  CMA CLA   17     116.954 156.957  71.701  0.000   2.060
ATOM     743  CAA CLA   17     117.406 153.578  70.531  0.000   2.175
ATOM     744  CBA CLA   17     116.435 153.036  71.520  0.000   2.175
ATOM     745  CGA CLA   17     116.709 153.431  72.930  0.000   2.000
ATOM     746  O1A CLA   17     117.819 153.265  73.396  0.000   1.700
ATOM     747  O2A CLA   17     115.760 153.960  73.713  0.000   1.770
ATOM     748  NB  CLA   17     120.908 158.469  68.653  0.000   1.850
ATOM     749  C1B CLA   17     120.640 158.509  69.986  0.000   1.800
ATOM     750  C2B CLA   17     121.420 159.590  70.604  0.000   1.800
ATOM     751  C3B CLA   17     122.204 160.140  69.609  0.000   1.800
ATOM     752  C4B CLA   17     121.891 159.399  68.377  0.000   1.800
ATOM     753  CMB CLA   17     121.270 160.014  72.038  0.000   2.060
ATOM     754  CAB CLA   17     123.123 161.275  69.917  0.000   2.090
ATOM     755  CBB CLA   17     124.118 161.191  70.739  0.000   2.080
ATOM     756  NC  CLA   17     121.146 158.007  65.770  0.000   1.850
ATOM     757  C1C CLA   17     122.105 158.967  65.915  0.000   1.800
ATOM     758  C2C CLA   17     122.751 159.191  64.624  0.000   1.800
ATOM     759  C3C CLA   17     122.130 158.385  63.710  0.000   1.800
ATOM     760  C4C CLA   17     121.099 157.634  64.439  0.000   1.800
ATOM     761  CMC CLA   17     123.926 160.091  64.383  0.000   2.060
ATOM     762  CAC CLA   17     122.387 158.292  62.241  0.000   2.175
ATOM     763  CBC CLA   17     123.568 157.362  61.958  0.000   2.060
ATOM     764  ND  CLA   17     119.086 156.044  65.936  0.000   1.850
ATOM     765  C1D CLA   17     119.246 155.938  64.601  0.000   1.800
ATOM     766  C2D CLA   17     118.311 155.016  64.033  0.000   1.800
ATOM     767  C3D CLA   17     117.562 154.556  65.125  0.000   1.800
ATOM     768  C4D CLA   17     118.070 155.196  66.273  0.000   1.800
ATOM     769  CMD CLA   17     118.148 154.607  62.550  0.000   2.060
ATOM     770  CAD CLA   17     116.472 153.736  65.538  0.000   2.000
ATOM     771  OBD CLA   17     115.713 153.014  64.886  0.000   1.700
ATOM     772  CBD CLA   17     116.347 153.877  67.089  0.000   2.275
ATOM     773  CGD CLA   17     114.988 154.420  67.450  0.000   2.000
ATOM     774  O1D CLA   17     114.366 153.892  68.308  0.000   1.700
ATOM     775  O2D CLA   17     114.550 155.509  66.794  0.000   1.770
ATOM     776  CED CLA   17     113.255 156.059  67.031  0.000   2.060
ATOM     777  C1  CLA   17     116.168 154.777  74.865  0.000   2.175
ATOM     778  MG  CLH   18     117.636 163.903  88.121  0.000   1.185
ATOM     779  CHA CLH   18     114.792 164.712  90.008  0.000   1.800
ATOM     780  CHB CLH   18     115.911 161.326  86.709  0.000   1.800
ATOM     781  CHC CLH   18     120.076 163.489  85.671  0.000   1.800
ATOM     782  CHD CLH   18     119.150 166.833  89.175  0.000   1.800
ATOM     783  NA  CLH   18     115.584 163.119  88.324  0.000   1.850
ATOM     784  C1A CLH   18     114.626 163.561  89.224  0.000   1.800
ATOM     785  C2A CLH   18     113.424 162.599  89.212  0.000   2.275
ATOM     786  C3A CLH   18     113.844 161.540  88.194  0.000   2.275
ATOM     787  C4A CLH   18     115.189 161.996  87.700  0.000   1.800
ATOM     788  CMA CLH   18     114.001 160.176  88.883  0.000   2.060
ATOM     789  CAA CLH   18     112.077 163.244  88.709  0.000   2.175
ATOM     790  NB  CLH   18     117.900 162.655  86.445  0.000   1.850
ATOM     791  C1B CLH   18     117.084 161.612  86.142  0.000   1.800
ATOM     792  C2B CLH   18     117.654 160.853  85.032  0.000   1.800
ATOM     793  C3B CLH   18     118.837 161.445  84.693  0.000   1.800
ATOM     794  C4B CLH   18     119.011 162.592  85.626  0.000   1.800
ATOM     795  CMB CLH   18     116.996 159.644  84.403  0.000   2.060
ATOM     796  CAB CLH   18     119.525 160.927  83.478  0.000   2.090
ATOM     797  CBB CLH   18     120.733 160.541  83.483  0.000   2.080
ATOM     798  NC  CLH   18     119.317 165.004  87.501  0.000   1.850
ATOM     799  C1C CLH   18     120.217 164.614  86.557  0.000   1.800
ATOM     800  C2C CLH   18     121.364 165.526  86.594  0.000   1.800
ATOM     801  C3C CLH   18     121.129 166.449  87.577  0.000   1.800
ATOM     802  C4C CLH   18     119.815 166.125  88.152  0.000   1.800
ATOM     803  CMC CLH   18     122.562 165.470  85.676  0.000   2.060
ATOM     804  CAC CLH   18     122.047 167.542  88.056  0.000   2.175
ATOM     805  CBC CLH   18     121.900 168.784  87.164  0.000   2.060
ATOM     806  ND  CLH   18     117.139 165.493  89.281  0.000   1.850
ATOM     807  C1D CLH   18     117.864 166.544  89.703  0.000   1.800
ATOM     808  C2D CLH   18     117.163 167.298  90.683  0.000   1.800
ATOM     809  C3D CLH   18     115.937 166.632  90.848  0.000   1.800
ATOM     810  C4D CLH   18     115.954 165.527  89.979  0.000   1.800
ATOM     811  CMD CLH   18     117.635 168.574  91.417  0.000   2.060
ATOM     812  CAD CLH   18     114.668 166.633  91.523  0.000   2.000
ATOM     813  OBD CLH   18     114.199 167.415  92.360  0.000   1.700
ATOM     814  CBD CLH   18     113.863 165.378  91.030  0.000   2.275
ATOM     815  CGD CLH   18     113.572 164.469  92.226  0.000   2.000
ATOM     816  O1D CLH   18     112.436 164.186  92.503  0.000   1.700
ATOM     817  O2D CLH   18     114.623 164.020  92.932  0.000   1.770
ATOM     818  CED CLH   18     114.527 162.891  93.809  0.000   2.060
ATOM     819  MG  CLH   19     128.718 167.634  89.389  0.000   1.185
ATOM     820  CHA CLH   19     129.286 170.489  91.326  0.000   1.800
ATOM     821  CHB CLH   19     126.456 169.351  87.474  0.000   1.800
ATOM     822  CHC CLH   19     128.494 164.996  87.132  0.000   1.800
ATOM     823  CHD CLH   19     131.331 166.034  91.009  0.000   1.800
ATOM     824  NA  CLH   19     127.973 169.698  89.390  0.000   1.850
ATOM     825  C1A CLH   19     128.323 170.683  90.307  0.000   1.800
ATOM     826  C2A CLH   19     127.553 171.965  89.988  0.000   2.275
ATOM     827  C3A CLH   19     126.659 171.554  88.804  0.000   2.275
ATOM     828  C4A CLH   19     127.017 170.120  88.529  0.000   1.800
ATOM     829  CMA CLH   19     125.176 171.638  89.199  0.000   2.060
ATOM     830  CAA CLH   19     128.505 173.108  89.478  0.000   2.175
ATOM     831  NB  CLH   19     127.673 167.260  87.592  0.000   1.850
ATOM     832  C1B CLH   19     126.737 168.098  87.057  0.000   1.800
ATOM     833  C2B CLH   19     126.089 167.434  85.928  0.000   1.800
ATOM     834  C3B CLH   19     126.656 166.168  85.823  0.000   1.800
ATOM     835  C4B CLH   19     127.670 166.082  86.880  0.000   1.800
ATOM     836  CMB CLH   19     125.030 168.092  85.074  0.000   2.060
ATOM     837  CAB CLH   19     126.169 165.188  84.792  0.000   2.090
ATOM     838  CBB CLH   19     126.339 165.331  83.523  0.000   2.080
ATOM     839  NC  CLH   19     129.765 165.827  89.091  0.000   1.850
ATOM     840  C1C CLH   19     129.478 164.883  88.155  0.000   1.800
ATOM     841  C2C CLH   19     130.378 163.752  88.339  0.000   1.800
ATOM     842  C3C CLH   19     131.178 164.032  89.417  0.000   1.800
ATOM     843  C4C CLH   19     130.770 165.344  89.915  0.000   1.800
ATOM     844  CMC CLH   19     130.415 162.517  87.477  0.000   2.060
ATOM     845  CAC CLH   19     132.294 163.210  89.981  0.000   2.175
ATOM     846  CBC CLH   19     133.595 163.534  89.234  0.000   2.060
ATOM     847  ND  CLH   19     130.071 168.098  90.828  0.000   1.850
ATOM     848  C1D CLH   19     130.999 167.345  91.454  0.000   1.800
ATOM     849  C2D CLH   19     131.575 168.031  92.558  0.000   1.800
ATOM     850  C3D CLH   19     130.937 169.286  92.573  0.000   1.800
ATOM     851  C4D CLH   19     130.028 169.296  91.495  0.000   1.800
ATOM     852  CMD CLH   19     132.664 167.522  93.529  0.000   2.060
ATOM     853  CAD CLH   19     130.842 170.555  93.234  0.000   2.000
ATOM     854  OBD CLH   19     131.453 170.994  94.220  0.000   1.700
ATOM     855  CBD CLH   19     129.753 171.401  92.469  0.000   2.275
ATOM     856  CGD CLH   19     128.611 171.766  93.424  0.000   2.000
ATOM     857  O1D CLH   19     128.455 172.904  93.745  0.000   1.700
ATOM     858  O2D CLH   19     127.814 170.792  93.878  0.000   1.770
ATOM     859  CED CLH   19     126.388 170.969  93.984  0.000   2.060
ATOM     860  MG  CLA   20     114.254 171.227  90.376  0.000   1.185
ATOM     861  CHA CLA   20     111.218 172.195  91.818  0.000   1.800
ATOM     862  CHB CLA   20     112.693 168.603  88.856  0.000   1.800
ATOM     863  CHC CLA   20     117.008 170.671  88.341  0.000   1.800
ATOM     864  CHD CLA   20     115.671 174.195  91.459  0.000   1.800
ATOM     865  NA  CLA   20     112.188 170.490  90.326  0.000   1.850
ATOM     866  C1A CLA   20     111.129 171.004  91.065  0.000   1.800
ATOM     867  C2A CLA   20     109.918 170.087  90.919  0.000   2.275
ATOM     868  C3A CLA   20     110.436 168.955  90.014  0.000   2.275
ATOM     869  C4A CLA   20     111.854 169.340  89.704  0.000   1.800
ATOM     870  CMA CLA   20     110.433 167.623  90.774  0.000   2.060
ATOM     871  CAA CLA   20     108.713 170.839  90.243  0.000   2.175
ATOM     872  CBA CLA   20     108.551 170.685  88.768  0.000   2.175
ATOM     873  CGA CLA   20     108.026 171.886  88.099  0.000   2.000
ATOM     874  O1A CLA   20     107.061 172.447  88.561  0.000   1.700
ATOM     875  O2A CLA   20     108.584 172.384  86.982  0.000   1.770
ATOM     876  NB  CLA   20     114.733 169.888  88.830  0.000   1.850
ATOM     877  C1B CLA   20     113.947 168.848  88.453  0.000   1.800
ATOM     878  C2B CLA   20     114.652 168.057  87.458  0.000   1.800
ATOM     879  C3B CLA   20     115.879 168.635  87.262  0.000   1.800
ATOM     880  C4B CLA   20     115.945 169.786  88.182  0.000   1.800
ATOM     881  CMB CLA   20     114.068 166.841  86.797  0.000   2.060
ATOM     882  CAB CLA   20     116.716 168.115  86.146  0.000   2.090
ATOM     883  CBB CLA   20     117.986 168.230  86.118  0.000   2.080
ATOM     884  NC  CLA   20     116.029 172.284  89.939  0.000   1.850
ATOM     885  C1C CLA   20     117.049 171.829  89.166  0.000   1.800
ATOM     886  C2C CLA   20     118.200 172.718  89.329  0.000   1.800
ATOM     887  C3C CLA   20     117.831 173.699  90.203  0.000   1.800
ATOM     888  C4C CLA   20     116.449 173.430  90.586  0.000   1.800
ATOM     889  CMC CLA   20     119.543 172.575  88.640  0.000   2.060
ATOM     890  CAC CLA   20     118.659 174.829  90.714  0.000   2.175
ATOM     891  CBC CLA   20     119.430 174.371  91.956  0.000   2.060
ATOM     892  ND  CLA   20     113.640 172.891  91.362  0.000   1.850
ATOM     893  C1D CLA   20     114.329 173.947  91.829  0.000   1.800
ATOM     894  C2D CLA   20     113.537 174.742  92.696  0.000   1.800
ATOM     895  C3D CLA   20     112.291 174.109  92.730  0.000   1.800
ATOM     896  C4D CLA   20     112.384 172.979  91.904  0.000   1.800
ATOM     897  CMD CLA   20     113.947 176.030  93.445  0.000   2.060
ATOM     898  CAD CLA   20     110.956 174.178  93.227  0.000   2.000
ATOM     899  OBD CLA   20     110.420 174.996  93.984  0.000   1.700
ATOM     900  CBD CLA   20     110.172 172.969  92.630  0.000   2.275
ATOM     901  CGD CLA   20     109.570 172.154  93.772  0.000   2.000
ATOM     902  O1D CLA   20     110.189 171.272  94.289  0.000   1.700
ATOM     903  O2D CLA   20     108.334 172.471  94.177  0.000   1.770
ATOM     904  CED CLA   20     107.273 172.813  93.257  0.000   2.060
ATOM     905  C1  CLA   20     107.921 172.104  85.688  0.000   2.175
ATOM     906  MG  CLA   21     137.815 155.406  89.740  0.000   1.185
ATOM     907  CHA CLA   21     139.483 154.333  92.639  0.000   1.800
ATOM     908  CHB CLA   21     137.823 158.607  91.001  0.000   1.800
ATOM     909  CHC CLA   21     137.185 156.780  86.593  0.000   1.800
ATOM     910  CHD CLA   21     138.736 152.438  88.229  0.000   1.800
ATOM     911  NA  CLA   21     138.591 156.355  91.576  0.000   1.850
ATOM     912  C1A CLA   21     139.136 155.682  92.659  0.000   1.800
ATOM     913  C2A CLA   21     139.374 156.653  93.805  0.000   2.275
ATOM     914  C3A CLA   21     138.817 157.977  93.272  0.000   2.275
ATOM     915  C4A CLA   21     138.350 157.654  91.879  0.000   1.800
ATOM     916  CMA CLA   21     137.619 158.438  94.121  0.000   2.060
ATOM     917  CAA CLA   21     140.913 156.827  94.090  0.000   2.175
ATOM     918  CBA CLA   21     141.829 157.297  92.954  0.000   2.175
ATOM     919  CGA CLA   21     142.111 156.321  91.842  0.000   2.000
ATOM     920  O1A CLA   21     142.690 155.263  92.090  0.000   1.700
ATOM     921  O2A CLA   21     141.719 156.579  90.564  0.000   1.770
ATOM     922  NB  CLA   21     137.608 157.364  88.941  0.000   1.850
ATOM     923  C1B CLA   21     137.505 158.493  89.709  0.000   1.800
ATOM     924  C2B CLA   21     137.041 159.605  88.885  0.000   1.800
ATOM     925  C3B CLA   21     136.879 159.136  87.608  0.000   1.800
ATOM     926  C4B CLA   21     137.206 157.684  87.654  0.000   1.800
ATOM     927  CMB CLA   21     136.770 160.995  89.419  0.000   2.060
ATOM     928  CAB CLA   21     136.636 160.155  86.537  0.000   2.090
ATOM     929  CBB CLA   21     135.811 159.983  85.578  0.000   2.080
ATOM     930  NC  CLA   21     137.999 154.735  87.742  0.000   1.850
ATOM     931  C1C CLA   21     137.569 155.405  86.636  0.000   1.800
ATOM     932  C2C CLA   21     137.624 154.507  85.488  0.000   1.800
ATOM     933  C3C CLA   21     138.058 153.299  85.942  0.000   1.800
ATOM     934  C4C CLA   21     138.271 153.435  87.376  0.000   1.800
ATOM     935  CMC CLA   21     137.317 154.874  84.060  0.000   2.060
ATOM     936  CAC CLA   21     138.360 152.073  85.143  0.000   2.175
ATOM     937  CBC CLA   21     137.245 151.055  85.337  0.000   2.060
ATOM     938  ND  CLA   21     138.894 153.751  90.236  0.000   1.850
ATOM     939  C1D CLA   21     139.043 152.582  89.594  0.000   1.800
ATOM     940  C2D CLA   21     139.579 151.574  90.441  0.000   1.800
ATOM     941  C3D CLA   21     139.767 152.206  91.671  0.000   1.800
ATOM     942  C4D CLA   21     139.348 153.532  91.512  0.000   1.800
ATOM     943  CMD CLA   21     139.900 150.103  90.093  0.000   2.060
ATOM     944  CAD CLA   21     140.261 152.056  93.003  0.000   2.000
ATOM     945  OBD CLA   21     140.739 151.072  93.569  0.000   1.700
ATOM     946  CBD CLA   21     140.116 153.438  93.712  0.000   2.275
ATOM     947  CGD CLA   21     139.234 153.312  94.959  0.000   2.000
ATOM     948  O1D CLA   21     138.065 153.574  94.918  0.000   1.700
ATOM     949  O2D CLA   21     139.827 152.918  96.085  0.000   1.770
ATOM     950  CED CLA   21     139.072 152.507  97.243  0.000   2.060
ATOM     951  C1  CLA   21     141.648 155.466  89.593  0.000   2.175
ATOM     952  MG  CLA   22     130.668 147.828  87.900  0.000   1.185
ATOM     953  CHA CLA   22     128.232 145.559  89.025  0.000   1.800
ATOM     954  CHB CLA   22     131.041 148.966  91.083  0.000   1.800
ATOM     955  CHC CLA   22     133.569 149.562  87.024  0.000   1.800
ATOM     956  CHD CLA   22     130.807 146.098  84.894  0.000   1.800
ATOM     957  NA  CLA   22     129.756 147.302  89.833  0.000   1.850
ATOM     958  C1A CLA   22     128.702 146.420  90.027  0.000   1.800
ATOM     959  C2A CLA   22     128.184 146.547  91.462  0.000   2.275
ATOM     960  C3A CLA   22     129.070 147.655  92.048  0.000   2.275
ATOM     961  C4A CLA   22     130.019 148.009  90.947  0.000   1.800
ATOM     962  CMA CLA   22     128.225 148.876  92.382  0.000   2.060
ATOM     963  CAA CLA   22     128.363 145.181  92.259  0.000   2.175
ATOM     964  CBA CLA   22     129.140 145.148  93.543  0.000   2.175
ATOM     965  CGA CLA   22     130.631 145.173  93.387  0.000   2.000
ATOM     966  O1A CLA   22     131.319 145.197  94.384  0.000   1.700
ATOM     967  O2A CLA   22     131.246 145.183  92.188  0.000   1.770
ATOM     968  NB  CLA   22     132.099 148.997  88.915  0.000   1.850
ATOM     969  C1B CLA   22     131.960 149.399  90.204  0.000   1.800
ATOM     970  C2B CLA   22     133.000 150.368  90.522  0.000   1.800
ATOM     971  C3B CLA   22     133.743 150.552  89.400  0.000   1.800
ATOM     972  C4B CLA   22     133.143 149.701  88.349  0.000   1.800
ATOM     973  CMB CLA   22     133.159 151.025  91.870  0.000   2.060
ATOM     974  CAB CLA   22     134.938 151.417  89.513  0.000   2.090
ATOM     975  CBB CLA   22     135.101 152.423  88.754  0.000   2.080
ATOM     976  NC  CLA   22     131.991 147.799  86.253  0.000   1.850
ATOM     977  C1C CLA   22     133.026 148.665  86.050  0.000   1.800
ATOM     978  C2C CLA   22     133.482 148.524  84.668  0.000   1.800
ATOM     979  C3C CLA   22     132.736 147.540  84.078  0.000   1.800
ATOM     980  C4C CLA   22     131.776 147.085  85.077  0.000   1.800
ATOM     981  CMC CLA   22     134.522 149.371  83.996  0.000   2.060
ATOM     982  CAC CLA   22     132.930 146.935  82.721  0.000   2.175
ATOM     983  CBC CLA   22     131.948 147.545  81.705  0.000   2.060
ATOM     984  ND  CLA   22     129.813 146.155  87.100  0.000   1.850
ATOM     985  C1D CLA   22     129.870 145.649  85.855  0.000   1.800
ATOM     986  C2D CLA   22     128.901 144.653  85.659  0.000   1.800
ATOM     987  C3D CLA   22     128.206 144.571  86.874  0.000   1.800
ATOM     988  C4D CLA   22     128.790 145.496  87.738  0.000   1.800
ATOM     989  CMD CLA   22     128.650 143.834  84.389  0.000   2.060
ATOM     990  CAD CLA   22     127.109 143.963  87.566  0.000   2.000
ATOM     991  OBD CLA   22     126.284 143.126  87.193  0.000   1.700
ATOM     992  CBD CLA   22     127.107 144.518  89.022  0.000   2.275
ATOM     993  CGD CLA   22     125.724 145.097  89.332  0.000   2.000
ATOM     994  O1D CLA   22     125.375 146.135  88.856  0.000   1.700
ATOM     995  O2D CLA   22     124.943 144.380  90.146  0.000   1.770
ATOM     996  CED CLA   22     123.521 144.514  90.149  0.000   2.060
ATOM     997  C1  CLA   22     132.584 145.804  92.096  0.000   2.175
ATOM     998  MG  CLA   23     123.151 151.485  85.294  0.000   1.185
ATOM     999  CHA CLA   23     120.728 151.711  87.766  0.000   1.800
ATOM    1000  CHB CLA   23     124.277 148.591  86.695  0.000   1.800
ATOM    1001  CHC CLA   23     125.149 150.811  82.528  0.000   1.800
ATOM    1002  CHD CLA   23     121.605 154.025  83.539  0.000   1.800
ATOM    1003  NA  CLA   23     122.559 150.279  87.030  0.000   1.850
ATOM    1004  C1A CLA   23     121.587 150.614  87.937  0.000   1.800
ATOM    1005  C2A CLA   23     121.602 149.621  89.091  0.000   2.275
ATOM    1006  C3A CLA   23     122.773 148.707  88.756  0.000   2.275
ATOM    1007  C4A CLA   23     123.251 149.197  87.421  0.000   1.800
ATOM    1008  CMA CLA   23     123.868 148.896  89.816  0.000   2.060
ATOM    1009  CAA CLA   23     120.268 148.771  89.093  0.000   2.175
ATOM    1010  CBA CLA   23     120.284 147.298  88.614  0.000   2.175
ATOM    1011  CGA CLA   23     120.562 147.078  87.163  0.000   2.000
ATOM    1012  O1A CLA   23     120.423 147.991  86.404  0.000   1.700
ATOM    1013  O2A CLA   23     120.966 145.911  86.652  0.000   1.770
ATOM    1014  NB  CLA   23     124.430 149.924  84.695  0.000   1.850
ATOM    1015  C1B CLA   23     124.793 148.899  85.496  0.000   1.800
ATOM    1016  C2B CLA   23     125.797 148.109  84.826  0.000   1.800
ATOM    1017  C3B CLA   23     126.115 148.749  83.631  0.000   1.800
ATOM    1018  C4B CLA   23     125.217 149.901  83.565  0.000   1.800
ATOM    1019  CMB CLA   23     126.215 146.784  85.340  0.000   2.060
ATOM    1020  CAB CLA   23     127.314 148.344  82.796  0.000   2.090
ATOM    1021  CBB CLA   23     127.665 147.137  82.510  0.000   2.080
ATOM    1022  NC  CLA   23     123.321 152.251  83.337  0.000   1.850
ATOM    1023  C1C CLA   23     124.263 151.900  82.424  0.000   1.800
ATOM    1024  C2C CLA   23     124.216 152.817  81.309  0.000   1.800
ATOM    1025  C3C CLA   23     123.229 153.724  81.569  0.000   1.800
ATOM    1026  C4C CLA   23     122.655 153.364  82.869  0.000   1.800
ATOM    1027  CMC CLA   23     125.110 152.758  80.095  0.000   2.060
ATOM    1028  CAC CLA   23     122.782 154.863  80.713  0.000   2.175
ATOM    1029  CBC CLA   23     121.684 154.382  79.759  0.000   2.060
ATOM    1030  ND  CLA   23     121.508 152.636  85.517  0.000   1.850
ATOM    1031  C1D CLA   23     121.053 153.679  84.800  0.000   1.800
ATOM    1032  C2D CLA   23     119.985 154.331  85.461  0.000   1.800
ATOM    1033  C3D CLA   23     119.812 153.610  86.662  0.000   1.800
ATOM    1034  C4D CLA   23     120.752 152.572  86.650  0.000   1.800
ATOM    1035  CMD CLA   23     119.177 155.560  84.975  0.000   2.060
ATOM    1036  CAD CLA   23     119.085 153.519  87.895  0.000   2.000
ATOM    1037  OBD CLA   23     118.155 154.219  88.342  0.000   1.700
ATOM    1038  CBD CLA   23     119.659 152.287  88.687  0.000   2.275
ATOM    1039  CGD CLA   23     120.291 152.720  90.012  0.000   2.000
ATOM    1040  O1D CLA   23     121.036 153.660  90.061  0.000   1.700
ATOM    1041  O2D CLA   23     119.994 151.978  91.081  0.000   1.770
ATOM    1042  CED CLA   23     120.663 152.145  92.343  0.000   2.060
ATOM    1043  C1  CLA   23     122.377 145.729  86.269  0.000   2.175
ATOM    1044  MG  CLA   24     134.155 163.604  70.354  0.000   1.185
ATOM    1045  CHA CLA   24     134.593 162.905  66.968  0.000   1.800
ATOM    1046  CHB CLA   24     137.219 165.074  70.462  0.000   1.800
ATOM    1047  CHC CLA   24     133.729 164.370  73.718  0.000   1.800
ATOM    1048  CHD CLA   24     130.995 162.281  70.208  0.000   1.800
ATOM    1049  NA  CLA   24     135.726 163.955  68.871  0.000   1.850
ATOM    1050  C1A CLA   24     135.689 163.572  67.539  0.000   1.800
ATOM    1051  C2A CLA   24     136.985 163.999  66.850  0.000   2.275
ATOM    1052  C3A CLA   24     137.779 164.647  67.992  0.000   2.275
ATOM    1053  C4A CLA   24     136.876 164.568  69.187  0.000   1.800
ATOM    1054  CMA CLA   24     139.048 163.840  68.276  0.000   2.060
ATOM    1055  CAA CLA   24     136.721 165.043  65.693  0.000   2.175
ATOM    1056  CBA CLA   24     137.663 166.203  65.540  0.000   2.175
ATOM    1057  CGA CLA   24     137.252 167.141  64.457  0.000   2.000
ATOM    1058  O1A CLA   24     137.383 166.797  63.313  0.000   1.700
ATOM    1059  O2A CLA   24     136.774 168.383  64.683  0.000   1.770
ATOM    1060  NB  CLA   24     135.290 164.576  71.832  0.000   1.850
ATOM    1061  C1B CLA   24     136.536 165.084  71.623  0.000   1.800
ATOM    1062  C2B CLA   24     137.035 165.658  72.875  0.000   1.800
ATOM    1063  C3B CLA   24     136.062 165.483  73.820  0.000   1.800
ATOM    1064  C4B CLA   24     134.946 164.762  73.153  0.000   1.800
ATOM    1065  CMB CLA   24     138.405 166.283  73.047  0.000   2.060
ATOM    1066  CAB CLA   24     136.303 166.096  75.168  0.000   2.090
ATOM    1067  CBB CLA   24     136.205 165.431  76.265  0.000   2.080
ATOM    1068  NC  CLA   24     132.606 163.363  71.733  0.000   1.850
ATOM    1069  C1C CLA   24     132.632 163.733  73.041  0.000   1.800
ATOM    1070  C2C CLA   24     131.331 163.424  73.633  0.000   1.800
ATOM    1071  C3C CLA   24     130.547 162.893  72.632  0.000   1.800
ATOM    1072  C4C CLA   24     131.387 162.794  71.452  0.000   1.800
ATOM    1073  CMC CLA   24     130.978 163.577  75.098  0.000   2.060
ATOM    1074  CAC CLA   24     129.068 162.756  72.585  0.000   2.175
ATOM    1075  CBC CLA   24     128.622 161.695  73.536  0.000   2.060
ATOM    1076  ND  CLA   24     132.982 162.771  68.949  0.000   1.850
ATOM    1077  C1D CLA   24     131.753 162.259  69.017  0.000   1.800
ATOM    1078  C2D CLA   24     131.349 161.707  67.774  0.000   1.800
ATOM    1079  C3D CLA   24     132.434 161.920  66.921  0.000   1.800
ATOM    1080  C4D CLA   24     133.415 162.585  67.668  0.000   1.800
ATOM    1081  CMD CLA   24     130.008 161.028  67.422  0.000   2.060
ATOM    1082  CAD CLA   24     132.946 161.727  65.606  0.000   2.000
ATOM    1083  OBD CLA   24     132.447 161.183  64.618  0.000   1.700
ATOM    1084  CBD CLA   24     134.362 162.370  65.556  0.000   2.275
ATOM    1085  CGD CLA   24     135.359 161.307  65.161  0.000   2.000
ATOM    1086  O1D CLA   24     135.979 161.418  64.140  0.000   1.700
ATOM    1087  O2D CLA   24     135.497 160.263  65.972  0.000   1.770
ATOM    1088  CED CLA   24     136.789 159.831  66.409  0.000   2.060
ATOM    1089  C1  CLA   24     135.357 168.569  65.084  0.000   2.175
ATOM    1090  MG  CLA   25     132.622 147.616  70.776  0.000   1.185
ATOM    1091  CHA CLA   25     133.991 145.904  68.041  0.000   1.800
ATOM    1092  CHB CLA   25     129.537 146.640  69.784  0.000   1.800
ATOM    1093  CHC CLA   25     131.263 148.561  73.835  0.000   1.800
ATOM    1094  CHD CLA   25     135.799 148.132  71.988  0.000   1.800
ATOM    1095  NA  CLA   25     131.868 146.423  69.115  0.000   1.850
ATOM    1096  C1A CLA   25     132.611 145.867  68.094  0.000   1.800
ATOM    1097  C2A CLA   25     131.688 145.172  67.094  0.000   2.275
ATOM    1098  C3A CLA   25     130.306 145.504  67.639  0.000   2.275
ATOM    1099  C4A CLA   25     130.560 146.249  68.915  0.000   1.800
ATOM    1100  CMA CLA   25     129.602 146.454  66.676  0.000   2.060
ATOM    1101  CAA CLA   25     131.831 143.598  67.252  0.000   2.175
ATOM    1102  CBA CLA   25     132.005 143.169  68.718  0.000   2.175
ATOM    1103  CGA CLA   25     132.247 141.770  69.063  0.000   2.000
ATOM    1104  O1A CLA   25     133.109 141.133  68.481  0.000   1.700
ATOM    1105  O2A CLA   25     131.531 141.195  70.042  0.000   1.770
ATOM    1106  NB  CLA   25     130.722 147.550  71.658  0.000   1.850
ATOM    1107  C1B CLA   25     129.603 147.191  70.990  0.000   1.800
ATOM    1108  C2B CLA   25     128.445 147.412  71.812  0.000   1.800
ATOM    1109  C3B CLA   25     128.888 147.977  73.004  0.000   1.800
ATOM    1110  C4B CLA   25     130.364 148.059  72.883  0.000   1.800
ATOM    1111  CMB CLA   25     127.056 147.032  71.344  0.000   2.060
ATOM    1112  CAB CLA   25     127.914 148.462  74.040  0.000   2.090
ATOM    1113  CBB CLA   25     126.917 147.788  74.503  0.000   2.080
ATOM    1114  NC  CLA   25     133.417 148.209  72.631  0.000   1.850
ATOM    1115  C1C CLA   25     132.692 148.638  73.701  0.000   1.800
ATOM    1116  C2C CLA   25     133.608 149.218  74.674  0.000   1.800
ATOM    1117  C3C CLA   25     134.875 149.122  74.161  0.000   1.800
ATOM    1118  C4C CLA   25     134.753 148.458  72.864  0.000   1.800
ATOM    1119  CMC CLA   25     133.218 149.815  76.006  0.000   2.060
ATOM    1120  CAC CLA   25     136.141 149.702  74.737  0.000   2.175
ATOM    1121  CBC CLA   25     137.005 148.602  75.362  0.000   2.060
ATOM    1122  ND  CLA   25     134.508 147.116  70.217  0.000   1.850
ATOM    1123  C1D CLA   25     135.685 147.481  70.727  0.000   1.800
ATOM    1124  C2D CLA   25     136.751 147.113  69.871  0.000   1.800
ATOM    1125  C3D CLA   25     136.146 146.476  68.779  0.000   1.800
ATOM    1126  C4D CLA   25     134.775 146.493  69.026  0.000   1.800
ATOM    1127  CMD CLA   25     138.242 147.360  70.088  0.000   2.060
ATOM    1128  CAD CLA   25     136.357 145.772  67.540  0.000   2.000
ATOM    1129  OBD CLA   25     137.385 145.515  66.919  0.000   1.700
ATOM    1130  CBD CLA   25     134.971 145.292  67.043  0.000   2.275
ATOM    1131  CGD CLA   25     134.728 145.742  65.597  0.000   2.000
ATOM    1132  O1D CLA   25     134.538 146.910  65.325  0.000   1.700
ATOM    1133  O2D CLA   25     134.722 144.766  64.673  0.000   1.770
ATOM    1134  CED CLA   25     134.727 145.023  63.264  0.000   2.060
ATOM    1135  C1  CLA   25     132.141 140.121  70.863  0.000   2.175
ATOM    1136  MG  CLA   26     142.279 151.862  67.282  0.000   1.185
ATOM    1137  CHA CLA   26     143.928 153.811  64.876  0.000   1.800
ATOM    1138  CHB CLA   26     144.426 149.306  66.677  0.000   1.800
ATOM    1139  CHC CLA   26     140.997 150.050  69.966  0.000   1.800
ATOM    1140  CHD CLA   26     140.417 154.627  68.204  0.000   1.800
ATOM    1141  NA  CLA   26     144.007 151.609  65.958  0.000   1.850
ATOM    1142  C1A CLA   26     144.470 152.526  65.024  0.000   1.800
ATOM    1143  C2A CLA   26     145.634 151.914  64.250  0.000   2.275
ATOM    1144  C3A CLA   26     145.716 150.498  64.826  0.000   2.275
ATOM    1145  C4A CLA   26     144.663 150.440  65.876  0.000   1.800
ATOM    1146  CMA CLA   26     145.386 149.483  63.729  0.000   2.060
ATOM    1147  CAA CLA   26     146.984 152.659  64.561  0.000   2.175
ATOM    1148  CBA CLA   26     148.188 151.802  64.808  0.000   2.175
ATOM    1149  CGA CLA   26     149.028 152.254  65.939  0.000   2.000
ATOM    1150  O1A CLA   26     150.182 152.533  65.717  0.000   1.700
ATOM    1151  O2A CLA   26     148.584 152.358  67.210  0.000   1.770
ATOM    1152  NB  CLA   26     142.670 149.996  68.172  0.000   1.850
ATOM    1153  C1B CLA   26     143.561 149.104  67.681  0.000   1.800
ATOM    1154  C2B CLA   26     143.458 147.862  68.425  0.000   1.800
ATOM    1155  C3B CLA   26     142.507 148.038  69.389  0.000   1.800
ATOM    1156  C4B CLA   26     141.984 149.411  69.214  0.000   1.800
ATOM    1157  CMB CLA   26     144.253 146.613  68.098  0.000   2.060
ATOM    1158  CAB CLA   26     142.376 146.962  70.395  0.000   2.090
ATOM    1159  CBB CLA   26     141.335 146.242  70.500  0.000   2.080
ATOM    1160  NC  CLA   26     140.956 152.280  68.861  0.000   1.850
ATOM    1161  C1C CLA   26     140.528 151.398  69.800  0.000   1.800
ATOM    1162  C2C CLA   26     139.539 152.066  70.640  0.000   1.800
ATOM    1163  C3C CLA   26     139.378 153.340  70.151  0.000   1.800
ATOM    1164  C4C CLA   26     140.262 153.472  69.008  0.000   1.800
ATOM    1165  CMC CLA   26     138.831 151.455  71.829  0.000   2.060
ATOM    1166  CAC CLA   26     138.488 154.424  70.662  0.000   2.175
ATOM    1167  CBC CLA   26     139.291 155.346  71.582  0.000   2.060
ATOM    1168  ND  CLA   26     142.186 153.825  66.752  0.000   1.850
ATOM    1169  C1D CLA   26     141.323 154.798  67.118  0.000   1.800
ATOM    1170  C2D CLA   26     141.448 155.946  66.285  0.000   1.800
ATOM    1171  C3D CLA   26     142.458 155.619  65.369  0.000   1.800
ATOM    1172  C4D CLA   26     142.898 154.320  65.690  0.000   1.800
ATOM    1173  CMD CLA   26     140.656 157.266  66.358  0.000   2.060
ATOM    1174  CAD CLA   26     143.207 156.063  64.227  0.000   2.000
ATOM    1175  OBD CLA   26     143.152 157.120  63.591  0.000   1.700
ATOM    1176  CBD CLA   26     144.210 154.921  63.848  0.000   2.275
ATOM    1177  CGD CLA   26     143.931 154.478  62.410  0.000   2.000
ATOM    1178  O1D CLA   26     144.760 154.645  61.564  0.000   1.700
ATOM    1179  O2D CLA   26     142.742 153.919  62.141  0.000   1.770
ATOM    1180  CED CLA   26     142.613 152.825  61.220  0.000   2.060
ATOM    1181  C1  CLA   26     149.260 151.513  68.225  0.000   2.175
ATOM    1182  MG  CLA   27     142.134 141.820  65.673  0.000   1.185
ATOM    1183  CHA CLA   27     143.445 144.426  63.717  0.000   1.800
ATOM    1184  CHB CLA   27     144.642 139.787  64.540  0.000   1.800
ATOM    1185  CHC CLA   27     141.532 139.492  68.177  0.000   1.800
ATOM    1186  CHD CLA   27     140.178 144.121  67.374  0.000   1.800
ATOM    1187  NA  CLA   27     143.839 142.085  64.297  0.000   1.850
ATOM    1188  C1A CLA   27     144.096 143.208  63.529  0.000   1.800
ATOM    1189  C2A CLA   27     145.178 142.888  62.498  0.000   2.275
ATOM    1190  C3A CLA   27     145.491 141.425  62.763  0.000   2.275
ATOM    1191  C4A CLA   27     144.619 141.052  63.926  0.000   1.800
ATOM    1192  CMA CLA   27     145.086 140.597  61.550  0.000   2.060
ATOM    1193  CAA CLA   27     146.508 143.724  62.682  0.000   2.175
ATOM    1194  CBA CLA   27     147.417 143.375  63.842  0.000   2.175
ATOM    1195  CGA CLA   27     147.033 144.012  65.139  0.000   2.000
ATOM    1196  O1A CLA   27     147.608 145.021  65.484  0.000   1.700
ATOM    1197  O2A CLA   27     146.048 143.537  65.942  0.000   1.770
ATOM    1198  NB  CLA   27     142.996 139.995  66.298  0.000   1.850
ATOM    1199  C1B CLA   27     143.950 139.324  65.590  0.000   1.800
ATOM    1200  C2B CLA   27     144.192 138.030  66.215  0.000   1.800
ATOM    1201  C3B CLA   27     143.334 137.921  67.269  0.000   1.800
ATOM    1202  C4B CLA   27     142.528 139.161  67.283  0.000   1.800
ATOM    1203  CMB CLA   27     145.258 137.061  65.763  0.000   2.060
ATOM    1204  CAB CLA   27     143.511 136.746  68.160  0.000   2.090
ATOM    1205  CBB CLA   27     142.562 136.250  68.845  0.000   2.080
ATOM    1206  NC  CLA   27     141.056 141.821  67.492  0.000   1.850
ATOM    1207  C1C CLA   27     140.842 140.732  68.272  0.000   1.800
ATOM    1208  C2C CLA   27     139.779 141.021  69.213  0.000   1.800
ATOM    1209  C3C CLA   27     139.397 142.322  69.007  0.000   1.800
ATOM    1210  C4C CLA   27     140.216 142.832  67.916  0.000   1.800
ATOM    1211  CMC CLA   27     139.205 140.031  70.203  0.000   2.060
ATOM    1212  CAC CLA   27     138.405 143.125  69.781  0.000   2.175
ATOM    1213  CBC CLA   27     136.981 142.772  69.343  0.000   2.060
ATOM    1214  ND  CLA   27     141.888 143.837  65.666  0.000   1.850
ATOM    1215  C1D CLA   27     140.986 144.612  66.302  0.000   1.800
ATOM    1216  C2D CLA   27     140.977 145.926  65.768  0.000   1.800
ATOM    1217  C3D CLA   27     141.932 145.915  64.745  0.000   1.800
ATOM    1218  C4D CLA   27     142.467 144.629  64.701  0.000   1.800
ATOM    1219  CMD CLA   27     140.111 147.124  66.194  0.000   2.060
ATOM    1220  CAD CLA   27     142.556 146.690  63.715  0.000   2.000
ATOM    1221  OBD CLA   27     142.393 147.870  63.397  0.000   1.700
ATOM    1222  CBD CLA   27     143.548 145.757  62.953  0.000   2.275
ATOM    1223  CGD CLA   27     143.060 145.603  61.512  0.000   2.000
ATOM    1224  O1D CLA   27     142.020 145.048  61.274  0.000   1.700
ATOM    1225  O2D CLA   27     143.809 146.097  60.540  0.000   1.770
ATOM    1226  CED CLA   27     143.203 146.567  59.311  0.000   2.060
ATOM    1227  C1  CLA   27     146.370 142.575  67.020  0.000   2.175
ATOM    1228  MG  CLA   28     133.718 135.988  63.818  0.000   1.185
ATOM    1229  CHA CLA   28     134.217 139.217  65.008  0.000   1.800
ATOM    1230  CHB CLA   28     136.530 134.966  65.442  0.000   1.800
ATOM    1231  CHC CLA   28     132.955 132.661  63.210  0.000   1.800
ATOM    1232  CHD CLA   28     130.618 136.938  62.595  0.000   1.800
ATOM    1233  NA  CLA   28     135.172 136.976  65.110  0.000   1.850
ATOM    1234  C1A CLA   28     135.206 138.327  65.406  0.000   1.800
ATOM    1235  C2A CLA   28     136.467 138.652  66.224  0.000   2.275
ATOM    1236  C3A CLA   28     137.181 137.311  66.300  0.000   2.275
ATOM    1237  C4A CLA   28     136.270 136.342  65.575  0.000   1.800
ATOM    1238  CMA CLA   28     138.495 137.436  65.539  0.000   2.060
ATOM    1239  CAA CLA   28     136.181 139.087  67.698  0.000   2.175
ATOM    1240  CBA CLA   28     135.052 138.366  68.371  0.000   2.175
ATOM    1241  CGA CLA   28     135.158 138.220  69.841  0.000   2.000
ATOM    1242  O1A CLA   28     136.087 138.707  70.450  0.000   1.700
ATOM    1243  O2A CLA   28     134.226 137.565  70.540  0.000   1.770
ATOM    1244  NB  CLA   28     134.584 134.138  64.288  0.000   1.850
ATOM    1245  C1B CLA   28     135.798 133.994  64.891  0.000   1.800
ATOM    1246  C2B CLA   28     136.162 132.588  64.884  0.000   1.800
ATOM    1247  C3B CLA   28     135.145 131.904  64.260  0.000   1.800
ATOM    1248  C4B CLA   28     134.149 132.899  63.867  0.000   1.800
ATOM    1249  CMB CLA   28     137.463 132.041  65.445  0.000   2.060
ATOM    1250  CAB CLA   28     135.216 130.426  64.234  0.000   2.090
ATOM    1251  CBB CLA   28     135.777 129.801  63.259  0.000   2.080
ATOM    1252  NC  CLA   28     132.042 134.962  63.068  0.000   1.850
ATOM    1253  C1C CLA   28     131.971 133.628  62.844  0.000   1.800
ATOM    1254  C2C CLA   28     130.699 133.325  62.201  0.000   1.800
ATOM    1255  C3C CLA   28     130.035 134.517  62.012  0.000   1.800
ATOM    1256  C4C CLA   28     130.900 135.563  62.549  0.000   1.800
ATOM    1257  CMC CLA   28     130.194 131.932  61.880  0.000   2.060
ATOM    1258  CAC CLA   28     128.666 134.737  61.421  0.000   2.175
ATOM    1259  CBC CLA   28     128.688 134.590  59.891  0.000   2.060
ATOM    1260  ND  CLA   28     132.576 137.655  63.830  0.000   1.850
ATOM    1261  C1D CLA   28     131.420 137.942  63.202  0.000   1.800
ATOM    1262  C2D CLA   28     131.152 139.342  63.236  0.000   1.800
ATOM    1263  C3D CLA   28     132.223 139.898  63.938  0.000   1.800
ATOM    1264  C4D CLA   28     133.072 138.845  64.293  0.000   1.800
ATOM    1265  CMD CLA   28     129.953 140.102  62.637  0.000   2.060
ATOM    1266  CAD CLA   28     132.786 141.103  64.458  0.000   2.000
ATOM    1267  OBD CLA   28     132.392 142.262  64.381  0.000   1.700
ATOM    1268  CBD CLA   28     134.091 140.721  65.222  0.000   2.275
ATOM    1269  CGD CLA   28     135.277 141.447  64.640  0.000   2.000
ATOM    1270  O1D CLA   28     135.493 141.424  63.460  0.000   1.700
ATOM    1271  O2D CLA   28     136.068 142.077  65.495  0.000   1.770
ATOM    1272  CED CLA   28     137.472 142.213  65.232  0.000   2.060
ATOM    1273  C1  CLA   28     134.571 136.246  71.076  0.000   2.175
ATOM    1274  MG  CLA   29     126.013 145.343  66.240  0.000   1.185
ATOM    1275  CHA CLA   29     124.132 147.826  67.867  0.000   1.800
ATOM    1276  CHB CLA   29     125.848 143.422  69.060  0.000   1.800
ATOM    1277  CHC CLA   29     128.495 143.232  65.016  0.000   1.800
ATOM    1278  CHD CLA   29     126.649 147.582  63.651  0.000   1.800
ATOM    1279  NA  CLA   29     125.085 145.591  68.237  0.000   1.850
ATOM    1280  C1A CLA   29     124.271 146.645  68.631  0.000   1.800
ATOM    1281  C2A CLA   29     123.540 146.281  69.936  0.000   2.275
ATOM    1282  C3A CLA   29     124.046 144.859  70.233  0.000   2.275
ATOM    1283  C4A CLA   29     125.073 144.593  69.151  0.000   1.800
ATOM    1284  CMA CLA   29     124.629 144.681  71.637  0.000   2.060
ATOM    1285  CAA CLA   29     122.006 146.332  69.861  0.000   2.175
ATOM    1286  CBA CLA   29     121.336 146.119  71.162  0.000   2.175
ATOM    1287  CGA CLA   29     119.949 146.582  71.166  0.000   2.000
ATOM    1288  O1A CLA   29     119.091 145.884  70.660  0.000   1.700
ATOM    1289  O2A CLA   29     119.601 147.764  71.727  0.000   1.770
ATOM    1290  NB  CLA   29     127.043 143.662  66.961  0.000   1.850
ATOM    1291  C1B CLA   29     126.720 143.014  68.118  0.000   1.800
ATOM    1292  C2B CLA   29     127.523 141.801  68.222  0.000   1.800
ATOM    1293  C3B CLA   29     128.263 141.698  67.085  0.000   1.800
ATOM    1294  C4B CLA   29     127.955 142.896  66.267  0.000   1.800
ATOM    1295  CMB CLA   29     127.545 140.891  69.425  0.000   2.060
ATOM    1296  CAB CLA   29     128.986 140.416  66.892  0.000   2.090
ATOM    1297  CBB CLA   29     130.222 140.327  66.731  0.000   2.080
ATOM    1298  NC  CLA   29     127.363 145.407  64.611  0.000   1.850
ATOM    1299  C1C CLA   29     128.219 144.414  64.247  0.000   1.800
ATOM    1300  C2C CLA   29     128.845 144.776  62.971  0.000   1.800
ATOM    1301  C3C CLA   29     128.332 145.993  62.590  0.000   1.800
ATOM    1302  C4C CLA   29     127.379 146.386  63.623  0.000   1.800
ATOM    1303  CMC CLA   29     129.904 143.982  62.241  0.000   2.060
ATOM    1304  CAC CLA   29     128.748 146.856  61.414  0.000   2.175
ATOM    1305  CBC CLA   29     127.871 146.568  60.196  0.000   2.060
ATOM    1306  ND  CLA   29     125.567 147.284  65.815  0.000   1.850
ATOM    1307  C1D CLA   29     125.794 148.026  64.702  0.000   1.800
ATOM    1308  C2D CLA   29     125.117 149.268  64.763  0.000   1.800
ATOM    1309  C3D CLA   29     124.453 149.256  65.995  0.000   1.800
ATOM    1310  C4D CLA   29     124.741 148.028  66.613  0.000   1.800
ATOM    1311  CMD CLA   29     125.094 150.398  63.711  0.000   2.060
ATOM    1312  CAD CLA   29     123.651 150.021  66.891  0.000   2.000
ATOM    1313  OBD CLA   29     123.181 151.158  66.775  0.000   1.700
ATOM    1314  CBD CLA   29     123.407 149.152  68.163  0.000   2.275
ATOM    1315  CGD CLA   29     123.976 149.905  69.369  0.000   2.000
ATOM    1316  O1D CLA   29     123.258 150.618  69.999  0.000   1.700
ATOM    1317  O2D CLA   29     125.267 149.748  69.676  0.000   1.770
ATOM    1318  CED CLA   29     125.844 150.374  70.830  0.000   2.060
ATOM    1319  C1  CLA   29     118.453 148.506  71.147  0.000   2.175
ATOM    1320  MG  CLA   30     122.461 131.511  76.766  0.000   1.185
ATOM    1321  CHA CLA   30     123.450 131.772  80.069  0.000   1.800
ATOM    1322  CHB CLA   30     125.735 131.630  75.809  0.000   1.800
ATOM    1323  CHC CLA   30     121.692 130.315  73.610  0.000   1.800
ATOM    1324  CHD CLA   30     119.292 130.620  77.841  0.000   1.800
ATOM    1325  NA  CLA   30     124.346 131.660  77.826  0.000   1.850
ATOM    1326  C1A CLA   30     124.488 131.835  79.176  0.000   1.800
ATOM    1327  C2A CLA   30     125.946 132.032  79.519  0.000   2.275
ATOM    1328  C3A CLA   30     126.627 132.060  78.164  0.000   2.275
ATOM    1329  C4A CLA   30     125.521 131.791  77.186  0.000   1.800
ATOM    1330  CMA CLA   30     127.178 133.472  77.929  0.000   2.060
ATOM    1331  CAA CLA   30     126.465 130.754  80.286  0.000   2.175
ATOM    1332  CBA CLA   30     127.918 130.427  80.197  0.000   2.175
ATOM    1333  CGA CLA   30     128.341 129.242  80.996  0.000   2.000
ATOM    1334  O1A CLA   30     127.514 128.580  81.613  0.000   1.700
ATOM    1335  O2A CLA   30     129.627 128.864  81.038  0.000   1.770
ATOM    1336  NB  CLA   30     123.554 131.007  75.036  0.000   1.850
ATOM    1337  C1B CLA   30     124.875 131.264  74.862  0.000   1.800
ATOM    1338  C2B CLA   30     125.253 130.975  73.492  0.000   1.800
ATOM    1339  C3B CLA   30     124.099 130.586  72.833  0.000   1.800
ATOM    1340  C4B CLA   30     123.022 130.642  73.829  0.000   1.800
ATOM    1341  CMB CLA   30     126.679 131.085  72.985  0.000   2.060
ATOM    1342  CAB CLA   30     124.129 130.191  71.375  0.000   2.090
ATOM    1343  CBB CLA   30     124.875 129.259  70.870  0.000   2.080
ATOM    1344  NC  CLA   30     120.789 130.565  75.877  0.000   1.850
ATOM    1345  C1C CLA   30     120.657 130.274  74.567  0.000   1.800
ATOM    1346  C2C CLA   30     119.277 129.867  74.308  0.000   1.800
ATOM    1347  C3C CLA   30     118.603 129.939  75.504  0.000   1.800
ATOM    1348  C4C CLA   30     119.556 130.415  76.485  0.000   1.800
ATOM    1349  CMC CLA   30     118.732 129.418  72.956  0.000   2.060
ATOM    1350  CAC CLA   30     117.244 129.441  75.849  0.000   2.175
ATOM    1351  CBC CLA   30     116.221 130.544  75.641  0.000   2.060
ATOM    1352  ND  CLA   30     121.516 131.198  78.530  0.000   1.850
ATOM    1353  C1D CLA   30     120.229 130.985  78.824  0.000   1.800
ATOM    1354  C2D CLA   30     119.968 131.131  80.210  0.000   1.800
ATOM    1355  C3D CLA   30     121.198 131.457  80.762  0.000   1.800
ATOM    1356  C4D CLA   30     122.127 131.479  79.705  0.000   1.800
ATOM    1357  CMD CLA   30     118.623 130.966  80.940  0.000   2.060
ATOM    1358  CAD CLA   30     121.906 131.799  81.964  0.000   2.000
ATOM    1359  OBD CLA   30     121.503 131.900  83.115  0.000   1.700
ATOM    1360  CBD CLA   30     123.409 132.052  81.582  0.000   2.275
ATOM    1361  CGD CLA   30     123.810 133.504  81.920  0.000   2.000
ATOM    1362  O1D CLA   30     123.964 134.337  81.049  0.000   1.700
ATOM    1363  O2D CLA   30     124.006 133.803  83.204  0.000   1.770
ATOM    1364  CED CLA   30     124.002 135.171  83.648  0.000   2.060
ATOM    1365  C1  CLA   30     130.124 128.252  82.260  0.000   2.175
ATOM    1366  MG  CLA   31     128.287 137.268  86.259  0.000   1.185
ATOM    1367  CHA CLA   31     128.299 135.282  83.398  0.000   1.800
ATOM    1368  CHB CLA   31     130.505 139.390  84.788  0.000   1.800
ATOM    1369  CHC CLA   31     128.790 138.927  89.278  0.000   1.800
ATOM    1370  CHD CLA   31     126.478 134.798  87.914  0.000   1.800
ATOM    1371  NA  CLA   31     129.288 137.314  84.316  0.000   1.850
ATOM    1372  C1A CLA   31     129.060 136.442  83.266  0.000   1.800
ATOM    1373  C2A CLA   31     129.756 136.949  82.006  0.000   2.275
ATOM    1374  C3A CLA   31     130.456 138.216  82.498  0.000   2.275
ATOM    1375  C4A CLA   31     130.079 138.336  83.947  0.000   1.800
ATOM    1376  CMA CLA   31     131.966 138.035  82.401  0.000   2.060
ATOM    1377  CAA CLA   31     128.744 137.313  80.862  0.000   2.175
ATOM    1378  CBA CLA   31     129.321 137.981  79.650  0.000   2.175
ATOM    1379  CGA CLA   31     128.409 138.005  78.463  0.000   2.000
ATOM    1380  O1A CLA   31     127.648 137.079  78.276  0.000   1.700
ATOM    1381  O2A CLA   31     128.414 139.014  77.558  0.000   1.770
ATOM    1382  NB  CLA   31     129.500 138.856  86.922  0.000   1.850
ATOM    1383  C1B CLA   31     130.248 139.631  86.090  0.000   1.800
ATOM    1384  C2B CLA   31     130.713 140.815  86.821  0.000   1.800
ATOM    1385  C3B CLA   31     130.215 140.733  88.098  0.000   1.800
ATOM    1386  C4B CLA   31     129.474 139.447  88.177  0.000   1.800
ATOM    1387  CMB CLA   31     131.607 141.891  86.230  0.000   2.060
ATOM    1388  CAB CLA   31     130.366 141.955  88.953  0.000   2.090
ATOM    1389  CBB CLA   31     130.710 141.915  90.172  0.000   2.080
ATOM    1390  NC  CLA   31     127.753 136.899  88.269  0.000   1.850
ATOM    1391  C1C CLA   31     127.982 137.736  89.316  0.000   1.800
ATOM    1392  C2C CLA   31     127.248 137.235  90.477  0.000   1.800
ATOM    1393  C3C CLA   31     126.588 136.098  90.099  0.000   1.800
ATOM    1394  C4C CLA   31     126.922 135.868  88.702  0.000   1.800
ATOM    1395  CMC CLA   31     127.241 137.855  91.845  0.000   2.060
ATOM    1396  CAC CLA   31     125.615 135.287  90.899  0.000   2.175
ATOM    1397  CBC CLA   31     126.285 134.030  91.449  0.000   2.060
ATOM    1398  ND  CLA   31     127.578 135.417  85.842  0.000   1.850
ATOM    1399  C1D CLA   31     126.794 134.571  86.554  0.000   1.800
ATOM    1400  C2D CLA   31     126.374 133.469  85.769  0.000   1.800
ATOM    1401  C3D CLA   31     126.952 133.688  84.517  0.000   1.800
ATOM    1402  C4D CLA   31     127.664 134.892  84.585  0.000   1.800
ATOM    1403  CMD CLA   31     125.469 132.292  86.181  0.000   2.060
ATOM    1404  CAD CLA   31     127.114 133.165  83.200  0.000   2.000
ATOM    1405  OBD CLA   31     126.690 132.129  82.709  0.000   1.700
ATOM    1406  CBD CLA   31     127.931 134.201  82.386  0.000   2.275
ATOM    1407  CGD CLA   31     129.146 133.560  81.740  0.000   2.000
ATOM    1408  O1D CLA   31     129.348 133.729  80.570  0.000   1.700
ATOM    1409  O2D CLA   31     129.959 132.850  82.488  0.000   1.770
ATOM    1410  CED CLA   31     131.284 132.568  82.026  0.000   2.060
ATOM    1411  C1  CLA   31     127.125 139.383  76.924  0.000   2.175
ATOM    1412  MG  CLA   32     106.654 140.135  83.708  0.000   1.185
ATOM    1413  CHA CLA   32     105.586 143.277  84.810  0.000   1.800
ATOM    1414  CHB CLA   32     106.943 139.184  86.977  0.000   1.800
ATOM    1415  CHC CLA   32     106.486 136.789  82.853  0.000   1.800
ATOM    1416  CHD CLA   32     105.510 140.936  80.533  0.000   1.800
ATOM    1417  NA  CLA   32     106.334 141.116  85.648  0.000   1.850
ATOM    1418  C1A CLA   32     106.059 142.448  85.828  0.000   1.800
ATOM    1419  C2A CLA   32     106.364 142.839  87.263  0.000   2.275
ATOM    1420  C3A CLA   32     106.875 141.559  87.884  0.000   2.275
ATOM    1421  C4A CLA   32     106.709 140.542  86.803  0.000   1.800
ATOM    1422  CMA CLA   32     108.367 141.745  88.164  0.000   2.060
ATOM    1423  CAA CLA   32     105.069 143.221  88.059  0.000   2.175
ATOM    1424  CBA CLA   32     103.919 142.214  88.114  0.000   2.175
ATOM    1425  CGA CLA   32     103.125 142.126  86.868  0.000   2.000
ATOM    1426  O1A CLA   32     102.314 142.963  86.608  0.000   1.700
ATOM    1427  O2A CLA   32     103.334 141.179  85.965  0.000   1.770
ATOM    1428  NB  CLA   32     106.608 138.314  84.763  0.000   1.850
ATOM    1429  C1B CLA   32     106.848 138.186  86.091  0.000   1.800
ATOM    1430  C2B CLA   32     106.774 136.774  86.460  0.000   1.800
ATOM    1431  C3B CLA   32     106.658 136.060  85.283  0.000   1.800
ATOM    1432  C4B CLA   32     106.619 137.062  84.207  0.000   1.800
ATOM    1433  CMB CLA   32     106.719 136.285  87.895  0.000   2.060
ATOM    1434  CAB CLA   32     106.632 134.547  85.280  0.000   2.090
ATOM    1435  CBB CLA   32     105.727 133.815  85.802  0.000   2.080
ATOM    1436  NC  CLA   32     106.070 139.041  81.986  0.000   1.850
ATOM    1437  C1C CLA   32     106.259 137.716  81.815  0.000   1.800
ATOM    1438  C2C CLA   32     106.266 137.408  80.386  0.000   1.800
ATOM    1439  C3C CLA   32     106.021 138.588  79.724  0.000   1.800
ATOM    1440  C4C CLA   32     105.831 139.601  80.750  0.000   1.800
ATOM    1441  CMC CLA   32     106.464 136.026  79.777  0.000   2.060
ATOM    1442  CAC CLA   32     106.070 138.861  78.251  0.000   2.175
ATOM    1443  CBC CLA   32     104.662 138.798  77.671  0.000   2.060
ATOM    1444  ND  CLA   32     105.700 141.699  82.814  0.000   1.850
ATOM    1445  C1D CLA   32     105.394 141.935  81.524  0.000   1.800
ATOM    1446  C2D CLA   32     104.897 143.249  81.328  0.000   1.800
ATOM    1447  C3D CLA   32     104.941 143.831  82.591  0.000   1.800
ATOM    1448  C4D CLA   32     105.453 142.859  83.475  0.000   1.800
ATOM    1449  CMD CLA   32     104.421 143.912  80.020  0.000   2.060
ATOM    1450  CAD CLA   32     104.620 145.000  83.364  0.000   2.000
ATOM    1451  OBD CLA   32     104.151 146.083  83.024  0.000   1.700
ATOM    1452  CBD CLA   32     104.960 144.690  84.848  0.000   2.275
ATOM    1453  CGD CLA   32     105.897 145.773  85.355  0.000   2.000
ATOM    1454  O1D CLA   32     107.010 145.877  84.916  0.000   1.700
ATOM    1455  O2D CLA   32     105.403 146.594  86.290  0.000   1.770
ATOM    1456  CED CLA   32     105.802 147.967  86.366  0.000   2.060
ATOM    1457  C1  CLA   32     102.280 140.198  85.690  0.000   2.175
ATOM    1458  MG  CLA   33     113.324 145.346  82.801  0.000   1.185
ATOM    1459  CHA CLA   33     113.927 147.134  85.754  0.000   1.800
ATOM    1460  CHB CLA   33     109.982 145.761  83.262  0.000   1.800
ATOM    1461  CHC CLA   33     112.690 144.195  79.567  0.000   1.800
ATOM    1462  CHD CLA   33     116.698 145.530  82.019  0.000   1.800
ATOM    1463  NA  CLA   33     112.104 146.357  84.327  0.000   1.850
ATOM    1464  C1A CLA   33     112.580 146.899  85.513  0.000   1.800
ATOM    1465  C2A CLA   33     111.422 147.110  86.488  0.000   2.275
ATOM    1466  C3A CLA   33     110.215 146.638  85.694  0.000   2.275
ATOM    1467  C4A CLA   33     110.766 146.251  84.341  0.000   1.800
ATOM    1468  CMA CLA   33     109.644 145.412  86.381  0.000   2.060
ATOM    1469  CAA CLA   33     111.209 148.599  86.928  0.000   2.175
ATOM    1470  CBA CLA   33     110.772 149.538  85.859  0.000   2.175
ATOM    1471  CGA CLA   33     111.766 150.554  85.530  0.000   2.000
ATOM    1472  O1A CLA   33     111.382 151.687  85.402  0.000   1.700
ATOM    1473  O2A CLA   33     113.065 150.284  85.357  0.000   1.770
ATOM    1474  NB  CLA   33     111.616 145.102  81.604  0.000   1.850
ATOM    1475  C1B CLA   33     110.351 145.271  82.051  0.000   1.800
ATOM    1476  C2B CLA   33     109.424 144.905  80.988  0.000   1.800
ATOM    1477  C3B CLA   33     110.193 144.432  79.904  0.000   1.800
ATOM    1478  C4B CLA   33     111.578 144.537  80.330  0.000   1.800
ATOM    1479  CMB CLA   33     107.933 145.089  81.121  0.000   2.060
ATOM    1480  CAB CLA   33     109.564 143.845  78.658  0.000   2.090
ATOM    1481  CBB CLA   33     108.534 144.304  78.033  0.000   2.080
ATOM    1482  NC  CLA   33     114.494 144.962  81.064  0.000   1.850
ATOM    1483  C1C CLA   33     114.051 144.397  79.916  0.000   1.800
ATOM    1484  C2C CLA   33     115.200 144.044  79.089  0.000   1.800
ATOM    1485  C3C CLA   33     116.326 144.406  79.771  0.000   1.800
ATOM    1486  C4C CLA   33     115.877 145.002  81.020  0.000   1.800
ATOM    1487  CMC CLA   33     115.136 143.425  77.724  0.000   2.060
ATOM    1488  CAC CLA   33     117.756 144.195  79.378  0.000   2.175
ATOM    1489  CBC CLA   33     118.333 145.473  78.763  0.000   2.060
ATOM    1490  ND  CLA   33     114.972 146.210  83.597  0.000   1.850
ATOM    1491  C1D CLA   33     116.272 146.111  83.250  0.000   1.800
ATOM    1492  C2D CLA   33     117.123 146.630  84.243  0.000   1.800
ATOM    1493  C3D CLA   33     116.261 147.071  85.269  0.000   1.800
ATOM    1494  C4D CLA   33     114.949 146.788  84.842  0.000   1.800
ATOM    1495  CMD CLA   33     118.654 146.677  84.194  0.000   2.060
ATOM    1496  CAD CLA   33     116.166 147.690  86.567  0.000   2.000
ATOM    1497  OBD CLA   33     117.048 148.091  87.319  0.000   1.700
ATOM    1498  CBD CLA   33     114.641 147.820  86.925  0.000   2.275
ATOM    1499  CGD CLA   33     114.329 147.141  88.249  0.000   2.000
ATOM    1500  O1D CLA   33     114.443 145.970  88.366  0.000   1.700
ATOM    1501  O2D CLA   33     113.896 147.904  89.247  0.000   1.770
ATOM    1502  CED CLA   33     112.979 147.396  90.238  0.000   2.060
ATOM    1503  C1  CLA   33     113.900 151.354  84.797  0.000   2.175
ATOM    1504  MG  CLA   34     109.794 138.718  64.799  0.000   1.185
ATOM    1505  CHA CLA   34     107.808 137.767  62.056  0.000   1.800
ATOM    1506  CHB CLA   34     109.494 141.987  63.795  0.000   1.800
ATOM    1507  CHC CLA   34     110.718 139.921  67.978  0.000   1.800
ATOM    1508  CHD CLA   34     109.331 135.563  66.139  0.000   1.800
ATOM    1509  NA  CLA   34     108.748 139.747  63.151  0.000   1.850
ATOM    1510  C1A CLA   34     108.071 139.133  62.107  0.000   1.800
ATOM    1511  C2A CLA   34     107.636 140.185  61.090  0.000   2.275
ATOM    1512  C3A CLA   34     108.229 141.470  61.637  0.000   2.275
ATOM    1513  C4A CLA   34     108.886 141.073  62.928  0.000   1.800
ATOM    1514  CMA CLA   34     109.306 141.941  60.663  0.000   2.060
ATOM    1515  CAA CLA   34     106.075 140.404  61.074  0.000   2.175
ATOM    1516  CBA CLA   34     105.419 140.440  62.428  0.000   2.175
ATOM    1517  CGA CLA   34     104.027 140.970  62.519  0.000   2.000
ATOM    1518  O1A CLA   34     103.426 141.366  61.542  0.000   1.700
ATOM    1519  O2A CLA   34     103.411 141.037  63.697  0.000   1.770
ATOM    1520  NB  CLA   34     110.009 140.621  65.732  0.000   1.850
ATOM    1521  C1B CLA   34     109.989 141.798  65.031  0.000   1.800
ATOM    1522  C2B CLA   34     110.596 142.851  65.838  0.000   1.800
ATOM    1523  C3B CLA   34     110.943 142.323  67.044  0.000   1.800
ATOM    1524  C4B CLA   34     110.561 140.881  66.989  0.000   1.800
ATOM    1525  CMB CLA   34     110.838 144.248  65.347  0.000   2.060
ATOM    1526  CAB CLA   34     111.451 143.311  68.067  0.000   2.090
ATOM    1527  CBB CLA   34     112.521 143.187  68.726  0.000   2.080
ATOM    1528  NC  CLA   34     109.908 137.887  66.742  0.000   1.850
ATOM    1529  C1C CLA   34     110.393 138.521  67.866  0.000   1.800
ATOM    1530  C2C CLA   34     110.434 137.547  68.967  0.000   1.800
ATOM    1531  C3C CLA   34     110.059 136.330  68.452  0.000   1.800
ATOM    1532  C4C CLA   34     109.779 136.536  67.029  0.000   1.800
ATOM    1533  CMC CLA   34     110.782 137.845  70.402  0.000   2.060
ATOM    1534  CAC CLA   34     109.951 135.021  69.175  0.000   2.175
ATOM    1535  CBC CLA   34     108.495 134.788  69.594  0.000   2.060
ATOM    1536  ND  CLA   34     108.818 137.021  64.281  0.000   1.850
ATOM    1537  C1D CLA   34     108.855 135.793  64.823  0.000   1.800
ATOM    1538  C2D CLA   34     108.284 134.819  63.971  0.000   1.800
ATOM    1539  C3D CLA   34     107.851 135.535  62.844  0.000   1.800
ATOM    1540  C4D CLA   34     108.180 136.882  63.071  0.000   1.800
ATOM    1541  CMD CLA   34     108.145 133.306  64.226  0.000   2.060
ATOM    1542  CAD CLA   34     107.114 135.466  61.615  0.000   2.000
ATOM    1543  OBD CLA   34     106.599 134.506  61.043  0.000   1.700
ATOM    1544  CBD CLA   34     107.054 136.910  61.020  0.000   2.275
ATOM    1545  CGD CLA   34     107.707 136.896  59.625  0.000   2.000
ATOM    1546  O1D CLA   34     107.337 136.124  58.792  0.000   1.700
ATOM    1547  O2D CLA   34     108.673 137.763  59.370  0.000   1.770
ATOM    1548  CED CLA   34     109.145 137.985  58.031  0.000   2.060
ATOM    1549  C1  CLA   34     102.052 140.550  63.801  0.000   2.175
ATOM    1550  MG  CLA   35     132.805 124.283  62.668  0.000   1.185
ATOM    1551  CHA CLA   35     135.165 124.974  60.212  0.000   1.800
ATOM    1552  CHB CLA   35     133.780 121.058  62.688  0.000   1.800
ATOM    1553  CHC CLA   35     130.846 123.629  65.476  0.000   1.800
ATOM    1554  CHD CLA   35     132.112 127.620  62.914  0.000   1.800
ATOM    1555  NA  CLA   35     134.326 123.164  61.597  0.000   1.850
ATOM    1556  C1A CLA   35     135.121 123.639  60.586  0.000   1.800
ATOM    1557  C2A CLA   35     135.889 122.487  59.960  0.000   2.275
ATOM    1558  C3A CLA   35     135.377 121.280  60.709  0.000   2.275
ATOM    1559  C4A CLA   35     134.443 121.840  61.737  0.000   1.800
ATOM    1560  CMA CLA   35     134.568 120.433  59.733  0.000   2.060
ATOM    1561  CAA CLA   35     137.427 122.536  60.234  0.000   2.175
ATOM    1562  CBA CLA   35     137.818 122.837  61.662  0.000   2.175
ATOM    1563  CGA CLA   35     139.107 122.260  62.089  0.000   2.000
ATOM    1564  O1A CLA   35     139.541 121.282  61.542  0.000   1.700
ATOM    1565  O2A CLA   35     139.827 122.789  63.075  0.000   1.770
ATOM    1566  NB  CLA   35     132.439 122.628  63.898  0.000   1.850
ATOM    1567  C1B CLA   35     132.924 121.395  63.645  0.000   1.800
ATOM    1568  C2B CLA   35     132.403 120.466  64.628  0.000   1.800
ATOM    1569  C3B CLA   35     131.619 121.167  65.489  0.000   1.800
ATOM    1570  C4B CLA   35     131.565 122.552  64.964  0.000   1.800
ATOM    1571  CMB CLA   35     132.596 118.968  64.581  0.000   2.060
ATOM    1572  CAB CLA   35     131.353 120.488  66.796  0.000   2.090
ATOM    1573  CBB CLA   35     130.243 120.479  67.362  0.000   2.080
ATOM    1574  NC  CLA   35     131.672 125.447  63.989  0.000   1.850
ATOM    1575  C1C CLA   35     130.890 124.984  65.003  0.000   1.800
ATOM    1576  C2C CLA   35     130.064 126.091  65.473  0.000   1.800
ATOM    1577  C3C CLA   35     130.413 127.189  64.759  0.000   1.800
ATOM    1578  C4C CLA   35     131.460 126.790  63.841  0.000   1.800
ATOM    1579  CMC CLA   35     128.971 126.003  66.492  0.000   2.060
ATOM    1580  CAC CLA   35     129.798 128.541  64.805  0.000   2.175
ATOM    1581  CBC CLA   35     130.776 129.506  65.507  0.000   2.060
ATOM    1582  ND  CLA   35     133.514 125.995  61.866  0.000   1.850
ATOM    1583  C1D CLA   35     133.084 127.249  61.969  0.000   1.800
ATOM    1584  C2D CLA   35     133.690 128.098  61.000  0.000   1.800
ATOM    1585  C3D CLA   35     134.540 127.258  60.277  0.000   1.800
ATOM    1586  C4D CLA   35     134.403 125.978  60.827  0.000   1.800
ATOM    1587  CMD CLA   35     133.454 129.609  60.769  0.000   2.060
ATOM    1588  CAD CLA   35     135.454 127.161  59.182  0.000   2.000
ATOM    1589  OBD CLA   35     135.863 128.014  58.394  0.000   1.700
ATOM    1590  CBD CLA   35     135.911 125.679  59.083  0.000   2.275
ATOM    1591  CGD CLA   35     135.538 125.159  57.713  0.000   2.000
ATOM    1592  O1D CLA   35     136.386 124.960  56.925  0.000   1.700
ATOM    1593  O2D CLA   35     134.253 124.942  57.445  0.000   1.770
ATOM    1594  CED CLA   35     133.836 124.121  56.340  0.000   2.060
ATOM    1595  C1  CLA   35     139.961 122.032  64.333  0.000   2.175
ATOM    1596  MG  CLA   36     133.763 114.802  65.910  0.000   1.185
ATOM    1597  CHA CLA   36     134.952 115.460  62.692  0.000   1.800
ATOM    1598  CHB CLA   36     132.401 111.889  64.868  0.000   1.800
ATOM    1599  CHC CLA   36     132.876 114.016  69.177  0.000   1.800
ATOM    1600  CHD CLA   36     135.373 117.627  67.074  0.000   1.800
ATOM    1601  NA  CLA   36     133.688 113.795  63.995  0.000   1.850
ATOM    1602  C1A CLA   36     134.230 114.264  62.794  0.000   1.800
ATOM    1603  C2A CLA   36     133.917 113.275  61.671  0.000   2.275
ATOM    1604  C3A CLA   36     133.068 112.208  62.386  0.000   2.275
ATOM    1605  C4A CLA   36     133.038 112.628  63.838  0.000   1.800
ATOM    1606  CMA CLA   36     131.634 112.268  61.846  0.000   2.060
ATOM    1607  CAA CLA   36     135.199 112.549  61.158  0.000   2.175
ATOM    1608  CBA CLA   36     136.098 112.006  62.255  0.000   2.175
ATOM    1609  CGA CLA   36     137.338 111.304  61.820  0.000   2.000
ATOM    1610  O1A CLA   36     137.437 110.883  60.681  0.000   1.700
ATOM    1611  O2A CLA   36     138.383 111.107  62.659  0.000   1.770
ATOM    1612  NB  CLA   36     132.837 113.194  66.863  0.000   1.850
ATOM    1613  C1B CLA   36     132.298 112.133  66.203  0.000   1.800
ATOM    1614  C2B CLA   36     131.560 111.289  67.166  0.000   1.800
ATOM    1615  C3B CLA   36     131.674 111.914  68.404  0.000   1.800
ATOM    1616  C4B CLA   36     132.514 113.107  68.192  0.000   1.800
ATOM    1617  CMB CLA   36     130.832 110.009  66.798  0.000   2.060
ATOM    1618  CAB CLA   36     130.887 111.431  69.602  0.000   2.090
ATOM    1619  CBB CLA   36     130.988 110.253  70.082  0.000   2.080
ATOM    1620  NC  CLA   36     134.099 115.660  67.826  0.000   1.850
ATOM    1621  C1C CLA   36     133.614 115.200  69.007  0.000   1.800
ATOM    1622  C2C CLA   36     133.990 116.133  70.075  0.000   1.800
ATOM    1623  C3C CLA   36     134.695 117.148  69.484  0.000   1.800
ATOM    1624  C4C CLA   36     134.747 116.853  68.055  0.000   1.800
ATOM    1625  CMC CLA   36     133.657 115.985  71.561  0.000   2.060
ATOM    1626  CAC CLA   36     135.368 118.312  70.150  0.000   2.175
ATOM    1627  CBC CLA   36     134.448 119.536  70.103  0.000   2.060
ATOM    1628  ND  CLA   36     134.944 116.238  65.131  0.000   1.850
ATOM    1629  C1D CLA   36     135.472 117.344  65.687  0.000   1.800
ATOM    1630  C2D CLA   36     136.109 118.154  64.721  0.000   1.800
ATOM    1631  C3D CLA   36     135.942 117.462  63.511  0.000   1.800
ATOM    1632  C4D CLA   36     135.227 116.296  63.796  0.000   1.800
ATOM    1633  CMD CLA   36     136.827 119.510  64.956  0.000   2.060
ATOM    1634  CAD CLA   36     136.219 117.467  62.110  0.000   2.000
ATOM    1635  OBD CLA   36     136.818 118.292  61.445  0.000   1.700
ATOM    1636  CBD CLA   36     135.590 116.169  61.479  0.000   2.275
ATOM    1637  CGD CLA   36     134.532 116.563  60.441  0.000   2.000
ATOM    1638  O1D CLA   36     133.468 117.001  60.789  0.000   1.700
ATOM    1639  O2D CLA   36     134.833 116.387  59.156  0.000   1.770
ATOM    1640  CED CLA   36     134.182 117.138  58.098  0.000   2.060
ATOM    1641  C1  CLA   36     138.101 110.432  63.936  0.000   2.175
ATOM    1642  MG  CLA   37     128.205 107.639  80.371  0.000   1.185
ATOM    1643  CHA CLA   37     127.392 107.575  76.967  0.000   1.800
ATOM    1644  CHB CLA   37     125.713 105.343  80.953  0.000   1.800
ATOM    1645  CHC CLA   37     129.577 106.808  83.411  0.000   1.800
ATOM    1646  CHD CLA   37     131.178 109.286  79.547  0.000   1.800
ATOM    1647  NA  CLA   37     126.756 106.573  79.106  0.000   1.850
ATOM    1648  C1A CLA   37     126.526 106.838  77.755  0.000   1.800
ATOM    1649  C2A CLA   37     125.203 106.252  77.325  0.000   2.275
ATOM    1650  C3A CLA   37     124.668 105.627  78.623  0.000   2.275
ATOM    1651  C4A CLA   37     125.755 105.831  79.635  0.000   1.800
ATOM    1652  CMA CLA   37     123.452 106.440  79.052  0.000   2.060
ATOM    1653  CAA CLA   37     125.417 105.097  76.288  0.000   2.175
ATOM    1654  CBA CLA   37     124.243 104.306  75.852  0.000   2.175
ATOM    1655  CGA CLA   37     123.412 105.038  74.861  0.000   2.000
ATOM    1656  O1A CLA   37     123.744 106.149  74.453  0.000   1.700
ATOM    1657  O2A CLA   37     122.299 104.514  74.398  0.000   1.770
ATOM    1658  NB  CLA   37     127.775 106.240  81.873  0.000   1.850
ATOM    1659  C1B CLA   37     126.634 105.497  81.942  0.000   1.800
ATOM    1660  C2B CLA   37     126.630 104.770  83.209  0.000   1.800
ATOM    1661  C3B CLA   37     127.747 105.185  83.909  0.000   1.800
ATOM    1662  C4B CLA   37     128.418 106.151  83.075  0.000   1.800
ATOM    1663  CMB CLA   37     125.572 103.769  83.591  0.000   2.060
ATOM    1664  CAB CLA   37     128.122 104.572  85.232  0.000   2.090
ATOM    1665  CBB CLA   37     128.964 103.600  85.319  0.000   2.080
ATOM    1666  NC  CLA   37     130.070 107.963  81.314  0.000   1.850
ATOM    1667  C1C CLA   37     130.337 107.660  82.603  0.000   1.800
ATOM    1668  C2C CLA   37     131.517 108.366  83.046  0.000   1.800
ATOM    1669  C3C CLA   37     131.978 109.082  81.968  0.000   1.800
ATOM    1670  C4C CLA   37     131.067 108.799  80.854  0.000   1.800
ATOM    1671  CMC CLA   37     132.138 108.246  84.429  0.000   2.060
ATOM    1672  CAC CLA   37     133.179 109.961  81.888  0.000   2.175
ATOM    1673  CBC CLA   37     132.770 111.411  82.170  0.000   2.060
ATOM    1674  ND  CLA   37     129.180 108.220  78.660  0.000   1.850
ATOM    1675  C1D CLA   37     130.286 108.993  78.482  0.000   1.800
ATOM    1676  C2D CLA   37     130.413 109.423  77.136  0.000   1.800
ATOM    1677  C3D CLA   37     129.298 108.893  76.489  0.000   1.800
ATOM    1678  C4D CLA   37     128.567 108.168  77.446  0.000   1.800
ATOM    1679  CMD CLA   37     131.518 110.294  76.508  0.000   2.060
ATOM    1680  CAD CLA   37     128.591 108.824  75.263  0.000   2.000
ATOM    1681  OBD CLA   37     128.850 109.309  74.183  0.000   1.700
ATOM    1682  CBD CLA   37     127.321 107.960  75.489  0.000   2.275
ATOM    1683  CGD CLA   37     126.069 108.777  75.187  0.000   2.000
ATOM    1684  O1D CLA   37     125.554 109.442  76.049  0.000   1.700
ATOM    1685  O2D CLA   37     125.565 108.702  73.943  0.000   1.770
ATOM    1686  CED CLA   37     124.614 109.662  73.480  0.000   2.060
ATOM    1687  C1  CLA   37     121.684 105.136  73.236  0.000   2.175
ATOM    1688  MG  CLA   38     121.882 103.998  87.246  0.000   1.185
ATOM    1689  CHA CLA   38     123.266 101.339  88.965  0.000   1.800
ATOM    1690  CHB CLA   38     124.998 105.265  86.794  0.000   1.800
ATOM    1691  CHC CLA   38     120.761 106.124  84.730  0.000   1.800
ATOM    1692  CHD CLA   38     118.892 102.293  87.101  0.000   1.800
ATOM    1693  NA  CLA   38     123.882 103.349  87.775  0.000   1.850
ATOM    1694  C1A CLA   38     124.186 102.276  88.570  0.000   1.800
ATOM    1695  C2A CLA   38     125.650 102.279  88.915  0.000   2.275
ATOM    1696  C3A CLA   38     126.151 103.557  88.294  0.000   2.275
ATOM    1697  C4A CLA   38     124.953 104.116  87.578  0.000   1.800
ATOM    1698  CMA CLA   38     126.527 104.535  89.427  0.000   2.060
ATOM    1699  CAA CLA   38     126.425 101.126  88.194  0.000   2.175
ATOM    1700  CBA CLA   38     126.066 100.899  86.729  0.000   2.175
ATOM    1701  CGA CLA   38     127.166 100.463  85.822  0.000   2.000
ATOM    1702  O1A CLA   38     128.276 100.210  86.264  0.000   1.700
ATOM    1703  O2A CLA   38     126.956 100.350  84.498  0.000   1.770
ATOM    1704  NB  CLA   38     122.754 105.392  85.951  0.000   1.850
ATOM    1705  C1B CLA   38     124.034 105.814  86.053  0.000   1.800
ATOM    1706  C2B CLA   38     124.241 106.928  85.141  0.000   1.800
ATOM    1707  C3B CLA   38     123.070 107.139  84.501  0.000   1.800
ATOM    1708  C4B CLA   38     122.093 106.227  85.069  0.000   1.800
ATOM    1709  CMB CLA   38     125.530 107.745  85.034  0.000   2.060
ATOM    1710  CAB CLA   38     123.156 107.932  83.282  0.000   2.090
ATOM    1711  CBB CLA   38     122.315 108.834  83.066  0.000   2.080
ATOM    1712  NC  CLA   38     120.129 104.167  86.084  0.000   1.850
ATOM    1713  C1C CLA   38     119.846 105.162  85.208  0.000   1.800
ATOM    1714  C2C CLA   38     118.435 105.076  84.834  0.000   1.800
ATOM    1715  C3C CLA   38     117.909 104.007  85.502  0.000   1.800
ATOM    1716  C4C CLA   38     118.990 103.428  86.289  0.000   1.800
ATOM    1717  CMC CLA   38     117.729 105.954  83.817  0.000   2.060
ATOM    1718  CAC CLA   38     116.533 103.463  85.440  0.000   2.175
ATOM    1719  CBC CLA   38     115.708 104.039  86.592  0.000   2.060
ATOM    1720  ND  CLA   38     121.172 102.217  87.840  0.000   1.850
ATOM    1721  C1D CLA   38     119.931 101.705  87.828  0.000   1.800
ATOM    1722  C2D CLA   38     119.848 100.512  88.580  0.000   1.800
ATOM    1723  C3D CLA   38     121.143 100.326  89.084  0.000   1.800
ATOM    1724  C4D CLA   38     121.926 101.375  88.593  0.000   1.800
ATOM    1725  CMD CLA   38     118.628  99.610  88.803  0.000   2.060
ATOM    1726  CAD CLA   38     121.981  99.515  89.904  0.000   2.000
ATOM    1727  OBD CLA   38     121.729  98.503  90.525  0.000   1.700
ATOM    1728  CBD CLA   38     123.410 100.134  89.892  0.000   2.275
ATOM    1729  CGD CLA   38     123.831 100.498  91.344  0.000   2.000
ATOM    1730  O1D CLA   38     124.044  99.632  92.124  0.000   1.700
ATOM    1731  O2D CLA   38     123.958 101.782  91.700  0.000   1.770
ATOM    1732  CED CLA   38     125.013 102.222  92.585  0.000   2.060
ATOM    1733  C1  CLA   38     127.960  99.671  83.640  0.000   2.175
ATOM    1734  MG  CLA   39     136.075 135.483  88.783  0.000   1.185
ATOM    1735  CHA CLA   39     136.914 138.554  90.194  0.000   1.800
ATOM    1736  CHB CLA   39     133.065 136.739  87.837  0.000   1.800
ATOM    1737  CHC CLA   39     135.473 132.686  86.841  0.000   1.800
ATOM    1738  CHD CLA   39     139.328 134.407  89.313  0.000   1.800
ATOM    1739  NA  CLA   39     135.125 137.435  88.973  0.000   1.850
ATOM    1740  C1A CLA   39     135.636 138.522  89.644  0.000   1.800
ATOM    1741  C2A CLA   39     134.601 139.629  89.690  0.000   2.275
ATOM    1742  C3A CLA   39     133.388 138.999  89.026  0.000   2.275
ATOM    1743  C4A CLA   39     133.861 137.649  88.569  0.000   1.800
ATOM    1744  CMA CLA   39     132.353 138.775  90.115  0.000   2.060
ATOM    1745  CAA CLA   39     135.048 140.851  88.805  0.000   2.175
ATOM    1746  CBA CLA   39     135.012 140.636  87.301  0.000   2.175
ATOM    1747  CGA CLA   39     135.951 141.452  86.476  0.000   2.000
ATOM    1748  O1A CLA   39     136.810 142.127  86.997  0.000   1.700
ATOM    1749  O2A CLA   39     135.907 141.445  85.142  0.000   1.770
ATOM    1750  NB  CLA   39     134.533 134.852  87.519  0.000   1.850
ATOM    1751  C1B CLA   39     133.361 135.512  87.365  0.000   1.800
ATOM    1752  C2B CLA   39     132.464 134.695  86.559  0.000   1.800
ATOM    1753  C3B CLA   39     133.128 133.536  86.259  0.000   1.800
ATOM    1754  C4B CLA   39     134.449 133.634  86.891  0.000   1.800
ATOM    1755  CMB CLA   39     131.081 135.129  86.134  0.000   2.060
ATOM    1756  CAB CLA   39     132.450 132.546  85.376  0.000   2.090
ATOM    1757  CBB CLA   39     132.600 131.288  85.520  0.000   2.080
ATOM    1758  NC  CLA   39     137.229 133.836  88.143  0.000   1.850
ATOM    1759  C1C CLA   39     136.772 132.790  87.412  0.000   1.800
ATOM    1760  C2C CLA   39     137.848 131.835  87.243  0.000   1.800
ATOM    1761  C3C CLA   39     138.936 132.325  87.922  0.000   1.800
ATOM    1762  C4C CLA   39     138.526 133.571  88.535  0.000   1.800
ATOM    1763  CMC CLA   39     137.764 130.551  86.467  0.000   2.060
ATOM    1764  CAC CLA   39     140.326 131.784  87.959  0.000   2.175
ATOM    1765  CBC CLA   39     141.138 132.394  86.797  0.000   2.060
ATOM    1766  ND  CLA   39     137.798 136.263  89.527  0.000   1.850
ATOM    1767  C1D CLA   39     138.985 135.688  89.797  0.000   1.800
ATOM    1768  C2D CLA   39     139.799 136.526  90.590  0.000   1.800
ATOM    1769  C3D CLA   39     139.037 137.684  90.787  0.000   1.800
ATOM    1770  C4D CLA   39     137.825 137.494  90.113  0.000   1.800
ATOM    1771  CMD CLA   39     141.214 136.233  91.124  0.000   2.060
ATOM    1772  CAD CLA   39     139.012 138.989  91.367  0.000   2.000
ATOM    1773  OBD CLA   39     139.856 139.570  92.051  0.000   1.700
ATOM    1774  CBD CLA   39     137.644 139.651  90.979  0.000   2.275
ATOM    1775  CGD CLA   39     136.866 140.056  92.224  0.000   2.000
ATOM    1776  O1D CLA   39     136.392 139.225  92.940  0.000   1.700
ATOM    1777  O2D CLA   39     136.717 141.364  92.448  0.000   1.770
ATOM    1778  CED CLA   39     136.045 141.869  93.619  0.000   2.060
ATOM    1779  C1  CLA   39     134.817 142.178  84.458  0.000   2.175
ATOM    1780  MG  CLH   40     143.216 142.133  90.451  0.000   1.185
ATOM    1781  CHA CLH   40     142.554 145.538  90.955  0.000   1.800
ATOM    1782  CHB CLH   40     140.267 141.784  88.805  0.000   1.800
ATOM    1783  CHC CLH   40     144.052 138.891  89.485  0.000   1.800
ATOM    1784  CHD CLH   40     146.389 142.588  91.719  0.000   1.800
ATOM    1785  NA  CLH   40     141.595 143.511  89.934  0.000   1.850
ATOM    1786  C1A CLH   40     141.509 144.844  90.304  0.000   1.800
ATOM    1787  C2A CLH   40     140.140 145.390  89.894  0.000   2.275
ATOM    1788  C3A CLH   40     139.447 144.187  89.265  0.000   2.275
ATOM    1789  C4A CLH   40     140.472 143.084  89.328  0.000   1.800
ATOM    1790  CMA CLH   40     138.232 143.797  90.103  0.000   2.060
ATOM    1791  CAA CLH   40     140.229 146.563  88.843  0.000   2.175
ATOM    1792  NB  CLH   40     142.323 140.616  89.291  0.000   1.850
ATOM    1793  C1B CLH   40     141.078 140.708  88.766  0.000   1.800
ATOM    1794  C2B CLH   40     140.772 139.469  88.053  0.000   1.800
ATOM    1795  C3B CLH   40     141.846 138.629  88.202  0.000   1.800
ATOM    1796  C4B CLH   40     142.814 139.347  89.058  0.000   1.800
ATOM    1797  CMB CLH   40     139.483 139.225  87.299  0.000   2.060
ATOM    1798  CAB CLH   40     141.858 137.376  87.380  0.000   2.090
ATOM    1799  CBB CLH   40     142.330 136.256  87.795  0.000   2.080
ATOM    1800  NC  CLH   40     144.939 140.940  90.571  0.000   1.850
ATOM    1801  C1C CLH   40     145.041 139.637  90.197  0.000   1.800
ATOM    1802  C2C CLH   40     146.326 139.119  90.667  0.000   1.800
ATOM    1803  C3C CLH   40     146.979 140.157  91.278  0.000   1.800
ATOM    1804  C4C CLH   40     146.103 141.312  91.211  0.000   1.800
ATOM    1805  CMC CLH   40     146.815 137.689  90.537  0.000   2.060
ATOM    1806  CAC CLH   40     148.352 140.170  91.857  0.000   2.175
ATOM    1807  CBC CLH   40     149.345 140.611  90.762  0.000   2.060
ATOM    1808  ND  CLH   40     144.316 143.690  91.155  0.000   1.850
ATOM    1809  C1D CLH   40     145.550 143.731  91.688  0.000   1.800
ATOM    1810  C2D CLH   40     145.867 145.027  92.177  0.000   1.800
ATOM    1811  C3D CLH   40     144.721 145.796  91.920  0.000   1.800
ATOM    1812  C4D CLH   40     143.787 144.947  91.296  0.000   1.800
ATOM    1813  CMD CLH   40     147.177 145.499  92.852  0.000   2.060
ATOM    1814  CAD CLH   40     144.106 147.068  92.085  0.000   2.000
ATOM    1815  OBD CLH   40     144.552 148.110  92.573  0.000   1.700
ATOM    1816  CBD CLH   40     142.627 146.955  91.539  0.000   2.275
ATOM    1817  CGD CLH   40     141.639 147.109  92.703  0.000   2.000
ATOM    1818  O1D CLH   40     141.920 146.715  93.803  0.000   1.700
ATOM    1819  O2D CLH   40     140.463 147.683  92.432  0.000   1.770
ATOM    1820  CED CLH   40     139.335 147.563  93.317  0.000   2.060
ATOM    1821  MG  CLA   41     124.632 128.826  88.450  0.000   1.185
ATOM    1822  CHA CLA   41     127.856 129.692  89.515  0.000   1.800
ATOM    1823  CHB CLA   41     125.732 128.690  85.204  0.000   1.800
ATOM    1824  CHC CLA   41     121.387 129.107  87.224  0.000   1.800
ATOM    1825  CHD CLA   41     123.435 129.833  91.587  0.000   1.800
ATOM    1826  NA  CLA   41     126.581 129.147  87.481  0.000   1.850
ATOM    1827  C1A CLA   41     127.788 129.369  88.142  0.000   1.800
ATOM    1828  C2A CLA   41     128.951 129.262  87.147  0.000   2.275
ATOM    1829  C3A CLA   41     128.244 128.944  85.818  0.000   2.275
ATOM    1830  C4A CLA   41     126.772 128.898  86.161  0.000   1.800
ATOM    1831  CMA CLA   41     128.480 130.076  84.813  0.000   2.060
ATOM    1832  CAA CLA   41     130.009 128.178  87.479  0.000   2.175
ATOM    1833  CBA CLA   41     131.377 128.409  86.898  0.000   2.175
ATOM    1834  CGA CLA   41     132.358 127.324  87.220  0.000   2.000
ATOM    1835  O1A CLA   41     131.951 126.252  87.592  0.000   1.700
ATOM    1836  O2A CLA   41     133.694 127.462  87.167  0.000   1.770
ATOM    1837  NB  CLA   41     123.719 128.951  86.538  0.000   1.850
ATOM    1838  C1B CLA   41     124.376 128.736  85.366  0.000   1.800
ATOM    1839  C2B CLA   41     123.383 128.648  84.274  0.000   1.800
ATOM    1840  C3B CLA   41     122.132 128.788  84.854  0.000   1.800
ATOM    1841  C4B CLA   41     122.371 128.939  86.283  0.000   1.800
ATOM    1842  CMB CLA   41     123.749 128.476  82.817  0.000   2.060
ATOM    1843  CAB CLA   41     120.882 128.964  84.027  0.000   2.090
ATOM    1844  CBB CLA   41     120.517 128.239  83.029  0.000   2.080
ATOM    1845  NC  CLA   41     122.748 129.426  89.248  0.000   1.850
ATOM    1846  C1C CLA   41     121.551 129.325  88.600  0.000   1.800
ATOM    1847  C2C CLA   41     120.455 129.472  89.557  0.000   1.800
ATOM    1848  C3C CLA   41     121.013 129.651  90.792  0.000   1.800
ATOM    1849  C4C CLA   41     122.475 129.641  90.596  0.000   1.800
ATOM    1850  CMC CLA   41     118.990 129.469  89.218  0.000   2.060
ATOM    1851  CAC CLA   41     120.309 129.712  92.126  0.000   2.175
ATOM    1852  CBC CLA   41     120.247 131.158  92.622  0.000   2.060
ATOM    1853  ND  CLA   41     125.392 129.619  90.178  0.000   1.850
ATOM    1854  C1D CLA   41     124.824 129.860  91.392  0.000   1.800
ATOM    1855  C2D CLA   41     125.792 130.208  92.373  0.000   1.800
ATOM    1856  C3D CLA   41     127.010 130.165  91.700  0.000   1.800
ATOM    1857  C4D CLA   41     126.737 129.788  90.359  0.000   1.800
ATOM    1858  CMD CLA   41     125.554 130.562  93.854  0.000   2.060
ATOM    1859  CAD CLA   41     128.390 130.403  91.802  0.000   2.000
ATOM    1860  OBD CLA   41     129.046 130.784  92.750  0.000   1.700
ATOM    1861  CBD CLA   41     129.045 130.047  90.419  0.000   2.275
ATOM    1862  CGD CLA   41     129.819 131.232  89.879  0.000   2.000
ATOM    1863  O1D CLA   41     130.987 131.119  89.611  0.000   1.700
ATOM    1864  O2D CLA   41     129.150 132.359  89.689  0.000   1.770
ATOM    1865  CED CLA   41     129.698 133.396  88.879  0.000   2.060
ATOM    1866  C1  CLA   41     134.359 127.772  85.909  0.000   2.175
ATOM    1867  MG  CLA   42     129.862 119.916  83.766  0.000   1.185
ATOM    1868  CHA CLA   42     130.153 122.505  86.113  0.000   1.800
ATOM    1869  CHB CLA   42     128.398 122.126  81.593  0.000   1.800
ATOM    1870  CHC CLA   42     130.322 117.773  81.057  0.000   1.800
ATOM    1871  CHD CLA   42     132.062 118.009  85.679  0.000   1.800
ATOM    1872  NA  CLA   42     129.348 122.047  83.843  0.000   1.850
ATOM    1873  C1A CLA   42     129.482 122.866  84.939  0.000   1.800
ATOM    1874  C2A CLA   42     128.902 124.232  84.633  0.000   2.275
ATOM    1875  C3A CLA   42     128.335 124.082  83.225  0.000   2.275
ATOM    1876  C4A CLA   42     128.677 122.666  82.847  0.000   1.800
ATOM    1877  CMA CLA   42     126.805 124.271  83.221  0.000   2.060
ATOM    1878  CAA CLA   42     130.020 125.342  84.586  0.000   2.175
ATOM    1879  CBA CLA   42     131.206 125.144  83.666  0.000   2.175
ATOM    1880  CGA CLA   42     132.235 124.193  84.142  0.000   2.000
ATOM    1881  O1A CLA   42     132.677 124.314  85.259  0.000   1.700
ATOM    1882  O2A CLA   42     132.664 123.174  83.380  0.000   1.770
ATOM    1883  NB  CLA   42     129.481 119.976  81.676  0.000   1.850
ATOM    1884  C1B CLA   42     128.756 120.954  81.064  0.000   1.800
ATOM    1885  C2B CLA   42     128.443 120.549  79.690  0.000   1.800
ATOM    1886  C3B CLA   42     129.014 119.330  79.489  0.000   1.800
ATOM    1887  C4B CLA   42     129.637 118.941  80.783  0.000   1.800
ATOM    1888  CMB CLA   42     127.555 121.338  78.743  0.000   2.060
ATOM    1889  CAB CLA   42     129.075 118.844  78.070  0.000   2.090
ATOM    1890  CBB CLA   42     128.762 117.665  77.732  0.000   2.080
ATOM    1891  NC  CLA   42     131.048 118.209  83.397  0.000   1.850
ATOM    1892  C1C CLA   42     130.985 117.431  82.281  0.000   1.800
ATOM    1893  C2C CLA   42     131.724 116.194  82.517  0.000   1.800
ATOM    1894  C3C CLA   42     132.194 116.238  83.795  0.000   1.800
ATOM    1895  C4C CLA   42     131.770 117.526  84.368  0.000   1.800
ATOM    1896  CMC CLA   42     131.974 115.102  81.495  0.000   2.060
ATOM    1897  CAC CLA   42     132.974 115.184  84.522  0.000   2.175
ATOM    1898  CBC CLA   42     134.474 115.409  84.253  0.000   2.060
ATOM    1899  ND  CLA   42     130.935 120.150  85.498  0.000   1.850
ATOM    1900  C1D CLA   42     131.677 119.271  86.215  0.000   1.800
ATOM    1901  C2D CLA   42     132.020 119.806  87.500  0.000   1.800
ATOM    1902  C3D CLA   42     131.441 121.086  87.525  0.000   1.800
ATOM    1903  C4D CLA   42     130.783 121.262  86.291  0.000   1.800
ATOM    1904  CMD CLA   42     132.851 119.151  88.622  0.000   2.060
ATOM    1905  CAD CLA   42     131.291 122.317  88.283  0.000   2.000
ATOM    1906  OBD CLA   42     131.719 122.634  89.403  0.000   1.700
ATOM    1907  CBD CLA   42     130.415 123.308  87.417  0.000   2.275
ATOM    1908  CGD CLA   42     129.114 123.634  88.179  0.000   2.000
ATOM    1909  O1D CLA   42     128.772 124.778  88.449  0.000   1.700
ATOM    1910  O2D CLA   42     128.388 122.597  88.525  0.000   1.770
ATOM    1911  CED CLA   42     127.215 122.747  89.340  0.000   2.060
ATOM    1912  C1  CLA   42     133.489 122.142  84.006  0.000   2.175
ATOM    1913  MG  CLA   43     128.354 123.348  74.250  0.000   1.185
ATOM    1914  CHA CLA   43     128.484 125.534  76.992  0.000   1.800
ATOM    1915  CHB CLA   43     126.809 125.802  72.424  0.000   1.800
ATOM    1916  CHC CLA   43     128.909 121.614  71.278  0.000   1.800
ATOM    1917  CHD CLA   43     130.710 121.323  75.855  0.000   1.800
ATOM    1918  NA  CLA   43     127.746 125.436  74.652  0.000   1.850
ATOM    1919  C1A CLA   43     127.775 126.054  75.902  0.000   1.800
ATOM    1920  C2A CLA   43     126.929 127.344  75.881  0.000   2.275
ATOM    1921  C3A CLA   43     126.403 127.377  74.444  0.000   2.275
ATOM    1922  C4A CLA   43     127.009 126.149  73.778  0.000   1.800
ATOM    1923  CMA CLA   43     124.867 127.265  74.445  0.000   2.060
ATOM    1924  CAA CLA   43     127.717 128.696  76.163  0.000   2.175
ATOM    1925  CBA CLA   43     129.140 128.818  75.690  0.000   2.175
ATOM    1926  CGA CLA   43     129.658 130.225  75.602  0.000   2.000
ATOM    1927  O1A CLA   43     129.913 130.687  74.528  0.000   1.700
ATOM    1928  O2A CLA   43     129.890 131.012  76.653  0.000   1.770
ATOM    1929  NB  CLA   43     127.990 123.697  72.199  0.000   1.850
ATOM    1930  C1B CLA   43     127.251 124.739  71.718  0.000   1.800
ATOM    1931  C2B CLA   43     127.105 124.587  70.267  0.000   1.800
ATOM    1932  C3B CLA   43     127.693 123.403  69.924  0.000   1.800
ATOM    1933  C4B CLA   43     128.211 122.808  71.164  0.000   1.800
ATOM    1934  CMB CLA   43     126.496 125.624  69.355  0.000   2.060
ATOM    1935  CAB CLA   43     127.767 123.062  68.474  0.000   2.090
ATOM    1936  CBB CLA   43     127.364 121.938  68.022  0.000   2.080
ATOM    1937  NC  CLA   43     129.613 121.746  73.656  0.000   1.850
ATOM    1938  C1C CLA   43     129.569 121.118  72.450  0.000   1.800
ATOM    1939  C2C CLA   43     130.307 119.862  72.542  0.000   1.800
ATOM    1940  C3C CLA   43     130.809 119.766  73.817  0.000   1.800
ATOM    1941  C4C CLA   43     130.399 120.982  74.522  0.000   1.800
ATOM    1942  CMC CLA   43     130.494 118.868  71.417  0.000   2.060
ATOM    1943  CAC CLA   43     131.588 118.629  74.423  0.000   2.175
ATOM    1944  CBC CLA   43     133.082 118.837  74.141  0.000   2.060
ATOM    1945  ND  CLA   43     129.449 123.393  75.982  0.000   1.850
ATOM    1946  C1D CLA   43     130.273 122.475  76.549  0.000   1.800
ATOM    1947  C2D CLA   43     130.614 122.845  77.881  0.000   1.800
ATOM    1948  C3D CLA   43     129.914 124.040  78.116  0.000   1.800
ATOM    1949  C4D CLA   43     129.223 124.350  76.945  0.000   1.800
ATOM    1950  CMD CLA   43     131.536 122.122  78.880  0.000   2.060
ATOM    1951  CAD CLA   43     129.553 125.009  79.107  0.000   2.000
ATOM    1952  OBD CLA   43     129.921 125.139  80.292  0.000   1.700
ATOM    1953  CBD CLA   43     128.522 125.978  78.449  0.000   2.275
ATOM    1954  CGD CLA   43     127.154 125.779  79.094  0.000   2.000
ATOM    1955  O1D CLA   43     126.729 124.679  79.287  0.000   1.700
ATOM    1956  O2D CLA   43     126.459 126.864  79.409  0.000   1.770
ATOM    1957  CED CLA   43     125.058 126.793  79.750  0.000   2.060
ATOM    1958  C1  CLA   43     131.315 131.172  77.101  0.000   2.175
ATOM    1959  MG  CLA   44      76.140 130.749  64.170  0.000   1.185
ATOM    1960  CHA CLA   44      75.360 127.496  65.092  0.000   1.800
ATOM    1961  CHB CLA   44      72.826 131.502  64.054  0.000   1.800
ATOM    1962  CHC CLA   44      76.836 134.171  63.989  0.000   1.800
ATOM    1963  CHD CLA   44      79.476 130.092  64.859  0.000   1.800
ATOM    1964  NA  CLA   44      74.313 129.631  64.543  0.000   1.850
ATOM    1965  C1A CLA   44      74.239 128.295  64.831  0.000   1.800
ATOM    1966  C2A CLA   44      72.769 127.853  64.828  0.000   2.275
ATOM    1967  C3A CLA   44      72.030 129.111  64.448  0.000   2.275
ATOM    1968  C4A CLA   44      73.097 130.158  64.331  0.000   1.800
ATOM    1969  CMA CLA   44      71.390 128.890  63.063  0.000   2.060
ATOM    1970  CAA CLA   44      72.225 127.398  66.238  0.000   2.175
ATOM    1971  CBA CLA   44      72.381 128.342  67.424  0.000   2.175
ATOM    1972  CGA CLA   44      73.776 128.492  67.929  0.000   2.000
ATOM    1973  O1A CLA   44      74.384 127.509  68.324  0.000   1.700
ATOM    1974  O2A CLA   44      74.417 129.665  67.904  0.000   1.770
ATOM    1975  NB  CLA   44      74.995 132.526  64.101  0.000   1.850
ATOM    1976  C1B CLA   44      73.644 132.550  63.966  0.000   1.800
ATOM    1977  C2B CLA   44      73.198 133.932  63.786  0.000   1.800
ATOM    1978  C3B CLA   44      74.320 134.730  63.771  0.000   1.800
ATOM    1979  C4B CLA   44      75.481 133.824  63.940  0.000   1.800
ATOM    1980  CMB CLA   44      71.744 134.350  63.678  0.000   2.060
ATOM    1981  CAB CLA   44      74.103 136.198  63.742  0.000   2.090
ATOM    1982  CBB CLA   44      74.511 136.933  62.788  0.000   2.080
ATOM    1983  NC  CLA   44      77.862 131.923  64.409  0.000   1.850
ATOM    1984  C1C CLA   44      77.941 133.273  64.210  0.000   1.800
ATOM    1985  C2C CLA   44      79.339 133.665  64.287  0.000   1.800
ATOM    1986  C3C CLA   44      80.083 132.526  64.515  0.000   1.800
ATOM    1987  C4C CLA   44      79.146 131.421  64.597  0.000   1.800
ATOM    1988  CMC CLA   44      79.845 135.080  64.215  0.000   2.060
ATOM    1989  CAC CLA   44      81.575 132.396  64.665  0.000   2.175
ATOM    1990  CBC CLA   44      82.001 132.591  66.139  0.000   2.060
ATOM    1991  ND  CLA   44      77.239 129.191  64.875  0.000   1.850
ATOM    1992  C1D CLA   44      78.568 129.024  65.005  0.000   1.800
ATOM    1993  C2D CLA   44      78.893 127.676  65.323  0.000   1.800
ATOM    1994  C3D CLA   44      77.668 127.016  65.369  0.000   1.800
ATOM    1995  C4D CLA   44      76.677 127.973  65.096  0.000   1.800
ATOM    1996  CMD CLA   44      80.293 127.060  65.568  0.000   2.060
ATOM    1997  CAD CLA   44      77.018 125.771  65.583  0.000   2.000
ATOM    1998  OBD CLA   44      77.486 124.654  65.824  0.000   1.700
ATOM    1999  CBD CLA   44      75.467 126.035  65.498  0.000   2.275
ATOM    2000  CGD CLA   44      74.796 125.149  64.474  0.000   2.000
ATOM    2001  O1D CLA   44      75.298 124.959  63.405  0.000   1.700
ATOM    2002  O2D CLA   44      73.613 124.635  64.836  0.000   1.770
ATOM    2003  CED CLA   44      72.911 123.669  64.052  0.000   2.060
ATOM    2004  C1  CLA   44      75.580 129.808  68.778  0.000   2.175
ATOM    2005  MG  CLA   45      82.012 135.002  60.639  0.000   1.185
ATOM    2006  CHA CLA   45      80.053 137.886  61.048  0.000   1.800
ATOM    2007  CHB CLA   45      84.811 136.840  61.297  0.000   1.800
ATOM    2008  CHC CLA   45      83.829 132.143  61.371  0.000   1.800
ATOM    2009  CHD CLA   45      79.106 133.097  60.686  0.000   1.800
ATOM    2010  NA  CLA   45      82.367 137.114  61.135  0.000   1.850
ATOM    2011  C1A CLA   45      81.411 138.130  61.133  0.000   1.800
ATOM    2012  C2A CLA   45      82.110 139.494  61.217  0.000   2.275
ATOM    2013  C3A CLA   45      83.592 139.130  61.267  0.000   2.275
ATOM    2014  C4A CLA   45      83.621 137.617  61.220  0.000   1.800
ATOM    2015  CMA CLA   45      84.318 139.707  60.047  0.000   2.060
ATOM    2016  CAA CLA   45      81.770 140.311  62.490  0.000   2.175
ATOM    2017  CBA CLA   45      81.733 141.801  62.311  0.000   2.175
ATOM    2018  CGA CLA   45      81.665 142.530  63.607  0.000   2.000
ATOM    2019  O1A CLA   45      82.120 141.988  64.602  0.000   1.700
ATOM    2020  O2A CLA   45      81.114 143.775  63.747  0.000   1.770
ATOM    2021  NB  CLA   45      83.975 134.576  61.290  0.000   1.850
ATOM    2022  C1B CLA   45      84.968 135.501  61.346  0.000   1.800
ATOM    2023  C2B CLA   45      86.243 134.814  61.512  0.000   1.800
ATOM    2024  C3B CLA   45      85.976 133.472  61.545  0.000   1.800
ATOM    2025  C4B CLA   45      84.531 133.329  61.399  0.000   1.800
ATOM    2026  CMB CLA   45      87.583 135.506  61.591  0.000   2.060
ATOM    2027  CAB CLA   45      87.112 132.525  61.745  0.000   2.090
ATOM    2028  CBB CLA   45      87.216 131.443  61.052  0.000   2.080
ATOM    2029  NC  CLA   45      81.532 132.977  61.029  0.000   1.850
ATOM    2030  C1C CLA   45      82.438 131.976  61.201  0.000   1.800
ATOM    2031  C2C CLA   45      81.736 130.700  61.250  0.000   1.800
ATOM    2032  C3C CLA   45      80.411 130.959  61.033  0.000   1.800
ATOM    2033  C4C CLA   45      80.287 132.404  60.867  0.000   1.800
ATOM    2034  CMC CLA   45      82.354 129.365  61.628  0.000   2.060
ATOM    2035  CAC CLA   45      79.283 129.983  60.989  0.000   2.175
ATOM    2036  CBC CLA   45      79.193 129.377  59.582  0.000   2.060
ATOM    2037  ND  CLA   45      80.018 135.331  60.854  0.000   1.850
ATOM    2038  C1D CLA   45      78.965 134.501  60.706  0.000   1.800
ATOM    2039  C2D CLA   45      77.742 135.205  60.670  0.000   1.800
ATOM    2040  C3D CLA   45      78.096 136.552  60.806  0.000   1.800
ATOM    2041  C4D CLA   45      79.502 136.601  60.915  0.000   1.800
ATOM    2042  CMD CLA   45      76.325 134.619  60.514  0.000   2.060
ATOM    2043  CAD CLA   45      77.600 137.889  60.969  0.000   2.000
ATOM    2044  OBD CLA   45      76.438 138.321  60.959  0.000   1.700
ATOM    2045  CBD CLA   45      78.844 138.822  61.181  0.000   2.275
ATOM    2046  CGD CLA   45      78.837 139.918  60.137  0.000   2.000
ATOM    2047  O1D CLA   45      79.124 139.677  59.011  0.000   1.700
ATOM    2048  O2D CLA   45      78.519 141.150  60.543  0.000   1.770
ATOM    2049  CED CLA   45      77.197 141.676  60.349  0.000   2.060
ATOM    2050  C1  CLA   45      80.148 143.944  64.880  0.000   2.175
ATOM    2051  MG  CLA   46      92.607 132.811  72.044  0.000   1.185
ATOM    2052  CHA CLA   46      94.838 134.250  69.784  0.000   1.800
ATOM    2053  CHB CLA   46      94.068 134.561  74.594  0.000   1.800
ATOM    2054  CHC CLA   46      89.925 132.104  74.128  0.000   1.800
ATOM    2055  CHD CLA   46      90.821 131.600  69.344  0.000   1.800
ATOM    2056  NA  CLA   46      94.238 134.237  72.162  0.000   1.850
ATOM    2057  C1A CLA   46      95.070 134.591  71.117  0.000   1.800
ATOM    2058  C2A CLA   46      96.246 135.396  71.655  0.000   2.275
ATOM    2059  C3A CLA   46      96.017 135.437  73.157  0.000   2.275
ATOM    2060  C4A CLA   46      94.704 134.711  73.349  0.000   1.800
ATOM    2061  CMA CLA   46      97.140 134.620  73.816  0.000   2.060
ATOM    2062  CAA CLA   46      96.302 136.865  71.095  0.000   2.175
ATOM    2063  CBA CLA   46      95.214 137.846  71.444  0.000   2.175
ATOM    2064  CGA CLA   46      93.829 137.477  71.022  0.000   2.000
ATOM    2065  O1A CLA   46      92.982 137.505  71.851  0.000   1.700
ATOM    2066  O2A CLA   46      93.506 137.064  69.781  0.000   1.770
ATOM    2067  NB  CLA   46      92.069 133.316  74.008  0.000   1.850
ATOM    2068  C1B CLA   46      92.898 133.966  74.887  0.000   1.800
ATOM    2069  C2B CLA   46      92.270 133.991  76.202  0.000   1.800
ATOM    2070  C3B CLA   46      91.078 133.310  76.101  0.000   1.800
ATOM    2071  C4B CLA   46      90.973 132.843  74.698  0.000   1.800
ATOM    2072  CMB CLA   46      92.857 134.698  77.398  0.000   2.060
ATOM    2073  CAB CLA   46      90.171 133.311  77.281  0.000   2.090
ATOM    2074  CBB CLA   46      89.464 132.292  77.610  0.000   2.080
ATOM    2075  NC  CLA   46      90.685 132.016  71.771  0.000   1.850
ATOM    2076  C1C CLA   46      89.802 131.722  72.753  0.000   1.800
ATOM    2077  C2C CLA   46      88.693 130.974  72.173  0.000   1.800
ATOM    2078  C3C CLA   46      88.934 130.832  70.838  0.000   1.800
ATOM    2079  C4C CLA   46      90.210 131.480  70.586  0.000   1.800
ATOM    2080  CMC CLA   46      87.480 130.506  72.916  0.000   2.060
ATOM    2081  CAC CLA   46      88.026 130.286  69.769  0.000   2.175
ATOM    2082  CBC CLA   46      88.031 128.758  69.736  0.000   2.060
ATOM    2083  ND  CLA   46      92.702 132.913  70.011  0.000   1.850
ATOM    2084  C1D CLA   46      91.996 132.296  69.066  0.000   1.800
ATOM    2085  C2D CLA   46      92.563 132.478  67.779  0.000   1.800
ATOM    2086  C3D CLA   46      93.693 133.249  67.996  0.000   1.800
ATOM    2087  C4D CLA   46      93.756 133.492  69.370  0.000   1.800
ATOM    2088  CMD CLA   46      92.059 131.944  66.429  0.000   2.060
ATOM    2089  CAD CLA   46      94.802 133.889  67.375  0.000   2.000
ATOM    2090  OBD CLA   46      95.145 133.947  66.176  0.000   1.700
ATOM    2091  CBD CLA   46      95.633 134.563  68.507  0.000   2.275
ATOM    2092  CGD CLA   46      97.040 133.948  68.505  0.000   2.000
ATOM    2093  O1D CLA   46      97.258 132.872  69.004  0.000   1.700
ATOM    2094  O2D CLA   46      97.995 134.659  67.918  0.000   1.770
ATOM    2095  CED CLA   46      99.026 134.050  67.129  0.000   2.060
ATOM    2096  C1  CLA   46      92.083 136.949  69.301  0.000   2.175
ATOM    2097  MG  CLA   47      99.490  88.877  65.812  0.000   1.185
ATOM    2098  CHA CLA   47     100.834  87.610  62.840  0.000   1.800
ATOM    2099  CHB CLA   47      97.473  86.154  66.038  0.000   1.800
ATOM    2100  CHC CLA   47      98.823  89.520  69.170  0.000   1.800
ATOM    2101  CHD CLA   47     102.006  91.246  65.853  0.000   1.800
ATOM    2102  NA  CLA   47      99.196  87.092  64.587  0.000   1.850
ATOM    2103  C1A CLA   47      99.801  86.834  63.370  0.000   1.800
ATOM    2104  C2A CLA   47      99.182  85.592  62.745  0.000   2.275
ATOM    2105  C3A CLA   47      98.086  85.209  63.737  0.000   2.275
ATOM    2106  C4A CLA   47      98.233  86.200  64.860  0.000   1.800
ATOM    2107  CMA CLA   47      96.712  85.413  63.074  0.000   2.060
ATOM    2108  CAA CLA   47     100.216  84.403  62.715  0.000   2.175
ATOM    2109  CBA CLA   47     100.772  83.942  64.073  0.000   2.175
ATOM    2110  CGA CLA   47     102.243  83.688  64.129  0.000   2.000
ATOM    2111  O1A CLA   47     102.901  83.877  63.142  0.000   1.700
ATOM    2112  O2A CLA   47     102.884  83.258  65.266  0.000   1.770
ATOM    2113  NB  CLA   47      98.389  87.950  67.353  0.000   1.850
ATOM    2114  C1B CLA   47      97.546  86.910  67.146  0.000   1.800
ATOM    2115  C2B CLA   47      96.752  86.679  68.343  0.000   1.800
ATOM    2116  C3B CLA   47      97.119  87.623  69.270  0.000   1.800
ATOM    2117  C4B CLA   47      98.158  88.446  68.620  0.000   1.800
ATOM    2118  CMB CLA   47      95.737  85.576  68.478  0.000   2.060
ATOM    2119  CAB CLA   47      96.559  87.499  70.663  0.000   2.090
ATOM    2120  CBB CLA   47      95.413  87.993  71.001  0.000   2.080
ATOM    2121  NC  CLA   47     100.337  90.127  67.281  0.000   1.850
ATOM    2122  C1C CLA   47      99.839  90.311  68.542  0.000   1.800
ATOM    2123  C2C CLA   47     100.521  91.437  69.152  0.000   1.800
ATOM    2124  C3C CLA   47     101.393  91.937  68.220  0.000   1.800
ATOM    2125  C4C CLA   47     101.269  91.103  67.033  0.000   1.800
ATOM    2126  CMC CLA   47     100.347  91.913  70.574  0.000   2.060
ATOM    2127  CAC CLA   47     102.286  93.143  68.338  0.000   2.175
ATOM    2128  CBC CLA   47     101.496  94.396  67.984  0.000   2.060
ATOM    2129  ND  CLA   47     101.094  89.368  64.665  0.000   1.850
ATOM    2130  C1D CLA   47     101.945  90.409  64.732  0.000   1.800
ATOM    2131  C2D CLA   47     102.775  90.486  63.586  0.000   1.800
ATOM    2132  C3D CLA   47     102.381  89.402  62.796  0.000   1.800
ATOM    2133  C4D CLA   47     101.354  88.738  63.487  0.000   1.800
ATOM    2134  CMD CLA   47     103.878  91.514  63.252  0.000   2.060
ATOM    2135  CAD CLA   47     102.671  88.665  61.608  0.000   2.000
ATOM    2136  OBD CLA   47     103.489  88.894  60.729  0.000   1.700
ATOM    2137  CBD CLA   47     101.754  87.406  61.609  0.000   2.275
ATOM    2138  CGD CLA   47     101.007  87.266  60.285  0.000   2.000
ATOM    2139  O1D CLA   47     101.281  86.377  59.551  0.000   1.700
ATOM    2140  O2D CLA   47     100.055  88.107  59.988  0.000   1.770
ATOM    2141  CED CLA   47      98.797  87.610  59.504  0.000   2.060
ATOM    2142  C1  CLA   47     104.293  82.784  65.161  0.000   2.175
ATOM    2143  MG  CLA   48      87.652  89.049  65.849  0.000   1.185
ATOM    2144  CHA CLA   48      84.909  89.380  68.024  0.000   1.800
ATOM    2145  CHB CLA   48      89.677  88.494  68.561  0.000   1.800
ATOM    2146  CHC CLA   48      90.515  89.745  63.994  0.000   1.800
ATOM    2147  CHD CLA   48      85.745  90.569  63.371  0.000   1.800
ATOM    2148  NA  CLA   48      87.339  89.029  68.021  0.000   1.850
ATOM    2149  C1A CLA   48      86.092  89.013  68.645  0.000   1.800
ATOM    2150  C2A CLA   48      86.229  88.513  70.050  0.000   2.275
ATOM    2151  C3A CLA   48      87.730  88.316  70.205  0.000   2.275
ATOM    2152  C4A CLA   48      88.306  88.617  68.869  0.000   1.800
ATOM    2153  CMA CLA   48      88.201  89.386  71.191  0.000   2.060
ATOM    2154  CAA CLA   48      85.489  87.133  70.175  0.000   2.175
ATOM    2155  CBA CLA   48      86.147  86.018  70.925  0.000   2.175
ATOM    2156  CGA CLA   48      86.072  86.219  72.379  0.000   2.000
ATOM    2157  O1A CLA   48      87.083  86.123  73.027  0.000   1.700
ATOM    2158  O2A CLA   48      84.914  86.506  72.994  0.000   1.770
ATOM    2159  NB  CLA   48      89.734  89.154  66.237  0.000   1.850
ATOM    2160  C1B CLA   48      90.315  88.735  67.390  0.000   1.800
ATOM    2161  C2B CLA   48      91.755  88.579  67.175  0.000   1.800
ATOM    2162  C3B CLA   48      92.014  88.949  65.862  0.000   1.800
ATOM    2163  C4B CLA   48      90.721  89.307  65.288  0.000   1.800
ATOM    2164  CMB CLA   48      92.704  88.103  68.242  0.000   2.060
ATOM    2165  CAB CLA   48      93.424  89.020  65.327  0.000   2.090
ATOM    2166  CBB CLA   48      94.236  88.028  65.312  0.000   2.080
ATOM    2167  NC  CLA   48      88.064  90.031  64.018  0.000   1.850
ATOM    2168  C1C CLA   48      89.278  90.102  63.412  0.000   1.800
ATOM    2169  C2C CLA   48      89.126  90.677  62.086  0.000   1.800
ATOM    2170  C3C CLA   48      87.789  90.910  61.899  0.000   1.800
ATOM    2171  C4C CLA   48      87.113  90.470  63.122  0.000   1.800
ATOM    2172  CMC CLA   48      90.249  90.950  61.115  0.000   2.060
ATOM    2173  CAC CLA   48      87.103  91.507  60.696  0.000   2.175
ATOM    2174  CBC CLA   48      86.732  92.987  60.934  0.000   2.060
ATOM    2175  ND  CLA   48      85.780  89.873  65.670  0.000   1.850
ATOM    2176  C1D CLA   48      85.103  90.295  64.592  0.000   1.800
ATOM    2177  C2D CLA   48      83.718  90.467  64.864  0.000   1.800
ATOM    2178  C3D CLA   48      83.574  90.116  66.217  0.000   1.800
ATOM    2179  C4D CLA   48      84.846  89.765  66.676  0.000   1.800
ATOM    2180  CMD CLA   48      82.608  90.945  63.883  0.000   2.060
ATOM    2181  CAD CLA   48      82.663  89.991  67.326  0.000   2.000
ATOM    2182  OBD CLA   48      81.450  90.201  67.409  0.000   1.700
ATOM    2183  CBD CLA   48      83.476  89.505  68.561  0.000   2.275
ATOM    2184  CGD CLA   48      83.329  90.552  69.684  0.000   2.000
ATOM    2185  O1D CLA   48      83.355  90.219  70.825  0.000   1.700
ATOM    2186  O2D CLA   48      83.152  91.821  69.339  0.000   1.770
ATOM    2187  CED CLA   48      83.499  92.888  70.217  0.000   2.060
ATOM    2188  C1  CLA   48      84.901  87.564  74.011  0.000   2.175
ATOM    2189  MG  CLA   49      91.604  90.741  74.081  0.000   1.185
ATOM    2190  CHA CLA   49      94.116  91.618  71.810  0.000   1.800
ATOM    2191  CHB CLA   49      89.395  92.646  72.288  0.000   1.800
ATOM    2192  CHC CLA   49      89.242  90.593  76.629  0.000   1.800
ATOM    2193  CHD CLA   49      94.046  89.685  76.328  0.000   1.800
ATOM    2194  NA  CLA   49      91.752  91.999  72.289  0.000   1.850
ATOM    2195  C1A CLA   49      92.853  92.078  71.456  0.000   1.800
ATOM    2196  C2A CLA   49      92.472  92.748  70.149  0.000   2.275
ATOM    2197  C3A CLA   49      91.016  93.110  70.359  0.000   2.275
ATOM    2198  C4A CLA   49      90.675  92.559  71.717  0.000   1.800
ATOM    2199  CMA CLA   49      90.942  94.647  70.411  0.000   2.060
ATOM    2200  CAA CLA   49      92.556  91.741  68.941  0.000   2.175
ATOM    2201  CBA CLA   49      92.210  92.245  67.590  0.000   2.175
ATOM    2202  CGA CLA   49      93.079  93.363  67.179  0.000   2.000
ATOM    2203  O1A CLA   49      94.214  93.138  66.808  0.000   1.700
ATOM    2204  O2A CLA   49      92.636  94.622  67.237  0.000   1.770
ATOM    2205  NB  CLA   49      89.673  91.554  74.429  0.000   1.850
ATOM    2206  C1B CLA   49      88.936  92.199  73.479  0.000   1.800
ATOM    2207  C2B CLA   49      87.545  92.318  73.937  0.000   1.800
ATOM    2208  C3B CLA   49      87.487  91.715  75.176  0.000   1.800
ATOM    2209  C4B CLA   49      88.844  91.241  75.476  0.000   1.800
ATOM    2210  CMB CLA   49      86.457  93.053  73.164  0.000   2.060
ATOM    2211  CAB CLA   49      86.185  91.621  75.923  0.000   2.090
ATOM    2212  CBB CLA   49      85.153  90.977  75.477  0.000   2.080
ATOM    2213  NC  CLA   49      91.639  90.279  76.152  0.000   1.850
ATOM    2214  C1C CLA   49      90.547  90.158  76.947  0.000   1.800
ATOM    2215  C2C CLA   49      90.929  89.539  78.199  0.000   1.800
ATOM    2216  C3C CLA   49      92.275  89.272  78.132  0.000   1.800
ATOM    2217  C4C CLA   49      92.731  89.747  76.828  0.000   1.800
ATOM    2218  CMC CLA   49      89.989  89.274  79.364  0.000   2.060
ATOM    2219  CAC CLA   49      93.140  88.590  79.150  0.000   2.175
ATOM    2220  CBC CLA   49      93.718  89.622  80.110  0.000   2.060
ATOM    2221  ND  CLA   49      93.638  90.717  74.161  0.000   1.850
ATOM    2222  C1D CLA   49      94.484  90.151  75.049  0.000   1.800
ATOM    2223  C2D CLA   49      95.814  90.095  74.537  0.000   1.800
ATOM    2224  C3D CLA   49      95.730  90.668  73.266  0.000   1.800
ATOM    2225  C4D CLA   49      94.393  91.022  73.057  0.000   1.800
ATOM    2226  CMD CLA   49      97.076  89.521  75.210  0.000   2.060
ATOM    2227  CAD CLA   49      96.464  91.015  72.079  0.000   2.000
ATOM    2228  OBD CLA   49      97.663  90.921  71.835  0.000   1.700
ATOM    2229  CBD CLA   49      95.425  91.515  71.021  0.000   2.275
ATOM    2230  CGD CLA   49      95.881  92.816  70.395  0.000   2.000
ATOM    2231  O1D CLA   49      95.736  93.858  70.946  0.000   1.700
ATOM    2232  O2D CLA   49      96.438  92.730  69.194  0.000   1.770
ATOM    2233  CED CLA   49      97.438  93.695  68.750  0.000   2.060
ATOM    2234  C1  CLA   49      93.522  95.736  66.886  0.000   2.175
ATOM    2235  MG  CLA   50     102.861  82.686  86.900  0.000   1.185
ATOM    2236  CHA CLA   50     105.926  83.525  88.283  0.000   1.800
ATOM    2237  CHB CLA   50     102.360  85.916  86.029  0.000   1.800
ATOM    2238  CHC CLA   50     100.155  81.829  84.938  0.000   1.800
ATOM    2239  CHD CLA   50     103.577  79.343  87.367  0.000   1.800
ATOM    2240  NA  CLA   50     104.015  84.489  87.133  0.000   1.850
ATOM    2241  C1A CLA   50     105.208  84.598  87.817  0.000   1.800
ATOM    2242  C2A CLA   50     105.583  86.060  87.989  0.000   2.275
ATOM    2243  C3A CLA   50     104.411  86.798  87.335  0.000   2.275
ATOM    2244  C4A CLA   50     103.529  85.690  86.789  0.000   1.800
ATOM    2245  CMA CLA   50     103.633  87.530  88.449  0.000   2.060
ATOM    2246  CAA CLA   50     106.895  86.456  87.201  0.000   2.175
ATOM    2247  CBA CLA   50     107.029  86.039  85.743  0.000   2.175
ATOM    2248  CGA CLA   50     107.344  84.606  85.555  0.000   2.000
ATOM    2249  O1A CLA   50     108.356  84.151  86.046  0.000   1.700
ATOM    2250  O2A CLA   50     106.511  83.774  84.924  0.000   1.770
ATOM    2251  NB  CLA   50     101.550  83.696  85.619  0.000   1.850
ATOM    2252  C1B CLA   50     101.508  85.049  85.491  0.000   1.800
ATOM    2253  C2B CLA   50     100.437  85.404  84.558  0.000   1.800
ATOM    2254  C3B CLA   50      99.830  84.258  84.184  0.000   1.800
ATOM    2255  C4B CLA   50     100.479  83.167  84.953  0.000   1.800
ATOM    2256  CMB CLA   50     100.086  86.809  84.144  0.000   2.060
ATOM    2257  CAB CLA   50      98.941  84.360  83.000  0.000   2.090
ATOM    2258  CBB CLA   50      98.084  83.476  82.711  0.000   2.080
ATOM    2259  NC  CLA   50     101.983  80.895  86.265  0.000   1.850
ATOM    2260  C1C CLA   50     100.838  80.780  85.558  0.000   1.800
ATOM    2261  C2C CLA   50     100.391  79.401  85.597  0.000   1.800
ATOM    2262  C3C CLA   50     101.345  78.682  86.278  0.000   1.800
ATOM    2263  C4C CLA   50     102.386  79.632  86.670  0.000   1.800
ATOM    2264  CMC CLA   50      99.108  78.883  85.004  0.000   2.060
ATOM    2265  CAC CLA   50     101.357  77.223  86.587  0.000   2.175
ATOM    2266  CBC CLA   50     101.838  76.443  85.359  0.000   2.060
ATOM    2267  ND  CLA   50     104.429  81.619  87.596  0.000   1.850
ATOM    2268  C1D CLA   50     104.572  80.283  87.790  0.000   1.800
ATOM    2269  C2D CLA   50     105.799  79.987  88.425  0.000   1.800
ATOM    2270  C3D CLA   50     106.401  81.245  88.647  0.000   1.800
ATOM    2271  C4D CLA   50     105.520  82.208  88.133  0.000   1.800
ATOM    2272  CMD CLA   50     106.342  78.598  88.807  0.000   2.060
ATOM    2273  CAD CLA   50     107.502  81.963  89.248  0.000   2.000
ATOM    2274  OBD CLA   50     108.527  81.572  89.798  0.000   1.700
ATOM    2275  CBD CLA   50     107.178  83.488  89.145  0.000   2.275
ATOM    2276  CGD CLA   50     106.859  84.054  90.548  0.000   2.000
ATOM    2277  O1D CLA   50     106.018  83.533  91.255  0.000   1.700
ATOM    2278  O2D CLA   50     107.505  85.144  90.933  0.000   1.770
ATOM    2279  CED CLA   50     107.241  85.765  92.212  0.000   2.060
ATOM    2280  C1  CLA   50     106.909  82.353  84.806  0.000   2.175
ATOM    2281  MG  CLA   51     100.709  91.750  89.827  0.000   1.185
ATOM    2282  CHA CLA   51      97.299  90.923  89.963  0.000   1.800
ATOM    2283  CHB CLA   51     101.039  89.600  87.150  0.000   1.800
ATOM    2284  CHC CLA   51     103.597  93.349  88.669  0.000   1.800
ATOM    2285  CHD CLA   51      99.941  94.623  91.660  0.000   1.800
ATOM    2286  NA  CLA   51      99.372  90.422  88.738  0.000   1.850
ATOM    2287  C1A CLA   51      98.055  90.151  89.072  0.000   1.800
ATOM    2288  C2A CLA   51      97.542  88.995  88.227  0.000   2.275
ATOM    2289  C3A CLA   51      98.763  88.557  87.433  0.000   2.275
ATOM    2290  C4A CLA   51      99.813  89.557  87.790  0.000   1.800
ATOM    2291  CMA CLA   51      99.211  87.182  87.933  0.000   2.060
ATOM    2292  CAA CLA   51      96.547  89.564  87.150  0.000   2.175
ATOM    2293  CBA CLA   51      97.074  90.714  86.227  0.000   2.175
ATOM    2294  CGA CLA   51      97.311  92.071  86.879  0.000   2.000
ATOM    2295  O1A CLA   51      96.422  92.582  87.556  0.000   1.700
ATOM    2296  O2A CLA   51      98.471  92.732  86.822  0.000   1.770
ATOM    2297  NB  CLA   51     102.003  91.568  88.130  0.000   1.850
ATOM    2298  C1B CLA   51     101.998  90.505  87.271  0.000   1.800
ATOM    2299  C2B CLA   51     103.146  90.602  86.363  0.000   1.800
ATOM    2300  C3B CLA   51     103.889  91.668  86.772  0.000   1.800
ATOM    2301  C4B CLA   51     103.199  92.239  87.945  0.000   1.800
ATOM    2302  CMB CLA   51     103.382  89.676  85.187  0.000   2.060
ATOM    2303  CAB CLA   51     105.096  92.006  85.992  0.000   2.090
ATOM    2304  CBB CLA   51     105.379  93.220  85.660  0.000   2.080
ATOM    2305  NC  CLA   51     101.602  93.657  90.114  0.000   1.850
ATOM    2306  C1C CLA   51     102.844  94.017  89.675  0.000   1.800
ATOM    2307  C2C CLA   51     103.264  95.227  90.336  0.000   1.800
ATOM    2308  C3C CLA   51     102.249  95.591  91.189  0.000   1.800
ATOM    2309  C4C CLA   51     101.192  94.597  91.033  0.000   1.800
ATOM    2310  CMC CLA   51     104.536  95.989  90.021  0.000   2.060
ATOM    2311  CAC CLA   51     102.163  96.792  92.070  0.000   2.175
ATOM    2312  CBC CLA   51     101.864  98.036  91.192  0.000   2.060
ATOM    2313  ND  CLA   51      99.044  92.609  90.663  0.000   1.850
ATOM    2314  C1D CLA   51      98.894  93.704  91.441  0.000   1.800
ATOM    2315  C2D CLA   51      97.549  93.849  91.887  0.000   1.800
ATOM    2316  C3D CLA   51      96.875  92.751  91.373  0.000   1.800
ATOM    2317  C4D CLA   51      97.810  92.023  90.616  0.000   1.800
ATOM    2318  CMD CLA   51      96.946  94.980  92.727  0.000   2.060
ATOM    2319  CAD CLA   51      95.606  92.083  91.274  0.000   2.000
ATOM    2320  OBD CLA   51      94.501  92.341  91.777  0.000   1.700
ATOM    2321  CBD CLA   51      95.795  90.932  90.267  0.000   2.275
ATOM    2322  CGD CLA   51      95.243  89.668  90.860  0.000   2.000
ATOM    2323  O1D CLA   51      94.063  89.491  90.813  0.000   1.700
ATOM    2324  O2D CLA   51      96.077  88.786  91.406  0.000   1.770
ATOM    2325  CED CLA   51      95.749  87.380  91.443  0.000   2.060
ATOM    2326  C1  CLA   51      98.541  93.996  87.596  0.000   2.175
ATOM    2327  MG  CLA   52     110.396  96.115  90.326  0.000   1.185
ATOM    2328  CHA CLA   52     108.216  93.362  90.037  0.000   1.800
ATOM    2329  CHB CLA   52     111.946  95.131  87.487  0.000   1.800
ATOM    2330  CHC CLA   52     111.689  99.343  89.846  0.000   1.800
ATOM    2331  CHD CLA   52     108.294  97.419  92.763  0.000   1.800
ATOM    2332  NA  CLA   52     110.116  94.439  88.933  0.000   1.850
ATOM    2333  C1A CLA   52     109.260  93.361  89.111  0.000   1.800
ATOM    2334  C2A CLA   52     109.706  92.191  88.223  0.000   2.275
ATOM    2335  C3A CLA   52     110.931  92.757  87.506  0.000   2.275
ATOM    2336  C4A CLA   52     111.014  94.195  87.963  0.000   1.800
ATOM    2337  CMA CLA   52     112.168  91.983  88.031  0.000   2.060
ATOM    2338  CAA CLA   52     108.669  91.791  87.120  0.000   2.175
ATOM    2339  CBA CLA   52     108.974  90.510  86.421  0.000   2.175
ATOM    2340  CGA CLA   52     108.231  90.351  85.156  0.000   2.000
ATOM    2341  O1A CLA   52     107.326  89.542  85.084  0.000   1.700
ATOM    2342  O2A CLA   52     108.534  91.077  84.085  0.000   1.770
ATOM    2343  NB  CLA   52     111.523  97.077  88.859  0.000   1.850
ATOM    2344  C1B CLA   52     112.147  96.414  87.861  0.000   1.800
ATOM    2345  C2B CLA   52     113.004  97.349  87.162  0.000   1.800
ATOM    2346  C3B CLA   52     112.958  98.559  87.826  0.000   1.800
ATOM    2347  C4B CLA   52     112.035  98.373  88.917  0.000   1.800
ATOM    2348  CMB CLA   52     113.710  97.011  85.884  0.000   2.060
ATOM    2349  CAB CLA   52     113.714  99.720  87.287  0.000   2.090
ATOM    2350  CBB CLA   52     114.990  99.897  87.468  0.000   2.080
ATOM    2351  NC  CLA   52     110.046  98.054  91.145  0.000   1.850
ATOM    2352  C1C CLA   52     110.768  99.178  90.896  0.000   1.800
ATOM    2353  C2C CLA   52     110.469 100.178  91.907  0.000   1.800
ATOM    2354  C3C CLA   52     109.547  99.633  92.743  0.000   1.800
ATOM    2355  C4C CLA   52     109.244  98.302  92.239  0.000   1.800
ATOM    2356  CMC CLA   52     111.019 101.591  91.950  0.000   2.060
ATOM    2357  CAC CLA   52     109.018 100.199  94.023  0.000   2.175
ATOM    2358  CBC CLA   52     110.062  99.933  95.139  0.000   2.060
ATOM    2359  ND  CLA   52     108.648  95.580  91.239  0.000   1.850
ATOM    2360  C1D CLA   52     107.976  96.143  92.256  0.000   1.800
ATOM    2361  C2D CLA   52     106.878  95.352  92.656  0.000   1.800
ATOM    2362  C3D CLA   52     106.913  94.232  91.823  0.000   1.800
ATOM    2363  C4D CLA   52     108.008  94.403  90.964  0.000   1.800
ATOM    2364  CMD CLA   52     105.849  95.662  93.767  0.000   2.060
ATOM    2365  CAD CLA   52     106.245  93.025  91.443  0.000   2.000
ATOM    2366  OBD CLA   52     105.237  92.487  91.905  0.000   1.700
ATOM    2367  CBD CLA   52     107.037  92.401  90.244  0.000   2.275
ATOM    2368  CGD CLA   52     107.509  90.994  90.603  0.000   2.000
ATOM    2369  O1D CLA   52     108.102  90.782  91.619  0.000   1.700
ATOM    2370  O2D CLA   52     107.243  90.026  89.723  0.000   1.770
ATOM    2371  CED CLA   52     107.703  88.671  89.914  0.000   2.060
ATOM    2372  C1  CLA   52     107.879  90.779  82.813  0.000   2.175
ATOM    2373  MG  CLA   53     118.410  95.801  86.617  0.000   1.185
ATOM    2374  CHA CLA   53     121.658  95.882  87.820  0.000   1.800
ATOM    2375  CHB CLA   53     118.052  92.595  87.879  0.000   1.800
ATOM    2376  CHC CLA   53     115.880  95.072  84.401  0.000   1.800
ATOM    2377  CHD CLA   53     119.079  98.680  84.740  0.000   1.800
ATOM    2378  NA  CLA   53     119.707  94.417  87.753  0.000   1.850
ATOM    2379  C1A CLA   53     120.978  94.718  88.208  0.000   1.800
ATOM    2380  C2A CLA   53     121.472  93.574  89.106  0.000   2.275
ATOM    2381  C3A CLA   53     120.278  92.610  89.189  0.000   2.275
ATOM    2382  C4A CLA   53     119.268  93.221  88.239  0.000   1.800
ATOM    2383  CMA CLA   53     120.610  91.174  88.775  0.000   2.060
ATOM    2384  CAA CLA   53     122.139  93.915  90.464  0.000   2.175
ATOM    2385  CBA CLA   53     122.967  92.796  91.083  0.000   2.175
ATOM    2386  CGA CLA   53     124.042  92.244  90.205  0.000   2.000
ATOM    2387  O1A CLA   53     125.208  92.350  90.541  0.000   1.700
ATOM    2388  O2A CLA   53     123.766  91.615  89.045  0.000   1.770
ATOM    2389  NB  CLA   53     117.216  94.118  86.185  0.000   1.850
ATOM    2390  C1B CLA   53     117.155  92.975  86.956  0.000   1.800
ATOM    2391  C2B CLA   53     115.964  92.194  86.553  0.000   1.800
ATOM    2392  C3B CLA   53     115.341  92.903  85.567  0.000   1.800
ATOM    2393  C4B CLA   53     116.158  94.102  85.320  0.000   1.800
ATOM    2394  CMB CLA   53     115.570  90.854  87.131  0.000   2.060
ATOM    2395  CAB CLA   53     114.046  92.399  85.043  0.000   2.090
ATOM    2396  CBB CLA   53     113.620  92.703  83.866  0.000   2.080
ATOM    2397  NC  CLA   53     117.643  96.698  84.832  0.000   1.850
ATOM    2398  C1C CLA   53     116.552  96.272  84.169  0.000   1.800
ATOM    2399  C2C CLA   53     116.169  97.244  83.158  0.000   1.800
ATOM    2400  C3C CLA   53     117.055  98.267  83.254  0.000   1.800
ATOM    2401  C4C CLA   53     117.980  97.930  84.340  0.000   1.800
ATOM    2402  CMC CLA   53     115.006  97.108  82.180  0.000   2.060
ATOM    2403  CAC CLA   53     117.102  99.509  82.439  0.000   2.175
ATOM    2404  CBC CLA   53     116.325 100.620  83.144  0.000   2.060
ATOM    2405  ND  CLA   53     119.937  97.071  86.351  0.000   1.850
ATOM    2406  C1D CLA   53     120.044  98.238  85.661  0.000   1.800
ATOM    2407  C2D CLA   53     121.298  98.844  85.846  0.000   1.800
ATOM    2408  C3D CLA   53     121.981  97.967  86.703  0.000   1.800
ATOM    2409  C4D CLA   53     121.121  96.887  86.986  0.000   1.800
ATOM    2410  CMD CLA   53     121.830 100.162  85.224  0.000   2.060
ATOM    2411  CAD CLA   53     123.236  97.668  87.294  0.000   2.000
ATOM    2412  OBD CLA   53     124.297  98.297  87.264  0.000   1.700
ATOM    2413  CBD CLA   53     123.081  96.336  88.093  0.000   2.275
ATOM    2414  CGD CLA   53     124.083  95.349  87.589  0.000   2.000
ATOM    2415  O1D CLA   53     124.856  94.832  88.352  0.000   1.700
ATOM    2416  O2D CLA   53     124.062  95.089  86.293  0.000   1.770
ATOM    2417  CED CLA   53     124.528  93.845  85.766  0.000   2.060
ATOM    2418  C1  CLA   53     124.766  90.710  88.438  0.000   2.175
ATOM    2419  MG  CLH   54      84.213  72.278  66.205  0.000   1.185
ATOM    2420  CHA CLH   54      83.122  70.096  63.689  0.000   1.800
ATOM    2421  CHB CLH   54      81.914  74.551  65.174  0.000   1.800
ATOM    2422  CHC CLH   54      84.510  74.108  69.164  0.000   1.800
ATOM    2423  CHD CLH   54      85.966  69.653  67.651  0.000   1.800
ATOM    2424  NA  CLH   54      82.678  72.308  64.639  0.000   1.850
ATOM    2425  C1A CLH   54      82.482  71.335  63.670  0.000   1.800
ATOM    2426  C2A CLH   54      81.464  71.832  62.642  0.000   2.275
ATOM    2427  C3A CLH   54      81.165  73.242  63.112  0.000   2.275
ATOM    2428  C4A CLH   54      81.964  73.405  64.377  0.000   1.800
ATOM    2429  CMA CLH   54      81.690  74.219  62.054  0.000   2.060
ATOM    2430  CAA CLH   54      80.080  71.073  62.685  0.000   2.175
ATOM    2431  NB  CLH   54      83.307  73.998  67.044  0.000   1.850
ATOM    2432  C1B CLH   54      82.483  74.817  66.348  0.000   1.800
ATOM    2433  C2B CLH   54      82.243  76.034  67.114  0.000   1.800
ATOM    2434  C3B CLH   54      82.956  75.930  68.269  0.000   1.800
ATOM    2435  C4B CLH   54      83.668  74.640  68.211  0.000   1.800
ATOM    2436  CMB CLH   54      81.340  77.167  66.664  0.000   2.060
ATOM    2437  CAB CLH   54      82.721  76.979  69.289  0.000   2.090
ATOM    2438  CBB CLH   54      83.660  77.667  69.803  0.000   2.080
ATOM    2439  NC  CLH   54      85.034  71.915  68.114  0.000   1.850
ATOM    2440  C1C CLH   54      85.141  72.831  69.116  0.000   1.800
ATOM    2441  C2C CLH   54      85.978  72.270  70.168  0.000   1.800
ATOM    2442  C3C CLH   54      86.384  71.017  69.755  0.000   1.800
ATOM    2443  C4C CLH   54      85.815  70.806  68.440  0.000   1.800
ATOM    2444  CMC CLH   54      86.306  72.957  71.485  0.000   2.060
ATOM    2445  CAC CLH   54      87.148  69.992  70.531  0.000   2.175
ATOM    2446  CBC CLH   54      88.627  70.010  70.139  0.000   2.060
ATOM    2447  ND  CLH   54      84.488  70.295  65.843  0.000   1.850
ATOM    2448  C1D CLH   54      85.327  69.402  66.407  0.000   1.800
ATOM    2449  C2D CLH   54      85.435  68.218  65.624  0.000   1.800
ATOM    2450  C3D CLH   54      84.591  68.430  64.533  0.000   1.800
ATOM    2451  C4D CLH   54      84.018  69.703  64.697  0.000   1.800
ATOM    2452  CMD CLH   54      86.285  66.962  65.902  0.000   2.060
ATOM    2453  CAD CLH   54      84.045  67.856  63.343  0.000   2.000
ATOM    2454  OBD CLH   54      84.258  66.765  62.814  0.000   1.700
ATOM    2455  CBD CLH   54      83.045  68.897  62.727  0.000   2.275
ATOM    2456  CGD CLH   54      83.495  69.226  61.294  0.000   2.000
ATOM    2457  O1D CLH   54      84.135  70.211  61.043  0.000   1.700
ATOM    2458  O2D CLH   54      83.122  68.365  60.341  0.000   1.770
ATOM    2459  CED CLH   54      84.062  67.778  59.410  0.000   2.060
ATOM    2460  MG  CLH   55      73.019  72.622  67.346  0.000   1.185
ATOM    2461  CHA CLH   55      74.292  72.993  64.112  0.000   1.800
ATOM    2462  CHB CLH   55      69.898  72.034  66.068  0.000   1.800
ATOM    2463  CHC CLH   55      71.793  71.879  70.512  0.000   1.800
ATOM    2464  CHD CLH   55      76.194  72.979  68.636  0.000   1.800
ATOM    2465  NA  CLH   55      72.201  72.517  65.316  0.000   1.850
ATOM    2466  C1A CLH   55      72.913  72.717  64.147  0.000   1.800
ATOM    2467  C2A CLH   55      71.982  72.564  62.953  0.000   2.275
ATOM    2468  C3A CLH   55      70.620  72.303  63.597  0.000   2.275
ATOM    2469  C4A CLH   55      70.889  72.294  65.079  0.000   1.800
ATOM    2470  CMA CLH   55      69.663  73.445  63.266  0.000   2.060
ATOM    2471  CAA CLH   55      72.356  71.319  62.071  0.000   2.175
ATOM    2472  NB  CLH   55      71.154  72.038  68.145  0.000   1.850
ATOM    2473  C1B CLH   55      70.009  71.910  67.410  0.000   1.800
ATOM    2474  C2B CLH   55      68.909  71.556  68.310  0.000   1.800
ATOM    2475  C3B CLH   55      69.423  71.484  69.585  0.000   1.800
ATOM    2476  C4B CLH   55      70.861  71.821  69.476  0.000   1.800
ATOM    2477  CMB CLH   55      67.491  71.304  67.853  0.000   2.060
ATOM    2478  CAB CLH   55      68.518  70.997  70.672  0.000   2.090
ATOM    2479  CBB CLH   55      68.667  71.314  71.910  0.000   2.080
ATOM    2480  NC  CLH   55      73.866  72.435  69.263  0.000   1.850
ATOM    2481  C1C CLH   55      73.188  72.163  70.410  0.000   1.800
ATOM    2482  C2C CLH   55      74.125  72.198  71.531  0.000   1.800
ATOM    2483  C3C CLH   55      75.362  72.497  71.019  0.000   1.800
ATOM    2484  C4C CLH   55      75.189  72.666  69.568  0.000   1.800
ATOM    2485  CMC CLH   55      73.774  71.962  72.986  0.000   2.060
ATOM    2486  CAC CLH   55      76.661  72.622  71.765  0.000   2.175
ATOM    2487  CBC CLH   55      77.274  71.237  71.982  0.000   2.060
ATOM    2488  ND  CLH   55      74.883  72.897  66.604  0.000   1.850
ATOM    2489  C1D CLH   55      76.055  73.095  67.219  0.000   1.800
ATOM    2490  C2D CLH   55      77.085  73.415  66.282  0.000   1.800
ATOM    2491  C3D CLH   55      76.457  73.385  65.027  0.000   1.800
ATOM    2492  C4D CLH   55      75.108  73.063  65.260  0.000   1.800
ATOM    2493  CMD CLH   55      78.566  73.732  66.574  0.000   2.060
ATOM    2494  CAD CLH   55      76.633  73.541  63.610  0.000   2.000
ATOM    2495  OBD CLH   55      77.646  73.814  62.961  0.000   1.700
ATOM    2496  CBD CLH   55      75.231  73.300  62.930  0.000   2.275
ATOM    2497  CGD CLH   55      74.767  74.553  62.165  0.000   2.000
ATOM    2498  O1D CLH   55      74.076  75.378  62.696  0.000   1.700
ATOM    2499  O2D CLH   55      75.135  74.669  60.896  0.000   1.770
ATOM    2500  CED CLH   55      74.975  75.902  60.169  0.000   2.060
ATOM    2501  MG  CLA   56      78.967  80.031  68.417  0.000   1.185
ATOM    2502  CHA CLA   56      81.922  81.914  68.540  0.000   1.800
ATOM    2503  CHB CLA   56      79.362  79.323  71.743  0.000   1.800
ATOM    2504  CHC CLA   56      76.734  77.336  68.238  0.000   1.800
ATOM    2505  CHD CLA   56      79.193  80.003  64.943  0.000   1.800
ATOM    2506  NA  CLA   56      80.481  80.532  69.951  0.000   1.850
ATOM    2507  C1A CLA   56      81.507  81.453  69.794  0.000   1.800
ATOM    2508  C2A CLA   56      82.051  81.861  71.164  0.000   2.275
ATOM    2509  C3A CLA   56      81.229  81.018  72.132  0.000   2.275
ATOM    2510  C4A CLA   56      80.298  80.232  71.253  0.000   1.800
ATOM    2511  CMA CLA   56      82.133  80.053  72.918  0.000   2.060
ATOM    2512  CAA CLA   56      81.803  83.357  71.476  0.000   2.175
ATOM    2513  CBA CLA   56      82.859  84.028  72.258  0.000   2.175
ATOM    2514  CGA CLA   56      82.686  83.835  73.709  0.000   2.000
ATOM    2515  O1A CLA   56      83.306  82.957  74.272  0.000   1.700
ATOM    2516  O2A CLA   56      81.869  84.607  74.428  0.000   1.770
ATOM    2517  NB  CLA   56      78.252  78.545  69.750  0.000   1.850
ATOM    2518  C1B CLA   56      78.467  78.572  71.097  0.000   1.800
ATOM    2519  C2B CLA   56      77.578  77.621  71.761  0.000   1.800
ATOM    2520  C3B CLA   56      76.799  77.034  70.768  0.000   1.800
ATOM    2521  C4B CLA   56      77.240  77.630  69.496  0.000   1.800
ATOM    2522  CMB CLA   56      77.611  77.360  73.261  0.000   2.060
ATOM    2523  CAB CLA   56      75.730  76.035  71.127  0.000   2.090
ATOM    2524  CBB CLA   56      74.699  76.301  71.874  0.000   2.080
ATOM    2525  NC  CLA   56      78.144  78.833  66.855  0.000   1.850
ATOM    2526  C1C CLA   56      77.153  77.907  67.003  0.000   1.800
ATOM    2527  C2C CLA   56      76.555  77.627  65.694  0.000   1.800
ATOM    2528  C3C CLA   56      77.232  78.359  64.763  0.000   1.800
ATOM    2529  C4C CLA   56      78.257  79.120  65.496  0.000   1.800
ATOM    2530  CMC CLA   56      75.373  76.738  65.442  0.000   2.060
ATOM    2531  CAC CLA   56      77.011  78.381  63.271  0.000   2.175
ATOM    2532  CBC CLA   56      75.967  79.438  62.890  0.000   2.060
ATOM    2533  ND  CLA   56      80.270  80.714  67.007  0.000   1.850
ATOM    2534  C1D CLA   56      80.171  80.754  65.654  0.000   1.800
ATOM    2535  C2D CLA   56      81.164  81.595  65.074  0.000   1.800
ATOM    2536  C3D CLA   56      81.895  82.086  66.172  0.000   1.800
ATOM    2537  C4D CLA   56      81.318  81.532  67.333  0.000   1.800
ATOM    2538  CMD CLA   56      81.399  81.908  63.570  0.000   2.060
ATOM    2539  CAD CLA   56      83.003  82.895  66.578  0.000   2.000
ATOM    2540  OBD CLA   56      83.803  83.554  65.902  0.000   1.700
ATOM    2541  CBD CLA   56      83.062  82.848  68.138  0.000   2.275
ATOM    2542  CGD CLA   56      84.401  82.316  68.609  0.000   2.000
ATOM    2543  O1D CLA   56      85.050  82.974  69.364  0.000   1.700
ATOM    2544  O2D CLA   56      84.789  81.104  68.180  0.000   1.770
ATOM    2545  CED CLA   56      85.854  80.383  68.811  0.000   2.060
ATOM    2546  C1  CLA   56      80.722  83.973  75.081  0.000   2.175
ATOM    2547  MG  CLA   57      80.103  74.386  89.160  0.000   1.185
ATOM    2548  CHA CLA   57      82.855  73.580  91.173  0.000   1.800
ATOM    2549  CHB CLA   57      81.898  76.919  87.777  0.000   1.800
ATOM    2550  CHC CLA   57      77.812  74.725  86.553  0.000   1.800
ATOM    2551  CHD CLA   57      78.621  71.387  90.070  0.000   1.800
ATOM    2552  NA  CLA   57      82.135  75.149  89.442  0.000   1.850
ATOM    2553  C1A CLA   57      83.048  74.712  90.397  0.000   1.800
ATOM    2554  C2A CLA   57      84.274  75.631  90.401  0.000   2.275
ATOM    2555  C3A CLA   57      83.902  76.693  89.365  0.000   2.275
ATOM    2556  C4A CLA   57      82.568  76.257  88.819  0.000   1.800
ATOM    2557  CMA CLA   57      83.738  78.044  90.060  0.000   2.060
ATOM    2558  CAA CLA   57      85.537  74.880  89.842  0.000   2.175
ATOM    2559  CBA CLA   57      85.348  74.294  88.445  0.000   2.175
ATOM    2560  CGA CLA   57      86.202  73.154  88.103  0.000   2.000
ATOM    2561  O1A CLA   57      87.405  73.303  88.031  0.000   1.700
ATOM    2562  O2A CLA   57      85.678  71.951  87.871  0.000   1.770
ATOM    2563  NB  CLA   57      79.938  75.571  87.421  0.000   1.850
ATOM    2564  C1B CLA   57      80.755  76.619  87.152  0.000   1.800
ATOM    2565  C2B CLA   57      80.242  77.346  86.016  0.000   1.800
ATOM    2566  C3B CLA   57      79.075  76.740  85.631  0.000   1.800
ATOM    2567  C4B CLA   57      78.864  75.624  86.559  0.000   1.800
ATOM    2568  CMB CLA   57      80.933  78.536  85.386  0.000   2.060
ATOM    2569  CAB CLA   57      78.464  77.201  84.360  0.000   2.090
ATOM    2570  CBB CLA   57      77.449  77.950  84.301  0.000   2.080
ATOM    2571  NC  CLA   57      78.510  73.223  88.404  0.000   1.850
ATOM    2572  C1C CLA   57      77.652  73.598  87.413  0.000   1.800
ATOM    2573  C2C CLA   57      76.560  72.626  87.339  0.000   1.800
ATOM    2574  C3C CLA   57      76.784  71.684  88.317  0.000   1.800
ATOM    2575  C4C CLA   57      78.011  72.077  89.012  0.000   1.800
ATOM    2576  CMC CLA   57      75.421  72.658  86.346  0.000   2.060
ATOM    2577  CAC CLA   57      75.999  70.430  88.591  0.000   2.175
ATOM    2578  CBC CLA   57      74.994  70.653  89.738  0.000   2.060
ATOM    2579  ND  CLA   57      80.579  72.798  90.325  0.000   1.850
ATOM    2580  C1D CLA   57      79.857  71.715  90.691  0.000   1.800
ATOM    2581  C2D CLA   57      80.527  70.965  91.708  0.000   1.800
ATOM    2582  C3D CLA   57      81.713  71.656  91.945  0.000   1.800
ATOM    2583  C4D CLA   57      81.720  72.773  91.084  0.000   1.800
ATOM    2584  CMD CLA   57      80.080  69.672  92.409  0.000   2.060
ATOM    2585  CAD CLA   57      82.937  71.657  92.676  0.000   2.000
ATOM    2586  OBD CLA   57      83.374  70.873  93.526  0.000   1.700
ATOM    2587  CBD CLA   57      83.744  72.911  92.229  0.000   2.275
ATOM    2588  CGD CLA   57      83.987  73.745  93.483  0.000   2.000
ATOM    2589  O1D CLA   57      84.935  73.510  94.159  0.000   1.700
ATOM    2590  O2D CLA   57      83.112  74.697  93.811  0.000   1.770
ATOM    2591  CED CLA   57      83.424  75.702  94.799  0.000   2.060
ATOM    2592  C1  CLA   57      86.356  71.003  86.958  0.000   2.175
ATOM    2593  MG  CLH   58      69.878  70.269  90.070  0.000   1.185
ATOM    2594  CHA CLH   58      69.116  67.369  91.877  0.000   1.800
ATOM    2595  CHB CLH   58      71.783  68.409  87.929  0.000   1.800
ATOM    2596  CHC CLH   58      69.927  72.848  87.716  0.000   1.800
ATOM    2597  CHD CLH   58      67.332  71.909  91.769  0.000   1.800
ATOM    2598  NA  CLH   58      70.364  68.136  89.900  0.000   1.850
ATOM    2599  C1A CLH   58      70.025  67.155  90.827  0.000   1.800
ATOM    2600  C2A CLH   58      70.792  65.873  90.509  0.000   2.275
ATOM    2601  C3A CLH   58      71.636  66.257  89.290  0.000   2.275
ATOM    2602  C4A CLH   58      71.263  67.680  89.004  0.000   1.800
ATOM    2603  CMA CLH   58      73.125  66.189  89.643  0.000   2.060
ATOM    2604  CAA CLH   58      69.845  64.667  90.154  0.000   2.175
ATOM    2605  NB  CLH   58      70.685  70.546  88.129  0.000   1.850
ATOM    2606  C1B CLH   58      71.524  69.658  87.524  0.000   1.800
ATOM    2607  C2B CLH   58      72.061  70.244  86.309  0.000   1.800
ATOM    2608  C3B CLH   58      71.536  71.500  86.193  0.000   1.800
ATOM    2609  C4B CLH   58      70.682  71.711  87.395  0.000   1.800
ATOM    2610  CMB CLH   58      73.014  69.531  85.378  0.000   2.060
ATOM    2611  CAB CLH   58      71.776  72.215  84.902  0.000   2.090
ATOM    2612  CBB CLH   58      71.869  73.478  84.817  0.000   2.080
ATOM    2613  NC  CLH   58      68.763  72.051  89.766  0.000   1.850
ATOM    2614  C1C CLH   58      69.024  72.999  88.825  0.000   1.800
ATOM    2615  C2C CLH   58      68.200  74.175  89.110  0.000   1.800
ATOM    2616  C3C CLH   58      67.478  73.900  90.235  0.000   1.800
ATOM    2617  C4C CLH   58      67.850  72.573  90.664  0.000   1.800
ATOM    2618  CMC CLH   58      68.148  75.446  88.298  0.000   2.060
ATOM    2619  CAC CLH   58      66.438  74.743  90.901  0.000   2.175
ATOM    2620  CBC CLH   58      65.072  74.444  90.277  0.000   2.060
ATOM    2621  ND  CLH   58      68.460  69.805  91.455  0.000   1.850
ATOM    2622  C1D CLH   58      67.617  70.591  92.154  0.000   1.800
ATOM    2623  C2D CLH   58      67.071  69.925  93.269  0.000   1.800
ATOM    2624  C3D CLH   58      67.620  68.645  93.220  0.000   1.800
ATOM    2625  C4D CLH   58      68.462  68.597  92.095  0.000   1.800
ATOM    2626  CMD CLH   58      66.077  70.477  94.317  0.000   2.060
ATOM    2627  CAD CLH   58      67.621  67.354  93.823  0.000   2.000
ATOM    2628  OBD CLH   58      67.037  66.947  94.842  0.000   1.700
ATOM    2629  CBD CLH   58      68.515  66.425  92.923  0.000   2.275
ATOM    2630  CGD CLH   58      69.566  65.711  93.768  0.000   2.000
ATOM    2631  O1D CLH   58      69.464  64.538  93.955  0.000   1.700
ATOM    2632  O2D CLH   58      70.583  66.413  94.259  0.000   1.770
ATOM    2633  CED CLH   58      71.916  65.875  94.238  0.000   2.060
ATOM    2634  MG  CLA   59      60.048  82.180  89.428  0.000   1.185
ATOM    2635  CHA CLA   59      58.359  83.252  92.318  0.000   1.800
ATOM    2636  CHB CLA   59      60.304  79.052  90.802  0.000   1.800
ATOM    2637  CHC CLA   59      60.948  80.814  86.361  0.000   1.800
ATOM    2638  CHD CLA   59      59.140  85.120  87.844  0.000   1.800
ATOM    2639  NA  CLA   59      59.389  81.263  91.323  0.000   1.850
ATOM    2640  C1A CLA   59      58.785  81.928  92.386  0.000   1.800
ATOM    2641  C2A CLA   59      58.659  80.981  93.580  0.000   2.275
ATOM    2642  C3A CLA   59      59.303  79.687  93.083  0.000   2.275
ATOM    2643  C4A CLA   59      59.714  79.993  91.660  0.000   1.800
ATOM    2644  CMA CLA   59      60.542  79.366  93.924  0.000   2.060
ATOM    2645  CAA CLA   59      57.143  80.731  93.987  0.000   2.175
ATOM    2646  CBA CLA   59      56.395  79.551  93.395  0.000   2.175
ATOM    2647  CGA CLA   59      55.659  79.811  92.114  0.000   2.000
ATOM    2648  O1A CLA   59      56.139  80.551  91.282  0.000   1.700
ATOM    2649  O2A CLA   59      54.457  79.249  91.830  0.000   1.770
ATOM    2650  NB  CLA   59      60.503  80.254  88.712  0.000   1.850
ATOM    2651  C1B CLA   59      60.639  79.154  89.508  0.000   1.800
ATOM    2652  C2B CLA   59      61.146  78.042  88.714  0.000   1.800
ATOM    2653  C3B CLA   59      61.318  78.499  87.437  0.000   1.800
ATOM    2654  C4B CLA   59      60.940  79.933  87.446  0.000   1.800
ATOM    2655  CMB CLA   59      61.394  76.653  89.264  0.000   2.060
ATOM    2656  CAB CLA   59      61.635  77.489  86.393  0.000   2.090
ATOM    2657  CBB CLA   59      62.495  77.694  85.474  0.000   2.080
ATOM    2658  NC  CLA   59      60.001  82.841  87.428  0.000   1.850
ATOM    2659  C1C CLA   59      60.501  82.168  86.360  0.000   1.800
ATOM    2660  C2C CLA   59      60.465  83.042  85.196  0.000   1.800
ATOM    2661  C3C CLA   59      59.954  84.239  85.596  0.000   1.800
ATOM    2662  C4C CLA   59      59.685  84.125  87.025  0.000   1.800
ATOM    2663  CMC CLA   59      60.894  82.663  83.799  0.000   2.060
ATOM    2664  CAC CLA   59      59.604  85.415  84.742  0.000   2.175
ATOM    2665  CBC CLA   59      60.680  86.501  84.846  0.000   2.060
ATOM    2666  ND  CLA   59      58.958  83.827  89.882  0.000   1.850
ATOM    2667  C1D CLA   59      58.786  84.984  89.210  0.000   1.800
ATOM    2668  C2D CLA   59      58.195  85.984  90.036  0.000   1.800
ATOM    2669  C3D CLA   59      57.998  85.357  91.285  0.000   1.800
ATOM    2670  C4D CLA   59      58.469  84.041  91.157  0.000   1.800
ATOM    2671  CMD CLA   59      57.839  87.442  89.662  0.000   2.060
ATOM    2672  CAD CLA   59      57.497  85.511  92.625  0.000   2.000
ATOM    2673  OBD CLA   59      56.985  86.478  93.180  0.000   1.700
ATOM    2674  CBD CLA   59      57.732  84.165  93.380  0.000   2.275
ATOM    2675  CGD CLA   59      58.696  84.404  94.544  0.000   2.000
ATOM    2676  O1D CLA   59      59.789  84.876  94.355  0.000   1.700
ATOM    2677  O2D CLA   59      58.288  84.059  95.759  0.000   1.770
ATOM    2678  CED CLA   59      58.984  84.502  96.945  0.000   2.060
ATOM    2679  C1  CLA   59      54.433  77.956  91.097  0.000   2.175
ATOM    2680  MG  CLA   60      67.304  90.026  87.822  0.000   1.185
ATOM    2681  CHA CLA   60      69.590  92.358  89.038  0.000   1.800
ATOM    2682  CHB CLA   60      66.778  88.911  91.003  0.000   1.800
ATOM    2683  CHC CLA   60      64.454  88.234  86.869  0.000   1.800
ATOM    2684  CHD CLA   60      67.254  91.711  84.808  0.000   1.800
ATOM    2685  NA  CLA   60      68.073  90.593  89.778  0.000   1.850
ATOM    2686  C1A CLA   60      69.064  91.517  90.022  0.000   1.800
ATOM    2687  C2A CLA   60      69.414  91.497  91.517  0.000   2.275
ATOM    2688  C3A CLA   60      68.549  90.361  92.051  0.000   2.275
ATOM    2689  C4A CLA   60      67.755  89.904  90.893  0.000   1.800
ATOM    2690  CMA CLA   60      69.443  89.209  92.529  0.000   2.060
ATOM    2691  CAA CLA   60      68.913  92.825  92.227  0.000   2.175
ATOM    2692  CBA CLA   60      68.220  92.649  93.555  0.000   2.175
ATOM    2693  CGA CLA   60      67.210  93.674  93.895  0.000   2.000
ATOM    2694  O1A CLA   60      67.342  94.298  94.925  0.000   1.700
ATOM    2695  O2A CLA   60      66.142  93.926  93.138  0.000   1.770
ATOM    2696  NB  CLA   60      65.834  88.840  88.794  0.000   1.850
ATOM    2697  C1B CLA   60      65.923  88.445  90.095  0.000   1.800
ATOM    2698  C2B CLA   60      64.895  87.461  90.381  0.000   1.800
ATOM    2699  C3B CLA   60      64.183  87.267  89.232  0.000   1.800
ATOM    2700  C4B CLA   60      64.827  88.108  88.196  0.000   1.800
ATOM    2701  CMB CLA   60      64.736  86.773  91.716  0.000   2.060
ATOM    2702  CAB CLA   60      62.898  86.535  89.361  0.000   2.090
ATOM    2703  CBB CLA   60      62.640  85.477  88.721  0.000   2.080
ATOM    2704  NC  CLA   60      66.042  90.013  86.135  0.000   1.850
ATOM    2705  C1C CLA   60      65.018  89.135  85.911  0.000   1.800
ATOM    2706  C2C CLA   60      64.568  89.283  84.530  0.000   1.800
ATOM    2707  C3C CLA   60      65.318  90.276  83.952  0.000   1.800
ATOM    2708  C4C CLA   60      66.282  90.720  84.965  0.000   1.800
ATOM    2709  CMC CLA   60      63.517  88.437  83.862  0.000   2.060
ATOM    2710  CAC CLA   60      65.098  90.930  82.623  0.000   2.175
ATOM    2711  CBC CLA   60      65.922  90.228  81.547  0.000   2.060
ATOM    2712  ND  CLA   60      68.172  91.678  87.037  0.000   1.850
ATOM    2713  C1D CLA   60      68.156  92.175  85.793  0.000   1.800
ATOM    2714  C2D CLA   60      69.112  93.205  85.634  0.000   1.800
ATOM    2715  C3D CLA   60      69.745  93.311  86.879  0.000   1.800
ATOM    2716  C4D CLA   60      69.127  92.378  87.720  0.000   1.800
ATOM    2717  CMD CLA   60      69.395  94.040  84.371  0.000   2.060
ATOM    2718  CAD CLA   60      70.784  93.959  87.632  0.000   2.000
ATOM    2719  OBD CLA   60      71.609  94.829  87.311  0.000   1.700
ATOM    2720  CBD CLA   60      70.718  93.408  89.078  0.000   2.275
ATOM    2721  CGD CLA   60      72.083  92.848  89.439  0.000   2.000
ATOM    2722  O1D CLA   60      72.358  91.706  89.227  0.000   1.700
ATOM    2723  O2D CLA   60      72.944  93.699  89.992  0.000   1.770
ATOM    2724  CED CLA   60      74.310  93.344  90.244  0.000   2.060
ATOM    2725  C1  CLA   60      64.872  94.284  93.818  0.000   2.175
ATOM    2726  MG  CLA   61      75.012  86.533  85.649  0.000   1.185
ATOM    2727  CHA CLA   61      77.307  86.493  88.287  0.000   1.800
ATOM    2728  CHB CLA   61      73.769  89.461  86.804  0.000   1.800
ATOM    2729  CHC CLA   61      73.238  87.027  82.706  0.000   1.800
ATOM    2730  CHD CLA   61      76.655  83.882  84.210  0.000   1.800
ATOM    2731  NA  CLA   61      75.472  87.820  87.358  0.000   1.850
ATOM    2732  C1A CLA   61      76.400  87.550  88.351  0.000   1.800
ATOM    2733  C2A CLA   61      76.260  88.554  89.469  0.000   2.275
ATOM    2734  C3A CLA   61      75.082  89.415  89.009  0.000   2.275
ATOM    2735  C4A CLA   61      74.742  88.893  87.644  0.000   1.800
ATOM    2736  CMA CLA   61      73.898  89.153  89.958  0.000   2.060
ATOM    2737  CAA CLA   61      77.572  89.440  89.562  0.000   2.175
ATOM    2738  CBA CLA   61      77.495  90.940  89.242  0.000   2.175
ATOM    2739  CGA CLA   61      77.301  91.262  87.813  0.000   2.000
ATOM    2740  O1A CLA   61      77.387  90.387  87.014  0.000   1.700
ATOM    2741  O2A CLA   61      77.021  92.476  87.363  0.000   1.770
ATOM    2742  NB  CLA   61      73.765  88.035  84.874  0.000   1.850
ATOM    2743  C1B CLA   61      73.348  89.103  85.579  0.000   1.800
ATOM    2744  C2B CLA   61      72.436  89.894  84.759  0.000   1.800
ATOM    2745  C3B CLA   61      72.227  89.175  83.566  0.000   1.800
ATOM    2746  C4B CLA   61      73.095  88.006  83.671  0.000   1.800
ATOM    2747  CMB CLA   61      72.034  91.297  85.147  0.000   2.060
ATOM    2748  CAB CLA   61      71.107  89.488  82.584  0.000   2.090
ATOM    2749  CBB CLA   61      70.483  90.616  82.431  0.000   2.080
ATOM    2750  NC  CLA   61      74.971  85.622  83.764  0.000   1.850
ATOM    2751  C1C CLA   61      74.101  85.910  82.757  0.000   1.800
ATOM    2752  C2C CLA   61      74.172  84.857  81.757  0.000   1.800
ATOM    2753  C3C CLA   61      75.118  83.969  82.174  0.000   1.800
ATOM    2754  C4C CLA   61      75.647  84.472  83.439  0.000   1.800
ATOM    2755  CMC CLA   61      73.351  84.787  80.492  0.000   2.060
ATOM    2756  CAC CLA   61      75.554  82.718  81.507  0.000   2.175
ATOM    2757  CBC CLA   61      76.724  83.026  80.553  0.000   2.060
ATOM    2758  ND  CLA   61      76.649  85.420  86.051  0.000   1.850
ATOM    2759  C1D CLA   61      77.150  84.345  85.446  0.000   1.800
ATOM    2760  C2D CLA   61      78.222  83.782  86.185  0.000   1.800
ATOM    2761  C3D CLA   61      78.343  84.591  87.314  0.000   1.800
ATOM    2762  C4D CLA   61      77.358  85.575  87.211  0.000   1.800
ATOM    2763  CMD CLA   61      79.075  82.539  85.839  0.000   2.060
ATOM    2764  CAD CLA   61      79.060  84.810  88.543  0.000   2.000
ATOM    2765  OBD CLA   61      80.035  84.210  89.038  0.000   1.700
ATOM    2766  CBD CLA   61      78.347  85.992  89.299  0.000   2.275
ATOM    2767  CGD CLA   61      77.670  85.417  90.545  0.000   2.000
ATOM    2768  O1D CLA   61      76.846  84.532  90.443  0.000   1.700
ATOM    2769  O2D CLA   61      78.036  85.920  91.729  0.000   1.770
ATOM    2770  CED CLA   61      77.649  85.289  92.977  0.000   2.060
ATOM    2771  C1  CLA   61      75.710  92.727  86.730  0.000   2.175
ATOM    2772  MG  CLA   62      65.664  89.432  70.707  0.000   1.185
ATOM    2773  CHA CLA   62      64.519  91.014  67.807  0.000   1.800
ATOM    2774  CHB CLA   62      68.831  90.510  70.018  0.000   1.800
ATOM    2775  CHC CLA   62      66.725  88.644  73.926  0.000   1.800
ATOM    2776  CHD CLA   62      62.380  88.909  71.675  0.000   1.800
ATOM    2777  NA  CLA   62      66.565  90.633  69.107  0.000   1.850
ATOM    2778  C1A CLA   62      65.910  91.112  67.990  0.000   1.800
ATOM    2779  C2A CLA   62      66.924  91.792  67.054  0.000   2.275
ATOM    2780  C3A CLA   62      68.255  91.565  67.763  0.000   2.275
ATOM    2781  C4A CLA   62      67.895  90.845  69.030  0.000   1.800
ATOM    2782  CMA CLA   62      69.149  90.654  66.922  0.000   2.060
ATOM    2783  CAA CLA   62      66.720  93.339  67.021  0.000   2.175
ATOM    2784  CBA CLA   62      66.280  93.935  68.342  0.000   2.175
ATOM    2785  CGA CLA   62      66.432  95.373  68.484  0.000   2.000
ATOM    2786  O1A CLA   62      65.832  96.102  67.733  0.000   1.700
ATOM    2787  O2A CLA   62      67.221  95.901  69.434  0.000   1.770
ATOM    2788  NB  CLA   62      67.460  89.605  71.784  0.000   1.850
ATOM    2789  C1B CLA   62      68.645  89.980  71.230  0.000   1.800
ATOM    2790  C2B CLA   62      69.709  89.773  72.190  0.000   1.800
ATOM    2791  C3B CLA   62      69.147  89.269  73.326  0.000   1.800
ATOM    2792  C4B CLA   62      67.701  89.133  73.056  0.000   1.800
ATOM    2793  CMB CLA   62      71.161  90.021  71.896  0.000   2.060
ATOM    2794  CAB CLA   62      70.031  89.109  74.512  0.000   2.090
ATOM    2795  CBB CLA   62      70.132  87.996  75.132  0.000   2.080
ATOM    2796  NC  CLA   62      64.703  88.910  72.523  0.000   1.850
ATOM    2797  C1C CLA   62      65.327  88.534  73.671  0.000   1.800
ATOM    2798  C2C CLA   62      64.333  87.983  74.595  0.000   1.800
ATOM    2799  C3C CLA   62      63.109  88.056  73.970  0.000   1.800
ATOM    2800  C4C CLA   62      63.349  88.644  72.650  0.000   1.800
ATOM    2801  CMC CLA   62      64.623  87.422  75.971  0.000   2.060
ATOM    2802  CAC CLA   62      61.758  87.661  74.508  0.000   2.175
ATOM    2803  CBC CLA   62      61.466  86.188  74.204  0.000   2.060
ATOM    2804  ND  CLA   62      63.816  89.880  69.995  0.000   1.850
ATOM    2805  C1D CLA   62      62.595  89.503  70.409  0.000   1.800
ATOM    2806  C2D CLA   62      61.605  89.799  69.445  0.000   1.800
ATOM    2807  C3D CLA   62      62.289  90.407  68.380  0.000   1.800
ATOM    2808  C4D CLA   62      63.645  90.441  68.750  0.000   1.800
ATOM    2809  CMD CLA   62      60.112  89.513  69.539  0.000   2.060
ATOM    2810  CAD CLA   62      62.172  91.035  67.087  0.000   2.000
ATOM    2811  OBD CLA   62      61.179  91.242  66.369  0.000   1.700
ATOM    2812  CBD CLA   62      63.626  91.463  66.648  0.000   2.275
ATOM    2813  CGD CLA   62      64.033  90.753  65.362  0.000   2.000
ATOM    2814  O1D CLA   62      63.819  89.585  65.214  0.000   1.700
ATOM    2815  O2D CLA   62      64.650  91.488  64.444  0.000   1.770
ATOM    2816  CED CLA   62      65.406  90.895  63.377  0.000   2.060
ATOM    2817  C1  CLA   62      67.193  97.363  69.662  0.000   2.175
ATOM    2818  MG  CLA   63      65.037  73.599  70.804  0.000   1.185
ATOM    2819  CHA CLA   63      64.974  74.179  67.351  0.000   1.800
ATOM    2820  CHB CLA   63      62.071  71.933  70.607  0.000   1.800
ATOM    2821  CHC CLA   63      65.186  72.821  74.192  0.000   1.800
ATOM    2822  CHD CLA   63      68.125  75.124  71.003  0.000   1.800
ATOM    2823  NA  CLA   63      63.673  73.115  69.155  0.000   1.850
ATOM    2824  C1A CLA   63      63.843  73.474  67.822  0.000   1.800
ATOM    2825  C2A CLA   63      62.641  72.979  67.014  0.000   2.275
ATOM    2826  C3A CLA   63      61.749  72.312  68.077  0.000   2.275
ATOM    2827  C4A CLA   63      62.518  72.447  69.361  0.000   1.800
ATOM    2828  CMA CLA   63      60.418  73.063  68.209  0.000   2.060
ATOM    2829  CAA CLA   63      63.070  71.944  65.896  0.000   2.175
ATOM    2830  CBA CLA   63      62.609  70.519  66.000  0.000   2.175
ATOM    2831  CGA CLA   63      63.597  69.608  66.655  0.000   2.000
ATOM    2832  O1A CLA   63      64.066  68.699  66.008  0.000   1.700
ATOM    2833  O2A CLA   63      63.992  69.742  67.939  0.000   1.770
ATOM    2834  NB  CLA   63      63.827  72.530  72.156  0.000   1.850
ATOM    2835  C1B CLA   63      62.636  71.961  71.831  0.000   1.800
ATOM    2836  C2B CLA   63      62.053  71.365  73.034  0.000   1.800
ATOM    2837  C3B CLA   63      62.924  71.599  74.073  0.000   1.800
ATOM    2838  C4B CLA   63      64.058  72.356  73.507  0.000   1.800
ATOM    2839  CMB CLA   63      60.715  70.655  73.066  0.000   2.060
ATOM    2840  CAB CLA   63      62.579  71.052  75.422  0.000   2.090
ATOM    2841  CBB CLA   63      62.640  71.771  76.493  0.000   2.080
ATOM    2842  NC  CLA   63      66.437  73.915  72.345  0.000   1.850
ATOM    2843  C1C CLA   63      66.290  73.546  73.646  0.000   1.800
ATOM    2844  C2C CLA   63      67.449  74.008  74.396  0.000   1.800
ATOM    2845  C3C CLA   63      68.278  74.653  73.510  0.000   1.800
ATOM    2846  C4C CLA   63      67.628  74.595  72.204  0.000   1.800
ATOM    2847  CMC CLA   63      67.675  73.801  75.875  0.000   2.060
ATOM    2848  CAC CLA   63      69.606  75.299  73.782  0.000   2.175
ATOM    2849  CBC CLA   63      70.742  74.308  73.501  0.000   2.060
ATOM    2850  ND  CLA   63      66.335  74.458  69.517  0.000   1.850
ATOM    2851  C1D CLA   63      67.517  75.059  69.722  0.000   1.800
ATOM    2852  C2D CLA   63      68.038  75.591  68.521  0.000   1.800
ATOM    2853  C3D CLA   63      67.088  75.275  67.540  0.000   1.800
ATOM    2854  C4D CLA   63      66.050  74.584  68.183  0.000   1.800
ATOM    2855  CMD CLA   63      69.356  76.358  68.323  0.000   2.060
ATOM    2856  CAD CLA   63      66.755  75.371  66.150  0.000   2.000
ATOM    2857  OBD CLA   63      67.380  75.883  65.212  0.000   1.700
ATOM    2858  CBD CLA   63      65.351  74.691  65.950  0.000   2.275
ATOM    2859  CGD CLA   63      64.367  75.738  65.406  0.000   2.000
ATOM    2860  O1D CLA   63      63.892  75.593  64.323  0.000   1.700
ATOM    2861  O2D CLA   63      64.082  76.804  66.167  0.000   1.770
ATOM    2862  CED CLA   63      62.964  77.670  65.897  0.000   2.060
ATOM    2863  C1  CLA   63      63.505  68.750  68.921  0.000   2.175
ATOM    2864  MG  CLH   64      56.824  84.785  65.975  0.000   1.185
ATOM    2865  CHA CLH   64      55.685  82.681  63.440  0.000   1.800
ATOM    2866  CHB CLH   64      54.731  87.246  64.889  0.000   1.800
ATOM    2867  CHC CLH   64      57.693  86.811  68.681  0.000   1.800
ATOM    2868  CHD CLH   64      58.795  82.230  67.215  0.000   1.800
ATOM    2869  NA  CLH   64      55.359  84.941  64.347  0.000   1.850
ATOM    2870  C1A CLH   64      55.076  83.954  63.416  0.000   1.800
ATOM    2871  C2A CLH   64      54.043  84.488  62.406  0.000   2.275
ATOM    2872  C3A CLH   64      53.794  85.923  62.886  0.000   2.275
ATOM    2873  C4A CLH   64      54.672  86.075  64.106  0.000   1.800
ATOM    2874  CMA CLH   64      54.227  86.933  61.817  0.000   2.060
ATOM    2875  CAA CLH   64      52.676  83.706  62.404  0.000   2.175
ATOM    2876  NB  CLH   64      56.282  86.702  66.668  0.000   1.850
ATOM    2877  C1B CLH   64      55.421  87.527  66.012  0.000   1.800
ATOM    2878  C2B CLH   64      55.315  88.786  66.745  0.000   1.800
ATOM    2879  C3B CLH   64      56.131  88.696  67.849  0.000   1.800
ATOM    2880  C4B CLH   64      56.778  87.361  67.781  0.000   1.800
ATOM    2881  CMB CLH   64      54.472  89.959  66.290  0.000   2.060
ATOM    2882  CAB CLH   64      56.038  89.801  68.848  0.000   2.090
ATOM    2883  CBB CLH   64      57.008  90.587  69.115  0.000   2.080
ATOM    2884  NC  CLH   64      58.037  84.543  67.680  0.000   1.850
ATOM    2885  C1C CLH   64      58.277  85.492  68.631  0.000   1.800
ATOM    2886  C2C CLH   64      59.210  84.935  69.606  0.000   1.800
ATOM    2887  C3C CLH   64      59.517  83.655  69.201  0.000   1.800
ATOM    2888  C4C CLH   64      58.784  83.414  67.968  0.000   1.800
ATOM    2889  CMC CLH   64      59.731  85.654  70.828  0.000   2.060
ATOM    2890  CAC CLH   64      60.413  82.657  69.870  0.000   2.175
ATOM    2891  CBC CLH   64      59.596  81.730  70.776  0.000   2.060
ATOM    2892  ND  CLH   64      57.196  82.860  65.503  0.000   1.850
ATOM    2893  C1D CLH   64      58.039  81.958  66.041  0.000   1.800
ATOM    2894  C2D CLH   64      58.044  80.749  65.300  0.000   1.800
ATOM    2895  C3D CLH   64      57.137  80.967  64.255  0.000   1.800
ATOM    2896  C4D CLH   64      56.629  82.270  64.413  0.000   1.800
ATOM    2897  CMD CLH   64      58.862  79.469  65.577  0.000   2.060
ATOM    2898  CAD CLH   64      56.509  80.395  63.103  0.000   2.000
ATOM    2899  OBD CLH   64      56.647  79.281  62.583  0.000   1.700
ATOM    2900  CBD CLH   64      55.516  81.464  62.526  0.000   2.275
ATOM    2901  CGD CLH   64      55.892  81.769  61.088  0.000   2.000
ATOM    2902  O1D CLH   64      55.163  81.432  60.212  0.000   1.700
ATOM    2903  O2D CLH   64      57.051  82.407  60.854  0.000   1.770
ATOM    2904  CED CLH   64      57.135  83.567  60.000  0.000   2.060
ATOM    2905  MG  CLA   65      56.908  94.664  63.003  0.000   1.185
ATOM    2906  CHA CLA   65      56.634  91.744  61.098  0.000   1.800
ATOM    2907  CHB CLA   65      55.287  96.408  60.558  0.000   1.800
ATOM    2908  CHC CLA   65      56.574  97.441  65.083  0.000   1.800
ATOM    2909  CHD CLA   65      57.988  92.761  65.694  0.000   1.800
ATOM    2910  NA  CLA   65      56.049  94.127  61.065  0.000   1.850
ATOM    2911  C1A CLA   65      56.124  92.885  60.465  0.000   1.800
ATOM    2912  C2A CLA   65      55.543  92.962  59.061  0.000   2.275
ATOM    2913  C3A CLA   65      55.156  94.437  58.914  0.000   2.275
ATOM    2914  C4A CLA   65      55.518  95.051  60.237  0.000   1.800
ATOM    2915  CMA CLA   65      55.984  95.108  57.809  0.000   2.060
ATOM    2916  CAA CLA   65      54.257  92.046  58.868  0.000   2.175
ATOM    2917  CBA CLA   65      53.031  92.276  59.736  0.000   2.175
ATOM    2918  CGA CLA   65      53.147  91.829  61.152  0.000   2.000
ATOM    2919  O1A CLA   65      53.021  90.651  61.408  0.000   1.700
ATOM    2920  O2A CLA   65      53.419  92.711  62.152  0.000   1.770
ATOM    2921  NB  CLA   65      56.026  96.581  62.848  0.000   1.850
ATOM    2922  C1B CLA   65      55.494  97.085  61.700  0.000   1.800
ATOM    2923  C2B CLA   65      55.122  98.487  61.908  0.000   1.800
ATOM    2924  C3B CLA   65      55.470  98.812  63.213  0.000   1.800
ATOM    2925  C4B CLA   65      56.079  97.589  63.789  0.000   1.800
ATOM    2926  CMB CLA   65      54.521  99.360  60.825  0.000   2.060
ATOM    2927  CAB CLA   65      55.166 100.187  63.770  0.000   2.090
ATOM    2928  CBB CLA   65      53.980 100.690  63.893  0.000   2.080
ATOM    2929  NC  CLA   65      57.202  95.034  65.061  0.000   1.850
ATOM    2930  C1C CLA   65      57.089  96.246  65.674  0.000   1.800
ATOM    2931  C2C CLA   65      57.552  96.118  67.050  0.000   1.800
ATOM    2932  C3C CLA   65      57.923  94.810  67.244  0.000   1.800
ATOM    2933  C4C CLA   65      57.730  94.121  65.964  0.000   1.800
ATOM    2934  CMC CLA   65      57.632  97.242  68.054  0.000   2.060
ATOM    2935  CAC CLA   65      58.264  94.145  68.543  0.000   2.175
ATOM    2936  CBC CLA   65      59.739  93.757  68.600  0.000   2.060
ATOM    2937  ND  CLA   65      57.215  92.697  63.401  0.000   1.850
ATOM    2938  C1D CLA   65      57.747  92.078  64.477  0.000   1.800
ATOM    2939  C2D CLA   65      58.007  90.704  64.213  0.000   1.800
ATOM    2940  C3D CLA   65      57.592  90.501  62.887  0.000   1.800
ATOM    2941  C4D CLA   65      57.107  91.741  62.422  0.000   1.800
ATOM    2942  CMD CLA   65      58.608  89.654  65.163  0.000   2.060
ATOM    2943  CAD CLA   65      57.433  89.539  61.830  0.000   2.000
ATOM    2944  OBD CLA   65      57.737  88.343  61.781  0.000   1.700
ATOM    2945  CBD CLA   65      56.702  90.269  60.648  0.000   2.275
ATOM    2946  CGD CLA   65      57.445  90.062  59.311  0.000   2.000
ATOM    2947  O1D CLA   65      58.197  90.895  58.874  0.000   1.700
ATOM    2948  O2D CLA   65      57.167  88.938  58.637  0.000   1.770
ATOM    2949  CED CLA   65      58.169  87.957  58.332  0.000   2.060
ATOM    2950  C1  CLA   65      53.290  92.304  63.573  0.000   2.175
ATOM    2951  MG  CLH   66      65.739 100.282  62.523  0.000   1.185
ATOM    2952  CHA CLH   66      65.266  96.976  63.577  0.000   1.800
ATOM    2953  CHB CLH   66      62.683 101.118  63.835  0.000   1.800
ATOM    2954  CHC CLH   66      66.379 103.676  62.088  0.000   1.800
ATOM    2955  CHD CLH   66      69.041  99.536  61.791  0.000   1.800
ATOM    2956  NA  CLH   66      64.166  99.183  63.609  0.000   1.850
ATOM    2957  C1A CLH   66      64.160  97.815  63.854  0.000   1.800
ATOM    2958  C2A CLH   66      62.826  97.409  64.496  0.000   2.275
ATOM    2959  C3A CLH   66      62.056  98.733  64.562  0.000   2.275
ATOM    2960  C4A CLH   66      62.988  99.751  63.953  0.000   1.800
ATOM    2961  CMA CLH   66      60.760  98.658  63.754  0.000   2.060
ATOM    2962  CAA CLH   66      63.052  96.824  65.916  0.000   2.175
ATOM    2963  NB  CLH   66      64.712 102.084  62.933  0.000   1.850
ATOM    2964  C1B CLH   66      63.433 102.147  63.404  0.000   1.800
ATOM    2965  C2B CLH   66      63.004 103.539  63.443  0.000   1.800
ATOM    2966  C3B CLH   66      64.041 104.305  62.978  0.000   1.800
ATOM    2967  C4B CLH   66      65.122 103.360  62.605  0.000   1.800
ATOM    2968  CMB CLH   66      61.638 103.991  63.918  0.000   2.060
ATOM    2969  CAB CLH   66      63.929 105.781  63.180  0.000   2.090
ATOM    2970  CBB CLH   66      63.904 106.622  62.231  0.000   2.080
ATOM    2971  NC  CLH   66      67.443 101.420  62.054  0.000   1.850
ATOM    2972  C1C CLH   66      67.464 102.767  61.831  0.000   1.800
ATOM    2973  C2C CLH   66      68.780 103.134  61.294  0.000   1.800
ATOM    2974  C3C CLH   66      69.521 101.984  61.199  0.000   1.800
ATOM    2975  C4C CLH   66      68.676 100.891  61.699  0.000   1.800
ATOM    2976  CMC CLH   66      69.232 104.523  60.929  0.000   2.060
ATOM    2977  CAC CLH   66      70.898 101.814  60.602  0.000   2.175
ATOM    2978  CBC CLH   66      71.970 101.874  61.691  0.000   2.060
ATOM    2979  ND  CLH   66      66.966  98.671  62.680  0.000   1.850
ATOM    2980  C1D CLH   66      68.232  98.474  62.257  0.000   1.800
ATOM    2981  C2D CLH   66      68.604  97.106  62.348  0.000   1.800
ATOM    2982  C3D CLH   66      67.471  96.453  62.857  0.000   1.800
ATOM    2983  C4D CLH   66      66.488  97.437  63.053  0.000   1.800
ATOM    2984  CMD CLH   66      69.956  96.464  61.979  0.000   2.060
ATOM    2985  CAD CLH   66      66.908  95.190  63.239  0.000   2.000
ATOM    2986  OBD CLH   66      67.393  94.050  63.237  0.000   1.700
ATOM    2987  CBD CLH   66      65.443  95.454  63.716  0.000   2.275
ATOM    2988  CGD CLH   66      64.471  94.685  62.823  0.000   2.000
ATOM    2989  O1D CLH   66      64.458  94.853  61.634  0.000   1.700
ATOM    2990  O2D CLH   66      63.645  93.837  63.414  0.000   1.770
ATOM    2991  CED CLH   66      62.669  93.114  62.638  0.000   2.060
ATOM    2992  MG  CLA   67      73.107  91.215  66.017  0.000   1.185
ATOM    2993  CHA CLA   67      75.081  88.979  67.861  0.000   1.800
ATOM    2994  CHB CLA   67      72.933  93.223  68.759  0.000   1.800
ATOM    2995  CHC CLA   67      70.569  93.147  64.551  0.000   1.800
ATOM    2996  CHD CLA   67      72.748  88.832  63.524  0.000   1.800
ATOM    2997  NA  CLA   67      73.916  91.118  68.079  0.000   1.850
ATOM    2998  C1A CLA   67      74.787  90.161  68.567  0.000   1.800
ATOM    2999  C2A CLA   67      75.340  90.613  69.936  0.000   2.275
ATOM    3000  C3A CLA   67      74.654  91.967  70.136  0.000   2.275
ATOM    3001  C4A CLA   67      73.771  92.129  68.941  0.000   1.800
ATOM    3002  CMA CLA   67      73.810  92.008  71.406  0.000   2.060
ATOM    3003  CAA CLA   67      76.906  90.740  70.038  0.000   2.175
ATOM    3004  CBA CLA   67      77.487  91.474  71.230  0.000   2.175
ATOM    3005  CGA CLA   67      77.053  90.988  72.589  0.000   2.000
ATOM    3006  O1A CLA   67      76.749  89.812  72.747  0.000   1.700
ATOM    3007  O2A CLA   67      76.970  91.836  73.653  0.000   1.770
ATOM    3008  NB  CLA   67      71.913  92.850  66.609  0.000   1.850
ATOM    3009  C1B CLA   67      72.111  93.545  67.761  0.000   1.800
ATOM    3010  C2B CLA   67      71.227  94.703  67.790  0.000   1.800
ATOM    3011  C3B CLA   67      70.562  94.742  66.597  0.000   1.800
ATOM    3012  C4B CLA   67      70.997  93.547  65.826  0.000   1.800
ATOM    3013  CMB CLA   67      71.063  95.625  68.989  0.000   2.060
ATOM    3014  CAB CLA   67      69.819  95.993  66.316  0.000   2.090
ATOM    3015  CBB CLA   67      68.601  96.037  66.046  0.000   2.080
ATOM    3016  NC  CLA   67      71.840  91.002  64.333  0.000   1.850
ATOM    3017  C1C CLA   67      70.974  91.953  63.854  0.000   1.800
ATOM    3018  C2C CLA   67      70.550  91.559  62.499  0.000   1.800
ATOM    3019  C3C CLA   67      71.142  90.348  62.216  0.000   1.800
ATOM    3020  C4C CLA   67      71.959  89.991  63.382  0.000   1.800
ATOM    3021  CMC CLA   67      69.662  92.364  61.578  0.000   2.060
ATOM    3022  CAC CLA   67      70.945  89.483  60.996  0.000   2.175
ATOM    3023  CBC CLA   67      72.046  89.762  59.960  0.000   2.060
ATOM    3024  ND  CLA   67      73.695  89.300  65.711  0.000   1.850
ATOM    3025  C1D CLA   67      73.569  88.492  64.640  0.000   1.800
ATOM    3026  C2D CLA   67      74.335  87.305  64.796  0.000   1.800
ATOM    3027  C3D CLA   67      74.958  87.437  66.046  0.000   1.800
ATOM    3028  C4D CLA   67      74.547  88.665  66.584  0.000   1.800
ATOM    3029  CMD CLA   67      74.460  86.116  63.814  0.000   2.060
ATOM    3030  CAD CLA   67      75.816  86.817  67.004  0.000   2.000
ATOM    3031  OBD CLA   67      76.417  85.745  66.961  0.000   1.700
ATOM    3032  CBD CLA   67      75.882  87.745  68.265  0.000   2.275
ATOM    3033  CGD CLA   67      75.234  87.001  69.435  0.000   2.000
ATOM    3034  O1D CLA   67      75.810  86.093  69.956  0.000   1.700
ATOM    3035  O2D CLA   67      74.015  87.397  69.838  0.000   1.770
ATOM    3036  CED CLA   67      73.181  86.589  70.694  0.000   2.060
ATOM    3037  C1  CLA   67      76.534  91.317  74.985  0.000   2.175
ATOM    3038  MG  CLA   68      77.333 105.918  76.038  0.000   1.185
ATOM    3039  CHA CLA   68      76.185 105.343  79.321  0.000   1.800
ATOM    3040  CHB CLA   68      74.129 105.887  74.916  0.000   1.800
ATOM    3041  CHC CLA   68      78.321 107.223  72.966  0.000   1.800
ATOM    3042  CHD CLA   68      80.516 106.406  77.269  0.000   1.800
ATOM    3043  NA  CLA   68      75.394 105.645  77.000  0.000   1.850
ATOM    3044  C1A CLA   68      75.166 105.384  78.353  0.000   1.800
ATOM    3045  C2A CLA   68      73.674 105.204  78.577  0.000   2.275
ATOM    3046  C3A CLA   68      73.108 105.295  77.171  0.000   2.275
ATOM    3047  C4A CLA   68      74.257 105.612  76.291  0.000   1.800
ATOM    3048  CMA CLA   68      72.577 103.919  76.794  0.000   2.060
ATOM    3049  CAA CLA   68      73.111 106.443  79.373  0.000   2.175
ATOM    3050  CBA CLA   68      71.715 106.920  79.052  0.000   2.175
ATOM    3051  CGA CLA   68      71.249 108.143  79.777  0.000   2.000
ATOM    3052  O1A CLA   68      72.052 108.972  80.161  0.000   1.700
ATOM    3053  O2A CLA   68      69.939 108.347  80.023  0.000   1.770
ATOM    3054  NB  CLA   68      76.375 106.497  74.262  0.000   1.850
ATOM    3055  C1B CLA   68      75.052 106.296  74.022  0.000   1.800
ATOM    3056  C2B CLA   68      74.746 106.689  72.648  0.000   1.800
ATOM    3057  C3B CLA   68      75.956 107.064  72.060  0.000   1.800
ATOM    3058  C4B CLA   68      76.976 106.933  73.106  0.000   1.800
ATOM    3059  CMB CLA   68      73.331 106.723  72.085  0.000   2.060
ATOM    3060  CAB CLA   68      76.023 107.432  70.606  0.000   2.090
ATOM    3061  CBB CLA   68      75.503 108.484  70.113  0.000   2.080
ATOM    3062  NC  CLA   68      79.129 106.704  75.247  0.000   1.850
ATOM    3063  C1C CLA   68      79.321 107.121  73.970  0.000   1.800
ATOM    3064  C2C CLA   68      80.710 107.484  73.795  0.000   1.800
ATOM    3065  C3C CLA   68      81.347 107.245  74.998  0.000   1.800
ATOM    3066  C4C CLA   68      80.328 106.740  75.915  0.000   1.800
ATOM    3067  CMC CLA   68      81.306 108.050  72.521  0.000   2.060
ATOM    3068  CAC CLA   68      82.803 107.394  75.330  0.000   2.175
ATOM    3069  CBC CLA   68      83.059 108.779  75.909  0.000   2.060
ATOM    3070  ND  CLA   68      78.216 105.928  77.866  0.000   1.850
ATOM    3071  C1D CLA   68      79.515 106.026  78.208  0.000   1.800
ATOM    3072  C2D CLA   68      79.710 105.745  79.579  0.000   1.800
ATOM    3073  C3D CLA   68      78.434 105.466  80.076  0.000   1.800
ATOM    3074  C4D CLA   68      77.536 105.592  79.009  0.000   1.800
ATOM    3075  CMD CLA   68      81.020 105.742  80.373  0.000   2.060
ATOM    3076  CAD CLA   68      77.674 105.157  81.253  0.000   2.000
ATOM    3077  OBD CLA   68      78.053 104.944  82.411  0.000   1.700
ATOM    3078  CBD CLA   68      76.160 105.147  80.852  0.000   2.275
ATOM    3079  CGD CLA   68      75.546 103.836  81.346  0.000   2.000
ATOM    3080  O1D CLA   68      75.418 103.647  82.533  0.000   1.700
ATOM    3081  O2D CLA   68      75.148 102.942  80.453  0.000   1.770
ATOM    3082  CED CLA   68      74.699 101.638  80.855  0.000   2.060
ATOM    3083  C1  CLA   68      69.431 109.726  80.241  0.000   2.175
ATOM    3084  MG  CLA   69      70.499 100.826  85.955  0.000   1.185
ATOM    3085  CHA CLA   69      70.738 102.385  82.850  0.000   1.800
ATOM    3086  CHB CLA   69      68.155  98.666  84.683  0.000   1.800
ATOM    3087  CHC CLA   69      69.698  99.717  89.152  0.000   1.800
ATOM    3088  CHD CLA   69      72.293 103.464  87.371  0.000   1.800
ATOM    3089  NA  CLA   69      69.546 100.592  83.990  0.000   1.850
ATOM    3090  C1A CLA   69      69.884 101.293  82.840  0.000   1.800
ATOM    3091  C2A CLA   69      69.163 100.688  81.625  0.000   2.275
ATOM    3092  C3A CLA   69      68.358  99.531  82.245  0.000   2.275
ATOM    3093  C4A CLA   69      68.688  99.571  83.721  0.000   1.800
ATOM    3094  CMA CLA   69      66.850  99.766  82.040  0.000   2.060
ATOM    3095  CAA CLA   69      70.124 100.148  80.507  0.000   2.175
ATOM    3096  CBA CLA   69      69.476  99.335  79.444  0.000   2.175
ATOM    3097  CGA CLA   69      70.425  98.827  78.430  0.000   2.000
ATOM    3098  O1A CLA   69      71.302  98.066  78.761  0.000   1.700
ATOM    3099  O2A CLA   69      70.344  99.185  77.147  0.000   1.770
ATOM    3100  NB  CLA   69      69.101  99.474  86.771  0.000   1.850
ATOM    3101  C1B CLA   69      68.344  98.609  86.023  0.000   1.800
ATOM    3102  C2B CLA   69      67.803  97.561  86.896  0.000   1.800
ATOM    3103  C3B CLA   69      68.234  97.842  88.198  0.000   1.800
ATOM    3104  C4B CLA   69      69.048  99.073  88.098  0.000   1.800
ATOM    3105  CMB CLA   69      66.966  96.415  86.375  0.000   2.060
ATOM    3106  CAB CLA   69      67.803  96.990  89.380  0.000   2.090
ATOM    3107  CBB CLA   69      67.867  95.695  89.439  0.000   2.080
ATOM    3108  NC  CLA   69      70.878 101.526  87.936  0.000   1.850
ATOM    3109  C1C CLA   69      70.550 100.866  89.072  0.000   1.800
ATOM    3110  C2C CLA   69      71.207 101.517  90.198  0.000   1.800
ATOM    3111  C3C CLA   69      71.936 102.558  89.711  0.000   1.800
ATOM    3112  C4C CLA   69      71.732 102.566  88.272  0.000   1.800
ATOM    3113  CMC CLA   69      71.067 101.110  91.640  0.000   2.060
ATOM    3114  CAC CLA   69      72.825 103.504  90.472  0.000   2.175
ATOM    3115  CBC CLA   69      72.226 104.919  90.518  0.000   2.060
ATOM    3116  ND  CLA   69      71.336 102.553  85.332  0.000   1.850
ATOM    3117  C1D CLA   69      72.098 103.472  85.973  0.000   1.800
ATOM    3118  C2D CLA   69      72.612 104.426  85.093  0.000   1.800
ATOM    3119  C3D CLA   69      72.126 104.044  83.833  0.000   1.800
ATOM    3120  C4D CLA   69      71.336 102.901  84.015  0.000   1.800
ATOM    3121  CMD CLA   69      73.507 105.631  85.439  0.000   2.060
ATOM    3122  CAD CLA   69      72.134 104.332  82.441  0.000   2.000
ATOM    3123  OBD CLA   69      72.681 105.240  81.842  0.000   1.700
ATOM    3124  CBD CLA   69      71.294 103.234  81.715  0.000   2.275
ATOM    3125  CGD CLA   69      70.196 103.881  80.858  0.000   2.000
ATOM    3126  O1D CLA   69      70.017 103.510  79.725  0.000   1.700
ATOM    3127  O2D CLA   69      69.456 104.847  81.407  0.000   1.770
ATOM    3128  CED CLA   69      68.174 105.186  80.869  0.000   2.060
ATOM    3129  C1  CLA   69      70.304  98.135  76.106  0.000   2.175
ATOM    3130  MG  CLA   70      92.117  97.307  84.436  0.000   1.185
ATOM    3131  CHA CLA   70      93.192  94.269  85.805  0.000   1.800
ATOM    3132  CHB CLA   70      91.884  98.585  87.595  0.000   1.800
ATOM    3133  CHC CLA   70      92.236 100.582  83.183  0.000   1.800
ATOM    3134  CHD CLA   70      93.252  96.170  81.344  0.000   1.800
ATOM    3135  NA  CLA   70      92.482  96.516  86.453  0.000   1.850
ATOM    3136  C1A CLA   70      92.746  95.208  86.748  0.000   1.800
ATOM    3137  C2A CLA   70      92.460  94.948  88.209  0.000   2.275
ATOM    3138  C3A CLA   70      91.971  96.296  88.731  0.000   2.275
ATOM    3139  C4A CLA   70      92.123  97.203  87.556  0.000   1.800
ATOM    3140  CMA CLA   70      90.477  96.188  89.050  0.000   2.060
ATOM    3141  CAA CLA   70      93.812  94.442  88.873  0.000   2.175
ATOM    3142  CBA CLA   70      94.593  95.185  89.881  0.000   2.175
ATOM    3143  CGA CLA   70      94.915  96.593  89.650  0.000   2.000
ATOM    3144  O1A CLA   70      94.433  97.377  90.422  0.000   1.700
ATOM    3145  O2A CLA   70      95.673  97.058  88.678  0.000   1.770
ATOM    3146  NB  CLA   70      92.173  99.233  85.267  0.000   1.850
ATOM    3147  C1B CLA   70      91.959  99.487  86.593  0.000   1.800
ATOM    3148  C2B CLA   70      92.025 100.920  86.818  0.000   1.800
ATOM    3149  C3B CLA   70      92.175 101.533  85.595  0.000   1.800
ATOM    3150  C4B CLA   70      92.134 100.446  84.583  0.000   1.800
ATOM    3151  CMB CLA   70      91.950 101.565  88.193  0.000   2.060
ATOM    3152  CAB CLA   70      92.659 102.945  85.642  0.000   2.090
ATOM    3153  CBB CLA   70      92.233 103.860  84.902  0.000   2.080
ATOM    3154  NC  CLA   70      92.660  98.207  82.569  0.000   1.850
ATOM    3155  C1C CLA   70      92.466  99.519  82.238  0.000   1.800
ATOM    3156  C2C CLA   70      92.501  99.642  80.769  0.000   1.800
ATOM    3157  C3C CLA   70      92.780  98.396  80.272  0.000   1.800
ATOM    3158  C4C CLA   70      92.922  97.507  81.410  0.000   1.800
ATOM    3159  CMC CLA   70      92.316 100.913  79.963  0.000   2.060
ATOM    3160  CAC CLA   70      92.929  97.974  78.831  0.000   2.175
ATOM    3161  CBC CLA   70      94.421  97.964  78.465  0.000   2.060
ATOM    3162  ND  CLA   70      93.073  95.647  83.679  0.000   1.850
ATOM    3163  C1D CLA   70      93.372  95.289  82.419  0.000   1.800
ATOM    3164  C2D CLA   70      93.866  93.958  82.351  0.000   1.800
ATOM    3165  C3D CLA   70      93.814  93.490  83.669  0.000   1.800
ATOM    3166  C4D CLA   70      93.317  94.543  84.450  0.000   1.800
ATOM    3167  CMD CLA   70      94.355  93.177  81.101  0.000   2.060
ATOM    3168  CAD CLA   70      94.093  92.379  84.550  0.000   2.000
ATOM    3169  OBD CLA   70      94.552  91.226  84.333  0.000   1.700
ATOM    3170  CBD CLA   70      93.722  92.845  85.983  0.000   2.275
ATOM    3171  CGD CLA   70      92.697  91.907  86.512  0.000   2.000
ATOM    3172  O1D CLA   70      91.590  91.951  86.100  0.000   1.700
ATOM    3173  O2D CLA   70      93.089  91.020  87.412  0.000   1.770
ATOM    3174  CED CLA   70      92.324  89.802  87.640  0.000   2.060
ATOM    3175  C1  CLA   70      95.986  98.518  88.728  0.000   2.175
ATOM    3176  MG  CLA   71      85.249  92.613  83.668  0.000   1.185
ATOM    3177  CHA CLA   71      84.618  90.854  86.623  0.000   1.800
ATOM    3178  CHB CLA   71      88.611  92.117  84.181  0.000   1.800
ATOM    3179  CHC CLA   71      85.996  93.308  80.332  0.000   1.800
ATOM    3180  CHD CLA   71      81.899  92.272  82.815  0.000   1.800
ATOM    3181  NA  CLA   71      86.456  91.593  85.210  0.000   1.850
ATOM    3182  C1A CLA   71      85.979  91.057  86.371  0.000   1.800
ATOM    3183  C2A CLA   71      87.139  90.737  87.295  0.000   2.275
ATOM    3184  C3A CLA   71      88.341  91.210  86.555  0.000   2.275
ATOM    3185  C4A CLA   71      87.799  91.671  85.239  0.000   1.800
ATOM    3186  CMA CLA   71      88.875  92.421  87.330  0.000   2.060
ATOM    3187  CAA CLA   71      87.271  89.184  87.563  0.000   2.175
ATOM    3188  CBA CLA   71      88.265  88.339  86.774  0.000   2.175
ATOM    3189  CGA CLA   71      87.663  87.649  85.612  0.000   2.000
ATOM    3190  O1A CLA   71      87.060  88.324  84.827  0.000   1.700
ATOM    3191  O2A CLA   71      87.735  86.312  85.395  0.000   1.770
ATOM    3192  NB  CLA   71      86.983  92.621  82.460  0.000   1.850
ATOM    3193  C1B CLA   71      88.255  92.505  82.948  0.000   1.800
ATOM    3194  C2B CLA   71      89.199  92.730  81.873  0.000   1.800
ATOM    3195  C3B CLA   71      88.484  93.042  80.754  0.000   1.800
ATOM    3196  C4B CLA   71      87.071  93.051  81.151  0.000   1.800
ATOM    3197  CMB CLA   71      90.688  92.594  82.019  0.000   2.060
ATOM    3198  CAB CLA   71      89.214  93.030  79.461  0.000   2.090
ATOM    3199  CBB CLA   71      89.224  94.017  78.682  0.000   2.080
ATOM    3200  NC  CLA   71      84.148  92.709  81.854  0.000   1.850
ATOM    3201  C1C CLA   71      84.626  93.147  80.658  0.000   1.800
ATOM    3202  C2C CLA   71      83.503  93.396  79.749  0.000   1.800
ATOM    3203  C3C CLA   71      82.362  93.111  80.427  0.000   1.800
ATOM    3204  C4C CLA   71      82.762  92.684  81.775  0.000   1.800
ATOM    3205  CMC CLA   71      83.603  93.871  78.320  0.000   2.060
ATOM    3206  CAC CLA   71      80.959  93.176  79.920  0.000   2.175
ATOM    3207  CBC CLA   71      80.525  91.788  79.465  0.000   2.060
ATOM    3208  ND  CLA   71      83.590  91.724  84.455  0.000   1.850
ATOM    3209  C1D CLA   71      82.296  91.800  84.094  0.000   1.800
ATOM    3210  C2D CLA   71      81.441  91.323  85.115  0.000   1.800
ATOM    3211  C3D CLA   71      82.296  90.941  86.149  0.000   1.800
ATOM    3212  C4D CLA   71      83.602  91.188  85.711  0.000   1.800
ATOM    3213  CMD CLA   71      79.901  91.240  85.106  0.000   2.060
ATOM    3214  CAD CLA   71      82.370  90.385  87.476  0.000   2.000
ATOM    3215  OBD CLA   71      81.470  90.031  88.246  0.000   1.700
ATOM    3216  CBD CLA   71      83.893  90.252  87.836  0.000   2.275
ATOM    3217  CGD CLA   71      84.221  91.008  89.108  0.000   2.000
ATOM    3218  O1D CLA   71      84.061  92.194  89.178  0.000   1.700
ATOM    3219  O2D CLA   71      84.721  90.284  90.113  0.000   1.770
ATOM    3220  CED CLA   71      85.407  90.894  91.225  0.000   2.060
ATOM    3221  C1  CLA   71      87.433  85.837  84.015  0.000   2.175
ATOM    3222  MG  CLA   72      89.671  97.738  65.728  0.000   1.185
ATOM    3223  CHA CLA   72      91.720  98.554  62.998  0.000   1.800
ATOM    3224  CHB CLA   72      89.985  94.439  64.922  0.000   1.800
ATOM    3225  CHC CLA   72      88.376  96.805  68.822  0.000   1.800
ATOM    3226  CHD CLA   72      90.079 100.960  66.937  0.000   1.800
ATOM    3227  NA  CLA   72      90.759  96.633  64.166  0.000   1.850
ATOM    3228  C1A CLA   72      91.469  97.196  63.113  0.000   1.800
ATOM    3229  C2A CLA   72      91.968  96.098  62.176  0.000   2.275
ATOM    3230  C3A CLA   72      91.376  94.847  62.765  0.000   2.275
ATOM    3231  C4A CLA   72      90.651  95.305  64.021  0.000   1.800
ATOM    3232  CMA CLA   72      90.349  94.313  61.764  0.000   2.060
ATOM    3233  CAA CLA   72      93.548  95.939  62.205  0.000   2.175
ATOM    3234  CBA CLA   72      94.194  95.807  63.551  0.000   2.175
ATOM    3235  CGA CLA   72      95.684  95.940  63.620  0.000   2.000
ATOM    3236  O1A CLA   72      96.406  95.370  62.826  0.000   1.700
ATOM    3237  O2A CLA   72      96.274  96.664  64.570  0.000   1.770
ATOM    3238  NB  CLA   72      89.291  95.937  66.722  0.000   1.850
ATOM    3239  C1B CLA   72      89.368  94.713  66.114  0.000   1.800
ATOM    3240  C2B CLA   72      88.656  93.727  66.925  0.000   1.800
ATOM    3241  C3B CLA   72      88.162  94.410  68.059  0.000   1.800
ATOM    3242  C4B CLA   72      88.615  95.791  67.912  0.000   1.800
ATOM    3243  CMB CLA   72      88.556  92.282  66.525  0.000   2.060
ATOM    3244  CAB CLA   72      87.193  93.791  69.047  0.000   2.090
ATOM    3245  CBB CLA   72      87.074  92.541  69.350  0.000   2.080
ATOM    3246  NC  CLA   72      89.359  98.712  67.602  0.000   1.850
ATOM    3247  C1C CLA   72      88.758  98.162  68.693  0.000   1.800
ATOM    3248  C2C CLA   72      88.716  99.150  69.770  0.000   1.800
ATOM    3249  C3C CLA   72      89.191 100.319  69.248  0.000   1.800
ATOM    3250  C4C CLA   72      89.536 100.053  67.844  0.000   1.800
ATOM    3251  CMC CLA   72      88.289  98.884  71.214  0.000   2.060
ATOM    3252  CAC CLA   72      89.355 101.629  69.949  0.000   2.175
ATOM    3253  CBC CLA   72      90.763 101.766  70.498  0.000   2.060
ATOM    3254  ND  CLA   72      90.649  99.404  65.161  0.000   1.850
ATOM    3255  C1D CLA   72      90.603 100.658  65.649  0.000   1.800
ATOM    3256  C2D CLA   72      91.178 101.593  64.751  0.000   1.800
ATOM    3257  C3D CLA   72      91.631 100.820  63.666  0.000   1.800
ATOM    3258  C4D CLA   72      91.310  99.483  63.959  0.000   1.800
ATOM    3259  CMD CLA   72      91.311 103.112  64.929  0.000   2.060
ATOM    3260  CAD CLA   72      92.377 100.835  62.432  0.000   2.000
ATOM    3261  OBD CLA   72      92.868 101.793  61.795  0.000   1.700
ATOM    3262  CBD CLA   72      92.527  99.354  61.968  0.000   2.275
ATOM    3263  CGD CLA   72      92.039  99.232  60.502  0.000   2.000
ATOM    3264  O1D CLA   72      92.655  99.765  59.633  0.000   1.700
ATOM    3265  O2D CLA   72      90.955  98.529  60.225  0.000   1.770
ATOM    3266  CED CLA   72      90.454  98.440  58.886  0.000   2.060
ATOM    3267  C1  CLA   72      97.287  96.005  65.408  0.000   2.175
ATOM    3268  MG  CLH   73      67.070 112.353  61.335  0.000   1.185
ATOM    3269  CHA CLH   73      64.664 111.777  58.894  0.000   1.800
ATOM    3270  CHB CLH   73      66.442 115.696  61.136  0.000   1.800
ATOM    3271  CHC CLH   73      69.044 112.971  64.121  0.000   1.800
ATOM    3272  CHD CLH   73      67.456 108.963  61.751  0.000   1.800
ATOM    3273  NA  CLH   73      65.690 113.582  60.162  0.000   1.850
ATOM    3274  C1A CLH   73      64.832 113.124  59.195  0.000   1.800
ATOM    3275  C2A CLH   73      64.142 114.299  58.533  0.000   2.275
ATOM    3276  C3A CLH   73      64.766 115.503  59.227  0.000   2.275
ATOM    3277  C4A CLH   73      65.695 114.920  60.232  0.000   1.800
ATOM    3278  CMA CLH   73      65.593 116.317  58.223  0.000   2.060
ATOM    3279  CAA CLH   73      62.591 114.240  58.810  0.000   2.175
ATOM    3280  NB  CLH   73      67.608 114.049  62.449  0.000   1.850
ATOM    3281  C1B CLH   73      67.266 115.321  62.119  0.000   1.800
ATOM    3282  C2B CLH   73      67.901 116.238  63.047  0.000   1.800
ATOM    3283  C3B CLH   73      68.592 115.495  63.940  0.000   1.800
ATOM    3284  C4B CLH   73      68.466 114.089  63.520  0.000   1.800
ATOM    3285  CMB CLH   73      67.918 117.728  62.894  0.000   2.060
ATOM    3286  CAB CLH   73      69.036 116.193  65.151  0.000   2.090
ATOM    3287  CBB CLH   73      70.241 116.225  65.479  0.000   2.080
ATOM    3288  NC  CLH   73      68.071 111.155  62.732  0.000   1.850
ATOM    3289  C1C CLH   73      68.858 111.604  63.749  0.000   1.800
ATOM    3290  C2C CLH   73      69.483 110.457  64.391  0.000   1.800
ATOM    3291  C3C CLH   73      69.017 109.336  63.764  0.000   1.800
ATOM    3292  C4C CLH   73      68.145 109.783  62.675  0.000   1.800
ATOM    3293  CMC CLH   73      70.522 110.511  65.482  0.000   2.060
ATOM    3294  CAC CLH   73      69.180 107.924  64.203  0.000   2.175
ATOM    3295  CBC CLH   73      70.156 107.238  63.282  0.000   2.060
ATOM    3296  ND  CLH   73      66.245 110.682  60.564  0.000   1.850
ATOM    3297  C1D CLH   73      66.552 109.386  60.738  0.000   1.800
ATOM    3298  C2D CLH   73      65.861 108.562  59.804  0.000   1.800
ATOM    3299  C3D CLH   73      65.084 109.449  59.055  0.000   1.800
ATOM    3300  C4D CLH   73      65.342 110.739  59.546  0.000   1.800
ATOM    3301  CMD CLH   73      65.939 107.033  59.620  0.000   2.060
ATOM    3302  CAD CLH   73      64.106 109.566  58.022  0.000   2.000
ATOM    3303  OBD CLH   73      63.580 108.696  57.327  0.000   1.700
ATOM    3304  CBD CLH   73      63.772 111.089  57.866  0.000   2.275
ATOM    3305  CGD CLH   73      64.113 111.583  56.476  0.000   2.000
ATOM    3306  O1D CLH   73      63.324 112.257  55.890  0.000   1.700
ATOM    3307  O2D CLH   73      65.318 111.282  55.969  0.000   1.770
ATOM    3308  CED CLH   73      66.167 112.299  55.401  0.000   2.060
ATOM    3309  MG  CLA   74      66.738 122.038  64.708  0.000   1.185
ATOM    3310  CHA CLA   74      65.667 121.305  61.485  0.000   1.800
ATOM    3311  CHB CLA   74      67.819 125.069  63.615  0.000   1.800
ATOM    3312  CHC CLA   74      67.184 123.159  67.976  0.000   1.800
ATOM    3313  CHD CLA   74      65.146 119.212  65.874  0.000   1.800
ATOM    3314  NA  CLA   74      66.741 123.048  62.779  0.000   1.850
ATOM    3315  C1A CLA   74      66.326 122.512  61.587  0.000   1.800
ATOM    3316  C2A CLA   74      66.691 123.450  60.450  0.000   2.275
ATOM    3317  C3A CLA   74      67.411 124.601  61.156  0.000   2.275
ATOM    3318  C4A CLA   74      67.334 124.243  62.603  0.000   1.800
ATOM    3319  CMA CLA   74      68.889 124.643  60.746  0.000   2.060
ATOM    3320  CAA CLA   74      65.418 124.013  59.716  0.000   2.175
ATOM    3321  CBA CLA   74      64.659 125.125  60.414  0.000   2.175
ATOM    3322  CGA CLA   74      63.244 124.818  60.791  0.000   2.000
ATOM    3323  O1A CLA   74      62.828 123.664  60.733  0.000   1.700
ATOM    3324  O2A CLA   74      62.393 125.801  61.194  0.000   1.770
ATOM    3325  NB  CLA   74      67.343 123.831  65.611  0.000   1.850
ATOM    3326  C1B CLA   74      67.807 124.907  64.930  0.000   1.800
ATOM    3327  C2B CLA   74      68.211 125.941  65.872  0.000   1.800
ATOM    3328  C3B CLA   74      68.037 125.442  67.122  0.000   1.800
ATOM    3329  C4B CLA   74      67.520 124.061  66.966  0.000   1.800
ATOM    3330  CMB CLA   74      68.684 127.325  65.468  0.000   2.060
ATOM    3331  CAB CLA   74      68.275 126.382  68.245  0.000   2.090
ATOM    3332  CBB CLA   74      68.945 126.064  69.274  0.000   2.080
ATOM    3333  NC  CLA   74      66.222 121.311  66.605  0.000   1.850
ATOM    3334  C1C CLA   74      66.583 121.871  67.800  0.000   1.800
ATOM    3335  C2C CLA   74      66.240 120.939  68.867  0.000   1.800
ATOM    3336  C3C CLA   74      65.691 119.826  68.284  0.000   1.800
ATOM    3337  C4C CLA   74      65.661 120.075  66.846  0.000   1.800
ATOM    3338  CMC CLA   74      66.406 121.194  70.332  0.000   2.060
ATOM    3339  CAC CLA   74      65.277 118.548  68.937  0.000   2.175
ATOM    3340  CBC CLA   74      63.760 118.558  69.185  0.000   2.060
ATOM    3341  ND  CLA   74      65.622 120.564  63.921  0.000   1.850
ATOM    3342  C1D CLA   74      65.100 119.449  64.475  0.000   1.800
ATOM    3343  C2D CLA   74      64.482 118.615  63.498  0.000   1.800
ATOM    3344  C3D CLA   74      64.682 119.289  62.285  0.000   1.800
ATOM    3345  C4D CLA   74      65.383 120.480  62.583  0.000   1.800
ATOM    3346  CMD CLA   74      63.761 117.269  63.720  0.000   2.060
ATOM    3347  CAD CLA   74      64.488 119.249  60.868  0.000   2.000
ATOM    3348  OBD CLA   74      63.935 118.405  60.168  0.000   1.700
ATOM    3349  CBD CLA   74      65.139 120.551  60.256  0.000   2.275
ATOM    3350  CGD CLA   74      66.303 120.174  59.312  0.000   2.000
ATOM    3351  O1D CLA   74      67.232 119.526  59.706  0.000   1.700
ATOM    3352  O2D CLA   74      66.259 120.617  58.058  0.000   1.770
ATOM    3353  CED CLA   74      66.675 119.790  56.941  0.000   2.060
ATOM    3354  C1  CLA   74      61.375 125.490  62.242  0.000   2.175
ATOM    3355  MG  CLA   75      72.794 131.018  77.144  0.000   1.185
ATOM    3356  CHA CLA   75      73.260 130.256  73.757  0.000   1.800
ATOM    3357  CHB CLA   75      75.448 133.099  76.995  0.000   1.800
ATOM    3358  CHC CLA   75      71.903 132.500  80.188  0.000   1.800
ATOM    3359  CHD CLA   75      69.718 129.450  76.997  0.000   1.800
ATOM    3360  NA  CLA   75      74.173 131.612  75.567  0.000   1.850
ATOM    3361  C1A CLA   75      74.226 131.081  74.289  0.000   1.800
ATOM    3362  C2A CLA   75      75.451 131.585  73.569  0.000   2.275
ATOM    3363  C3A CLA   75      76.142 132.454  74.620  0.000   2.275
ATOM    3364  C4A CLA   75      75.224 132.392  75.813  0.000   1.800
ATOM    3365  CMA CLA   75      77.504 131.851  74.982  0.000   2.060
ATOM    3366  CAA CLA   75      75.049 132.427  72.305  0.000   2.175
ATOM    3367  CBA CLA   75      75.008 133.895  72.462  0.000   2.175
ATOM    3368  CGA CLA   75      73.928 134.544  71.716  0.000   2.000
ATOM    3369  O1A CLA   75      72.827 134.606  72.213  0.000   1.700
ATOM    3370  O2A CLA   75      74.133 135.091  70.509  0.000   1.770
ATOM    3371  NB  CLA   75      73.537 132.567  78.352  0.000   1.850
ATOM    3372  C1B CLA   75      74.701 133.205  78.103  0.000   1.800
ATOM    3373  C2B CLA   75      74.993 134.121  79.191  0.000   1.800
ATOM    3374  C3B CLA   75      74.004 133.997  80.113  0.000   1.800
ATOM    3375  C4B CLA   75      73.077 132.961  79.599  0.000   1.800
ATOM    3376  CMB CLA   75      76.165 135.065  79.200  0.000   2.060
ATOM    3377  CAB CLA   75      74.035 134.977  81.249  0.000   2.090
ATOM    3378  CBB CLA   75      73.422 134.812  82.347  0.000   2.080
ATOM    3379  NC  CLA   75      71.074 131.010  78.367  0.000   1.850
ATOM    3380  C1C CLA   75      70.972 131.582  79.612  0.000   1.800
ATOM    3381  C2C CLA   75      69.756 131.098  80.250  0.000   1.800
ATOM    3382  C3C CLA   75      69.138 130.234  79.370  0.000   1.800
ATOM    3383  C4C CLA   75      69.979 130.187  78.167  0.000   1.800
ATOM    3384  CMC CLA   75      69.263 131.521  81.612  0.000   2.060
ATOM    3385  CAC CLA   75      67.877 129.437  79.571  0.000   2.175
ATOM    3386  CBC CLA   75      66.748 129.956  78.658  0.000   2.060
ATOM    3387  ND  CLA   75      71.660 130.096  75.722  0.000   1.850
ATOM    3388  C1D CLA   75      70.506 129.417  75.821  0.000   1.800
ATOM    3389  C2D CLA   75      70.194 128.732  74.614  0.000   1.800
ATOM    3390  C3D CLA   75      71.260 129.020  73.756  0.000   1.800
ATOM    3391  C4D CLA   75      72.137 129.847  74.465  0.000   1.800
ATOM    3392  CMD CLA   75      68.964 127.853  74.306  0.000   2.060
ATOM    3393  CAD CLA   75      71.845 128.770  72.463  0.000   2.000
ATOM    3394  OBD CLA   75      71.435 128.110  71.493  0.000   1.700
ATOM    3395  CBD CLA   75      73.233 129.465  72.442  0.000   2.275
ATOM    3396  CGD CLA   75      74.312 128.363  72.426  0.000   2.000
ATOM    3397  O1D CLA   75      74.532 127.700  73.414  0.000   1.700
ATOM    3398  O2D CLA   75      74.970 128.145  71.305  0.000   1.770
ATOM    3399  CED CLA   75      75.536 126.852  71.036  0.000   2.060
ATOM    3400  C1  CLA   75      73.028 135.816  69.842  0.000   2.175
ATOM    3401  MG  CLA   76      77.849 135.098  86.809  0.000   1.185
ATOM    3402  CHA CLA   76      76.541 137.508  88.932  0.000   1.800
ATOM    3403  CHB CLA   76      74.701 134.283  85.787  0.000   1.800
ATOM    3404  CHC CLA   76      79.104 133.233  84.148  0.000   1.800
ATOM    3405  CHD CLA   76      81.036 136.262  87.499  0.000   1.800
ATOM    3406  NA  CLA   76      75.858 135.856  87.282  0.000   1.850
ATOM    3407  C1A CLA   76      75.571 136.828  88.209  0.000   1.800
ATOM    3408  C2A CLA   76      74.077 137.031  88.308  0.000   2.275
ATOM    3409  C3A CLA   76      73.523 135.971  87.354  0.000   2.275
ATOM    3410  C4A CLA   76      74.744 135.303  86.779  0.000   1.800
ATOM    3411  CMA CLA   76      72.779 134.926  88.174  0.000   2.060
ATOM    3412  CAA CLA   76      73.749 138.486  87.787  0.000   2.175
ATOM    3413  CBA CLA   76      72.342 138.882  87.522  0.000   2.175
ATOM    3414  CGA CLA   76      72.222 140.239  86.890  0.000   2.000
ATOM    3415  O1A CLA   76      73.216 140.953  86.777  0.000   1.700
ATOM    3416  O2A CLA   76      71.030 140.692  86.418  0.000   1.770
ATOM    3417  NB  CLA   76      77.035 133.974  85.214  0.000   1.850
ATOM    3418  C1B CLA   76      75.707 133.696  85.091  0.000   1.800
ATOM    3419  C2B CLA   76      75.529 132.659  84.077  0.000   1.800
ATOM    3420  C3B CLA   76      76.772 132.396  83.543  0.000   1.800
ATOM    3421  C4B CLA   76      77.733 133.210  84.305  0.000   1.800
ATOM    3422  CMB CLA   76      74.242 131.899  83.855  0.000   2.060
ATOM    3423  CAB CLA   76      76.808 131.653  82.246  0.000   2.090
ATOM    3424  CBB CLA   76      77.354 130.514  82.109  0.000   2.080
ATOM    3425  NC  CLA   76      79.747 134.828  85.926  0.000   1.850
ATOM    3426  C1C CLA   76      80.037 133.998  84.902  0.000   1.800
ATOM    3427  C2C CLA   76      81.467 134.061  84.650  0.000   1.800
ATOM    3428  C3C CLA   76      82.021 134.896  85.584  0.000   1.800
ATOM    3429  C4C CLA   76      80.929 135.359  86.419  0.000   1.800
ATOM    3430  CMC CLA   76      82.180 133.356  83.523  0.000   2.060
ATOM    3431  CAC CLA   76      83.458 135.267  85.763  0.000   2.175
ATOM    3432  CBC CLA   76      83.774 136.548  84.992  0.000   2.060
ATOM    3433  ND  CLA   76      78.677 136.570  87.917  0.000   1.850
ATOM    3434  C1D CLA   76      79.960 136.839  88.223  0.000   1.800
ATOM    3435  C2D CLA   76      80.059 137.767  89.299  0.000   1.800
ATOM    3436  C3D CLA   76      78.736 138.079  89.616  0.000   1.800
ATOM    3437  C4D CLA   76      77.918 137.342  88.743  0.000   1.800
ATOM    3438  CMD CLA   76      81.331 138.317  89.991  0.000   2.060
ATOM    3439  CAD CLA   76      77.885 138.886  90.437  0.000   2.000
ATOM    3440  OBD CLA   76      78.170 139.687  91.326  0.000   1.700
ATOM    3441  CBD CLA   76      76.409 138.574  90.025  0.000   2.275
ATOM    3442  CGD CLA   76      75.631 138.058  91.232  0.000   2.000
ATOM    3443  O1D CLA   76      75.141 138.828  91.963  0.000   1.700
ATOM    3444  O2D CLA   76      75.525 136.734  91.428  0.000   1.770
ATOM    3445  CED CLA   76      74.325 136.123  91.923  0.000   2.060
ATOM    3446  C1  CLA   76      70.893 142.112  86.038  0.000   2.175
ATOM    3447  MG  CLH   77      62.707 103.450  87.799  0.000   1.185
ATOM    3448  CHA CLH   77      61.733 100.427  89.290  0.000   1.800
ATOM    3449  CHB CLH   77      65.703 102.078  86.957  0.000   1.800
ATOM    3450  CHC CLH   77      63.465 106.140  85.707  0.000   1.800
ATOM    3451  CHD CLH   77      59.520 104.690  88.324  0.000   1.800
ATOM    3452  NA  CLH   77      63.589 101.489  88.066  0.000   1.850
ATOM    3453  C1A CLH   77      63.039 100.436  88.779  0.000   1.800
ATOM    3454  C2A CLH   77      64.094  99.353  88.991  0.000   2.275
ATOM    3455  C3A CLH   77      65.323  99.962  88.351  0.000   2.275
ATOM    3456  C4A CLH   77      64.862 101.240  87.725  0.000   1.800
ATOM    3457  CMA CLH   77      66.240 100.356  89.509  0.000   2.060
ATOM    3458  CAA CLH   77      63.772  98.026  88.203  0.000   2.175
ATOM    3459  NB  CLH   77      64.303 103.977  86.508  0.000   1.850
ATOM    3460  C1B CLH   77      65.458 103.268  86.401  0.000   1.800
ATOM    3461  C2B CLH   77      66.378 103.984  85.506  0.000   1.800
ATOM    3462  C3B CLH   77      65.767 105.142  85.127  0.000   1.800
ATOM    3463  C4B CLH   77      64.445 105.157  85.796  0.000   1.800
ATOM    3464  CMB CLH   77      67.742 103.467  85.071  0.000   2.060
ATOM    3465  CAB CLH   77      66.471 105.955  84.102  0.000   2.090
ATOM    3466  CBB CLH   77      66.734 107.184  84.233  0.000   2.080
ATOM    3467  NC  CLH   77      61.647 105.113  87.084  0.000   1.850
ATOM    3468  C1C CLH   77      62.160 106.117  86.315  0.000   1.800
ATOM    3469  C2C CLH   77      61.149 107.160  86.179  0.000   1.800
ATOM    3470  C3C CLH   77      60.051 106.776  86.919  0.000   1.800
ATOM    3471  C4C CLH   77      60.371 105.475  87.508  0.000   1.800
ATOM    3472  CMC CLH   77      61.270 108.389  85.316  0.000   2.060
ATOM    3473  CAC CLH   77      58.769 107.529  87.131  0.000   2.175
ATOM    3474  CBC CLH   77      57.779 107.165  86.017  0.000   2.060
ATOM    3475  ND  CLH   77      60.955 102.757  88.578  0.000   1.850
ATOM    3476  C1D CLH   77      59.793 103.385  88.831  0.000   1.800
ATOM    3477  C2D CLH   77      58.919 102.570  89.610  0.000   1.800
ATOM    3478  C3D CLH   77      59.620 101.371  89.807  0.000   1.800
ATOM    3479  C4D CLH   77      60.861 101.521  89.173  0.000   1.800
ATOM    3480  CMD CLH   77      57.507 102.917  90.142  0.000   2.060
ATOM    3481  CAD CLH   77      59.557 100.037  90.338  0.000   2.000
ATOM    3482  OBD CLH   77      58.649  99.454  90.941  0.000   1.700
ATOM    3483  CBD CLH   77      60.944  99.351  90.075  0.000   2.275
ATOM    3484  CGD CLH   77      61.620  98.985  91.428  0.000   2.000
ATOM    3485  O1D CLH   77      61.383  97.952  91.989  0.000   1.700
ATOM    3486  O2D CLH   77      62.499  99.833  91.929  0.000   1.770
ATOM    3487  CED CLH   77      62.194 100.690  93.022  0.000   2.060
ATOM    3488  MG  CLH   78      55.433  99.450  88.245  0.000   1.185
ATOM    3489  CHA CLH   78      54.308  96.185  88.858  0.000   1.800
ATOM    3490  CHB CLH   78      58.384  98.182  87.144  0.000   1.800
ATOM    3491  CHC CLH   78      56.317 102.528  86.852  0.000   1.800
ATOM    3492  CHD CLH   78      52.250 100.629  88.860  0.000   1.800
ATOM    3493  NA  CLH   78      56.251  97.416  88.018  0.000   1.850
ATOM    3494  C1A CLH   78      55.643  96.238  88.426  0.000   1.800
ATOM    3495  C2A CLH   78      56.665  95.070  88.346  0.000   2.275
ATOM    3496  C3A CLH   78      57.923  95.769  87.840  0.000   2.275
ATOM    3497  C4A CLH   78      57.524  97.207  87.652  0.000   1.800
ATOM    3498  CMA CLH   78      59.028  95.701  88.893  0.000   2.060
ATOM    3499  CAA CLH   78      56.312  93.910  87.319  0.000   2.175
ATOM    3500  NB  CLH   78      57.060 100.190  87.136  0.000   1.850
ATOM    3501  C1B CLH   78      58.182  99.477  86.890  0.000   1.800
ATOM    3502  C2B CLH   78      59.141 100.313  86.195  0.000   1.800
ATOM    3503  C3B CLH   78      58.601 101.557  86.056  0.000   1.800
ATOM    3504  C4B CLH   78      57.263 101.496  86.716  0.000   1.800
ATOM    3505  CMB CLH   78      60.476  99.817  85.742  0.000   2.060
ATOM    3506  CAB CLH   78      59.401 102.548  85.250  0.000   2.090
ATOM    3507  CBB CLH   78      58.963 103.705  84.900  0.000   2.080
ATOM    3508  NC  CLH   78      54.430 101.268  87.891  0.000   1.850
ATOM    3509  C1C CLH   78      54.999 102.419  87.415  0.000   1.800
ATOM    3510  C2C CLH   78      54.053 103.523  87.594  0.000   1.800
ATOM    3511  C3C CLH   78      52.915 102.995  88.160  0.000   1.800
ATOM    3512  C4C CLH   78      53.156 101.560  88.339  0.000   1.800
ATOM    3513  CMC CLH   78      54.293 104.963  87.210  0.000   2.060
ATOM    3514  CAC CLH   78      51.645 103.703  88.531  0.000   2.175
ATOM    3515  CBC CLH   78      50.593 103.499  87.429  0.000   2.060
ATOM    3516  ND  CLH   78      53.631  98.654  88.710  0.000   1.850
ATOM    3517  C1D CLH   78      52.463  99.241  89.018  0.000   1.800
ATOM    3518  C2D CLH   78      51.509  98.299  89.466  0.000   1.800
ATOM    3519  C3D CLH   78      52.171  97.062  89.423  0.000   1.800
ATOM    3520  C4D CLH   78      53.472  97.315  88.959  0.000   1.800
ATOM    3521  CMD CLH   78      50.057  98.570  89.906  0.000   2.060
ATOM    3522  CAD CLH   78      52.044  95.647  89.609  0.000   2.000
ATOM    3523  OBD CLH   78      51.090  94.965  89.991  0.000   1.700
ATOM    3524  CBD CLH   78      53.408  95.000  89.216  0.000   2.275
ATOM    3525  CGD CLH   78      53.949  94.173  90.378  0.000   2.000
ATOM    3526  O1D CLH   78      54.463  94.695  91.339  0.000   1.700
ATOM    3527  O2D CLH   78      53.831  92.854  90.250  0.000   1.770
ATOM    3528  CED CLH   78      53.967  91.962  91.363  0.000   2.060
ATOM    3529  MG  CLH   79      48.349  95.832  86.526  0.000   1.185
ATOM    3530  CHA CLH   79      47.386  92.467  86.568  0.000   1.800
ATOM    3531  CHB CLH   79      51.541  94.933  85.723  0.000   1.800
ATOM    3532  CHC CLH   79      49.221  99.148  85.996  0.000   1.800
ATOM    3533  CHD CLH   79      45.042  96.760  86.917  0.000   1.800
ATOM    3534  NA  CLH   79      49.348  93.911  86.170  0.000   1.850
ATOM    3535  C1A CLH   79      48.766  92.654  86.315  0.000   1.800
ATOM    3536  C2A CLH   79      49.846  91.576  86.170  0.000   2.275
ATOM    3537  C3A CLH   79      51.119  92.386  85.927  0.000   2.275
ATOM    3538  C4A CLH   79      50.674  93.829  85.938  0.000   1.800
ATOM    3539  CMA CLH   79      52.119  92.147  87.062  0.000   2.060
ATOM    3540  CAA CLH   79      49.619  90.631  84.961  0.000   2.175
ATOM    3541  NB  CLH   79      50.086  96.851  85.918  0.000   1.850
ATOM    3542  C1B CLH   79      51.288  96.254  85.696  0.000   1.800
ATOM    3543  C2B CLH   79      52.269  97.285  85.341  0.000   1.800
ATOM    3544  C3B CLH   79      51.631  98.497  85.385  0.000   1.800
ATOM    3545  C4B CLH   79      50.240  98.219  85.810  0.000   1.800
ATOM    3546  CMB CLH   79      53.705  97.007  84.973  0.000   2.060
ATOM    3547  CAB CLH   79      52.391  99.684  84.883  0.000   2.090
ATOM    3548  CBB CLH   79      52.102 100.894  85.176  0.000   2.080
ATOM    3549  NC  CLH   79      47.302  97.654  86.452  0.000   1.850
ATOM    3550  C1C CLH   79      47.855  98.883  86.298  0.000   1.800
ATOM    3551  C2C CLH   79      46.819  99.897  86.499  0.000   1.800
ATOM    3552  C3C CLH   79      45.648  99.235  86.758  0.000   1.800
ATOM    3553  C4C CLH   79      45.954  97.806  86.718  0.000   1.800
ATOM    3554  CMC CLH   79      47.022 101.392  86.428  0.000   2.060
ATOM    3555  CAC CLH   79      44.297  99.821  87.048  0.000   2.175
ATOM    3556  CBC CLH   79      43.497  99.980  85.743  0.000   2.060
ATOM    3557  ND  CLH   79      46.561  94.897  86.664  0.000   1.850
ATOM    3558  C1D CLH   79      45.322  95.375  86.886  0.000   1.800
ATOM    3559  C2D CLH   79      44.387  94.332  87.071  0.000   1.800
ATOM    3560  C3D CLH   79      45.132  93.152  86.956  0.000   1.800
ATOM    3561  C4D CLH   79      46.464  93.529  86.710  0.000   1.800
ATOM    3562  CMD CLH   79      42.880  94.454  87.348  0.000   2.060
ATOM    3563  CAD CLH   79      45.083  91.724  87.010  0.000   2.000
ATOM    3564  OBD CLH   79      44.124  90.961  87.204  0.000   1.700
ATOM    3565  CBD CLH   79      46.545  91.189  86.769  0.000   2.275
ATOM    3566  CGD CLH   79      46.986  90.372  87.993  0.000   2.000
ATOM    3567  O1D CLH   79      47.431  90.906  88.975  0.000   1.700
ATOM    3568  O2D CLH   79      46.854  89.048  87.913  0.000   1.770
ATOM    3569  CED CLH   79      46.179  88.295  88.945  0.000   2.060
ATOM    3570  MG  CLA   80      74.589 109.234  87.067  0.000   1.185
ATOM    3571  CHA CLA   80      71.216 108.919  87.958  0.000   1.800
ATOM    3572  CHB CLA   80      73.693 109.088  83.775  0.000   1.800
ATOM    3573  CHC CLA   80      77.899 108.720  86.099  0.000   1.800
ATOM    3574  CHD CLA   80      75.464 108.662  90.364  0.000   1.800
ATOM    3575  NA  CLA   80      72.672 109.025  85.999  0.000   1.850
ATOM    3576  C1A CLA   80      71.412 109.028  86.583  0.000   1.800
ATOM    3577  C2A CLA   80      70.331 109.145  85.506  0.000   2.275
ATOM    3578  C3A CLA   80      71.141 109.172  84.209  0.000   2.275
ATOM    3579  C4A CLA   80      72.587 109.107  84.658  0.000   1.800
ATOM    3580  CMA CLA   80      70.821 107.908  83.404  0.000   2.060
ATOM    3581  CAA CLA   80      69.459 110.441  85.634  0.000   2.175
ATOM    3582  CBA CLA   80      68.106 110.329  85.027  0.000   2.175
ATOM    3583  CGA CLA   80      67.179 111.473  85.249  0.000   2.000
ATOM    3584  O1A CLA   80      67.554 112.506  85.768  0.000   1.700
ATOM    3585  O2A CLA   80      65.902 111.378  84.903  0.000   1.770
ATOM    3586  NB  CLA   80      75.605 108.881  85.244  0.000   1.850
ATOM    3587  C1B CLA   80      75.017 108.972  84.021  0.000   1.800
ATOM    3588  C2B CLA   80      76.038 108.839  82.986  0.000   1.800
ATOM    3589  C3B CLA   80      77.239 108.743  83.610  0.000   1.800
ATOM    3590  C4B CLA   80      76.965 108.796  85.065  0.000   1.800
ATOM    3591  CMB CLA   80      75.753 108.770  81.499  0.000   2.060
ATOM    3592  CAB CLA   80      78.457 108.665  82.740  0.000   2.090
ATOM    3593  CBB CLA   80      79.418 107.865  82.984  0.000   2.080
ATOM    3594  NC  CLA   80      76.378 108.741  88.072  0.000   1.850
ATOM    3595  C1C CLA   80      77.620 108.694  87.508  0.000   1.800
ATOM    3596  C2C CLA   80      78.613 108.603  88.573  0.000   1.800
ATOM    3597  C3C CLA   80      77.921 108.560  89.771  0.000   1.800
ATOM    3598  C4C CLA   80      76.514 108.670  89.446  0.000   1.800
ATOM    3599  CMC CLA   80      80.110 108.572  88.371  0.000   2.060
ATOM    3600  CAC CLA   80      78.435 108.245  91.146  0.000   2.175
ATOM    3601  CBC CLA   80      78.888 109.516  91.788  0.000   2.060
ATOM    3602  ND  CLA   80      73.636 108.844  88.813  0.000   1.850
ATOM    3603  C1D CLA   80      74.094 108.720  90.067  0.000   1.800
ATOM    3604  C2D CLA   80      73.036 108.611  91.002  0.000   1.800
ATOM    3605  C3D CLA   80      71.857 108.682  90.229  0.000   1.800
ATOM    3606  C4D CLA   80      72.261 108.831  88.899  0.000   1.800
ATOM    3607  CMD CLA   80      73.147 108.439  92.531  0.000   2.060
ATOM    3608  CAD CLA   80      70.419 108.626  90.240  0.000   2.000
ATOM    3609  OBD CLA   80      69.620 108.468  91.181  0.000   1.700
ATOM    3610  CBD CLA   80      69.938 108.824  88.759  0.000   2.275
ATOM    3611  CGD CLA   80      69.102 107.654  88.280  0.000   2.000
ATOM    3612  O1D CLA   80      68.075 107.854  87.727  0.000   1.700
ATOM    3613  O2D CLA   80      69.570 106.435  88.460  0.000   1.770
ATOM    3614  CED CLA   80      69.078 105.335  87.699  0.000   2.060
ATOM    3615  C1  CLA   80      65.321 112.399  84.030  0.000   2.175
ATOM    3616  MG  CLA   81      69.808 118.761  82.339  0.000   1.185
ATOM    3617  CHA CLA   81      69.350 116.290  84.743  0.000   1.800
ATOM    3618  CHB CLA   81      71.297 116.480  80.281  0.000   1.800
ATOM    3619  CHC CLA   81      69.717 120.987  79.658  0.000   1.800
ATOM    3620  CHD CLA   81      67.821 120.903  84.235  0.000   1.800
ATOM    3621  NA  CLA   81      70.270 116.647  82.505  0.000   1.850
ATOM    3622  C1A CLA   81      70.043 115.863  83.599  0.000   1.800
ATOM    3623  C2A CLA   81      70.598 114.482  83.352  0.000   2.275
ATOM    3624  C3A CLA   81      71.249 114.590  81.990  0.000   2.275
ATOM    3625  C4A CLA   81      70.944 115.980  81.547  0.000   1.800
ATOM    3626  CMA CLA   81      72.757 114.464  82.160  0.000   2.060
ATOM    3627  CAA CLA   81      69.447 113.418  83.234  0.000   2.175
ATOM    3628  CBA CLA   81      68.348 113.598  82.174  0.000   2.175
ATOM    3629  CGA CLA   81      67.438 114.770  82.363  0.000   2.000
ATOM    3630  O1A CLA   81      66.830 114.889  83.415  0.000   1.700
ATOM    3631  O2A CLA   81      67.300 115.729  81.431  0.000   1.770
ATOM    3632  NB  CLA   81      70.373 118.699  80.300  0.000   1.850
ATOM    3633  C1B CLA   81      71.037 117.663  79.722  0.000   1.800
ATOM    3634  C2B CLA   81      71.369 118.008  78.347  0.000   1.800
ATOM    3635  C3B CLA   81      70.903 119.260  78.118  0.000   1.800
ATOM    3636  C4B CLA   81      70.313 119.738  79.395  0.000   1.800
ATOM    3637  CMB CLA   81      72.154 117.117  77.399  0.000   2.060
ATOM    3638  CAB CLA   81      70.897 119.699  76.702  0.000   2.090
ATOM    3639  CBB CLA   81      71.440 120.775  76.332  0.000   2.080
ATOM    3640  NC  CLA   81      68.881 120.628  81.995  0.000   1.850
ATOM    3641  C1C CLA   81      69.058 121.404  80.879  0.000   1.800
ATOM    3642  C2C CLA   81      68.490 122.733  81.144  0.000   1.800
ATOM    3643  C3C CLA   81      67.970 122.713  82.421  0.000   1.800
ATOM    3644  C4C CLA   81      68.198 121.369  82.958  0.000   1.800
ATOM    3645  CMC CLA   81      68.464 123.890  80.175  0.000   2.060
ATOM    3646  CAC CLA   81      67.329 123.835  83.174  0.000   2.175
ATOM    3647  CBC CLA   81      68.413 124.614  83.930  0.000   2.060
ATOM    3648  ND  CLA   81      68.768 118.679  84.092  0.000   1.850
ATOM    3649  C1D CLA   81      68.077 119.614  84.773  0.000   1.800
ATOM    3650  C2D CLA   81      67.647 119.113  86.039  0.000   1.800
ATOM    3651  C3D CLA   81      68.122 117.797  86.089  0.000   1.800
ATOM    3652  C4D CLA   81      68.800 117.567  84.890  0.000   1.800
ATOM    3653  CMD CLA   81      66.823 119.840  87.126  0.000   2.060
ATOM    3654  CAD CLA   81      68.160 116.583  86.846  0.000   2.000
ATOM    3655  OBD CLA   81      67.673 116.297  87.948  0.000   1.700
ATOM    3656  CBD CLA   81      68.997 115.541  86.026  0.000   2.275
ATOM    3657  CGD CLA   81      70.268 115.148  86.807  0.000   2.000
ATOM    3658  O1D CLA   81      71.042 115.989  87.159  0.000   1.700
ATOM    3659  O2D CLA   81      70.463 113.841  87.052  0.000   1.770
ATOM    3660  CED CLA   81      71.515 113.358  87.918  0.000   2.060
ATOM    3661  C1  CLA   81      66.392 116.855  81.711  0.000   2.175
ATOM    3662  MG  CLA   82      71.700 114.089  73.150  0.000   1.185
ATOM    3663  CHA CLA   82      71.577 112.249  76.113  0.000   1.800
ATOM    3664  CHB CLA   82      73.233 111.441  71.638  0.000   1.800
ATOM    3665  CHC CLA   82      71.049 115.364  69.971  0.000   1.800
ATOM    3666  CHD CLA   82      69.303 116.220  74.464  0.000   1.800
ATOM    3667  NA  CLA   82      72.320 112.084  73.798  0.000   1.850
ATOM    3668  C1A CLA   82      72.303 111.625  75.100  0.000   1.800
ATOM    3669  C2A CLA   82      73.182 110.380  75.236  0.000   2.275
ATOM    3670  C3A CLA   82      73.724 110.198  73.820  0.000   2.275
ATOM    3671  C4A CLA   82      73.058 111.283  73.015  0.000   1.800
ATOM    3672  CMA CLA   82      75.246 110.449  73.797  0.000   2.060
ATOM    3673  CAA CLA   82      72.362 109.091  75.606  0.000   2.175
ATOM    3674  CBA CLA   82      71.120 108.852  74.795  0.000   2.175
ATOM    3675  CGA CLA   82      70.398 107.616  75.119  0.000   2.000
ATOM    3676  O1A CLA   82      70.989 106.598  75.277  0.000   1.700
ATOM    3677  O2A CLA   82      69.076 107.596  75.252  0.000   1.770
ATOM    3678  NB  CLA   82      72.004 113.447  71.156  0.000   1.850
ATOM    3679  C1B CLA   82      72.762 112.373  70.812  0.000   1.800
ATOM    3680  C2B CLA   82      72.903 112.326  69.364  0.000   1.800
ATOM    3681  C3B CLA   82      72.299 113.442  68.867  0.000   1.800
ATOM    3682  C4B CLA   82      71.766 114.180  70.015  0.000   1.800
ATOM    3683  CMB CLA   82      73.521 111.170  68.609  0.000   2.060
ATOM    3684  CAB CLA   82      72.275 113.626  67.392  0.000   2.090
ATOM    3685  CBB CLA   82      72.690 114.710  66.859  0.000   2.080
ATOM    3686  NC  CLA   82      70.363 115.523  72.346  0.000   1.850
ATOM    3687  C1C CLA   82      70.390 115.996  71.067  0.000   1.800
ATOM    3688  C2C CLA   82      69.643 117.253  70.999  0.000   1.800
ATOM    3689  C3C CLA   82      69.152 117.490  72.252  0.000   1.800
ATOM    3690  C4C CLA   82      69.596 116.382  73.102  0.000   1.800
ATOM    3691  CMC CLA   82      69.449 118.113  69.767  0.000   2.060
ATOM    3692  CAC CLA   82      68.282 118.627  72.710  0.000   2.175
ATOM    3693  CBC CLA   82      66.810 118.182  72.612  0.000   2.060
ATOM    3694  ND  CLA   82      70.563 114.197  74.840  0.000   1.850
ATOM    3695  C1D CLA   82      69.747 115.172  75.291  0.000   1.800
ATOM    3696  C2D CLA   82      69.422 114.991  76.650  0.000   1.800
ATOM    3697  C3D CLA   82      70.116 113.845  77.032  0.000   1.800
ATOM    3698  C4D CLA   82      70.811 113.395  75.914  0.000   1.800
ATOM    3699  CMD CLA   82      68.522 115.871  77.543  0.000   2.060
ATOM    3700  CAD CLA   82      70.453 113.000  78.126  0.000   2.000
ATOM    3701  OBD CLA   82      70.066 113.005  79.291  0.000   1.700
ATOM    3702  CBD CLA   82      71.514 111.980  77.620  0.000   2.275
ATOM    3703  CGD CLA   82      72.856 112.283  78.316  0.000   2.000
ATOM    3704  O1D CLA   82      73.503 113.272  78.045  0.000   1.700
ATOM    3705  O2D CLA   82      73.261 111.409  79.225  0.000   1.770
ATOM    3706  CED CLA   82      74.068 111.804  80.332  0.000   2.060
ATOM    3707  C1  CLA   82      68.270 106.554  74.566  0.000   2.175
ATOM    3708  MG  CLA   83     124.157 105.110  66.249  0.000   1.185
ATOM    3709  CHA CLA   83     125.259 108.226  67.326  0.000   1.800
ATOM    3710  CHB CLA   83     127.402 104.011  66.267  0.000   1.800
ATOM    3711  CHC CLA   83     123.136 101.813  66.184  0.000   1.800
ATOM    3712  CHD CLA   83     120.934 106.078  66.985  0.000   1.800
ATOM    3713  NA  CLA   83     126.054 106.001  66.777  0.000   1.850
ATOM    3714  C1A CLA   83     126.256 107.329  67.085  0.000   1.800
ATOM    3715  C2A CLA   83     127.727 107.637  67.106  0.000   2.275
ATOM    3716  C3A CLA   83     128.363 106.339  66.678  0.000   2.275
ATOM    3717  C4A CLA   83     127.228 105.371  66.564  0.000   1.800
ATOM    3718  CMA CLA   83     128.890 106.605  65.270  0.000   2.060
ATOM    3719  CAA CLA   83     128.301 107.934  68.553  0.000   2.175
ATOM    3720  CBA CLA   83     127.790 107.138  69.740  0.000   2.175
ATOM    3721  CGA CLA   83     126.500 107.649  70.289  0.000   2.000
ATOM    3722  O1A CLA   83     126.410 108.764  70.675  0.000   1.700
ATOM    3723  O2A CLA   83     125.395 106.964  70.294  0.000   1.770
ATOM    3724  NB  CLA   83     125.103 103.239  66.288  0.000   1.850
ATOM    3725  C1B CLA   83     126.463 103.063  66.165  0.000   1.800
ATOM    3726  C2B CLA   83     126.737 101.655  65.970  0.000   1.800
ATOM    3727  C3B CLA   83     125.538 101.001  65.977  0.000   1.800
ATOM    3728  C4B CLA   83     124.496 102.025  66.140  0.000   1.800
ATOM    3729  CMB CLA   83     128.101 101.086  65.779  0.000   2.060
ATOM    3730  CAB CLA   83     125.580  99.530  65.962  0.000   2.090
ATOM    3731  CBB CLA   83     124.599  98.821  65.594  0.000   2.080
ATOM    3732  NC  CLA   83     122.346 104.112  66.573  0.000   1.850
ATOM    3733  C1C CLA   83     122.133 102.776  66.384  0.000   1.800
ATOM    3734  C2C CLA   83     120.694 102.496  66.441  0.000   1.800
ATOM    3735  C3C CLA   83     120.068 103.696  66.662  0.000   1.800
ATOM    3736  C4C CLA   83     121.127 104.725  66.738  0.000   1.800
ATOM    3737  CMC CLA   83     120.038 101.140  66.346  0.000   2.060
ATOM    3738  CAC CLA   83     118.612 103.938  66.836  0.000   2.175
ATOM    3739  CBC CLA   83     118.250 103.868  68.332  0.000   2.060
ATOM    3740  ND  CLA   83     123.236 106.753  67.024  0.000   1.850
ATOM    3741  C1D CLA   83     121.936 107.049  67.143  0.000   1.800
ATOM    3742  C2D CLA   83     121.731 108.411  67.490  0.000   1.800
ATOM    3743  C3D CLA   83     123.027 108.949  67.571  0.000   1.800
ATOM    3744  C4D CLA   83     123.911 107.896  67.289  0.000   1.800
ATOM    3745  CMD CLA   83     120.373 109.148  67.734  0.000   2.060
ATOM    3746  CAD CLA   83     123.807 110.108  67.851  0.000   2.000
ATOM    3747  OBD CLA   83     123.466 111.242  68.158  0.000   1.700
ATOM    3748  CBD CLA   83     125.322 109.704  67.707  0.000   2.275
ATOM    3749  CGD CLA   83     126.034 110.539  66.627  0.000   2.000
ATOM    3750  O1D CLA   83     125.721 110.484  65.449  0.000   1.700
ATOM    3751  O2D CLA   83     127.023 111.292  67.039  0.000   1.770
ATOM    3752  CED CLA   83     127.501 112.394  66.253  0.000   2.060
ATOM    3753  C1  CLA   83     125.305 105.860  71.207  0.000   2.175
ATOM    3754  MG  CLA   84     118.481 101.323  62.915  0.000   1.185
ATOM    3755  CHA CLA   84     120.448  98.465  63.125  0.000   1.800
ATOM    3756  CHB CLA   84     115.765  99.463  63.909  0.000   1.800
ATOM    3757  CHC CLA   84     116.699 104.160  63.588  0.000   1.800
ATOM    3758  CHD CLA   84     121.427 103.232  62.867  0.000   1.800
ATOM    3759  NA  CLA   84     118.160  99.223  63.509  0.000   1.850
ATOM    3760  C1A CLA   84     119.110  98.218  63.393  0.000   1.800
ATOM    3761  C2A CLA   84     118.486  96.842  63.666  0.000   2.275
ATOM    3762  C3A CLA   84     117.003  97.184  63.905  0.000   2.275
ATOM    3763  C4A CLA   84     116.933  98.708  63.754  0.000   1.800
ATOM    3764  CMA CLA   84     116.104  96.487  62.868  0.000   2.060
ATOM    3765  CAA CLA   84     119.082  96.198  64.979  0.000   2.175
ATOM    3766  CBA CLA   84     118.900  97.013  66.250  0.000   2.175
ATOM    3767  CGA CLA   84     120.132  97.494  66.919  0.000   2.000
ATOM    3768  O1A CLA   84     121.211  97.520  66.322  0.000   1.700
ATOM    3769  O2A CLA   84     120.086  97.906  68.205  0.000   1.770
ATOM    3770  NB  CLA   84     116.573 101.726  63.671  0.000   1.850
ATOM    3771  C1B CLA   84     115.602 100.796  63.873  0.000   1.800
ATOM    3772  C2B CLA   84     114.328 101.491  64.058  0.000   1.800
ATOM    3773  C3B CLA   84     114.589 102.826  63.953  0.000   1.800
ATOM    3774  C4B CLA   84     116.009 102.966  63.723  0.000   1.800
ATOM    3775  CMB CLA   84     113.023 100.808  64.381  0.000   2.060
ATOM    3776  CAB CLA   84     113.474 103.782  64.076  0.000   2.090
ATOM    3777  CBB CLA   84     113.421 104.823  63.319  0.000   2.080
ATOM    3778  NC  CLA   84     118.981 103.357  63.229  0.000   1.850
ATOM    3779  C1C CLA   84     118.079 104.346  63.384  0.000   1.800
ATOM    3780  C2C CLA   84     118.754 105.624  63.404  0.000   1.800
ATOM    3781  C3C CLA   84     120.095 105.393  63.208  0.000   1.800
ATOM    3782  C4C CLA   84     120.240 103.933  63.065  0.000   1.800
ATOM    3783  CMC CLA   84     118.088 106.945  63.632  0.000   2.060
ATOM    3784  CAC CLA   84     121.223 106.393  63.218  0.000   2.175
ATOM    3785  CBC CLA   84     121.504 106.924  61.796  0.000   2.060
ATOM    3786  ND  CLA   84     120.496 101.004  63.017  0.000   1.850
ATOM    3787  C1D CLA   84     121.553 101.833  62.837  0.000   1.800
ATOM    3788  C2D CLA   84     122.763 101.104  62.650  0.000   1.800
ATOM    3789  C3D CLA   84     122.383  99.763  62.733  0.000   1.800
ATOM    3790  C4D CLA   84     120.997  99.738  62.975  0.000   1.800
ATOM    3791  CMD CLA   84     124.195 101.653  62.425  0.000   2.060
ATOM    3792  CAD CLA   84     122.838  98.422  62.691  0.000   2.000
ATOM    3793  OBD CLA   84     123.959  97.972  62.514  0.000   1.700
ATOM    3794  CBD CLA   84     121.631  97.501  62.955  0.000   2.275
ATOM    3795  CGD CLA   84     121.494  96.544  61.788  0.000   2.000
ATOM    3796  O1D CLA   84     120.786  96.788  60.858  0.000   1.700
ATOM    3797  O2D CLA   84     122.215  95.445  61.856  0.000   1.770
ATOM    3798  CED CLA   84     122.100  94.378  60.917  0.000   2.060
ATOM    3799  C1  CLA   84     121.322  98.369  68.878  0.000   2.175
ATOM    3800  MG  CLA   85     108.309 105.403  74.095  0.000   1.185
ATOM    3801  CHA CLA   85     106.561 102.885  72.467  0.000   1.800
ATOM    3802  CHB CLA   85     107.463 104.061  77.123  0.000   1.800
ATOM    3803  CHC CLA   85     110.591 107.400  75.714  0.000   1.800
ATOM    3804  CHD CLA   85     109.838 106.161  71.055  0.000   1.800
ATOM    3805  NA  CLA   85     107.183 103.664  74.711  0.000   1.850
ATOM    3806  C1A CLA   85     106.464 102.847  73.855  0.000   1.800
ATOM    3807  C2A CLA   85     105.588 101.908  74.650  0.000   2.275
ATOM    3808  C3A CLA   85     105.846 102.313  76.106  0.000   2.275
ATOM    3809  C4A CLA   85     106.890 103.405  76.011  0.000   1.800
ATOM    3810  CMA CLA   85     104.548 102.904  76.647  0.000   2.060
ATOM    3811  CAA CLA   85     106.056 100.460  74.331  0.000   2.175
ATOM    3812  CBA CLA   85     106.239  99.495  75.404  0.000   2.175
ATOM    3813  CGA CLA   85     107.035  98.367  74.919  0.000   2.000
ATOM    3814  O1A CLA   85     106.589  97.677  74.022  0.000   1.700
ATOM    3815  O2A CLA   85     108.241  98.088  75.444  0.000   1.770
ATOM    3816  NB  CLA   85     108.952 105.652  76.086  0.000   1.850
ATOM    3817  C1B CLA   85     108.380 105.044  77.159  0.000   1.800
ATOM    3818  C2B CLA   85     108.982 105.583  78.370  0.000   1.800
ATOM    3819  C3B CLA   85     109.862 106.555  77.971  0.000   1.800
ATOM    3820  C4B CLA   85     109.818 106.598  76.521  0.000   1.800
ATOM    3821  CMB CLA   85     108.720 105.041  79.768  0.000   2.060
ATOM    3822  CAB CLA   85     110.629 107.316  79.000  0.000   2.090
ATOM    3823  CBB CLA   85     110.862 108.595  78.852  0.000   2.080
ATOM    3824  NC  CLA   85     109.975 106.554  73.500  0.000   1.850
ATOM    3825  C1C CLA   85     110.676 107.366  74.303  0.000   1.800
ATOM    3826  C2C CLA   85     111.584 108.171  73.502  0.000   1.800
ATOM    3827  C3C CLA   85     111.407 107.814  72.191  0.000   1.800
ATOM    3828  C4C CLA   85     110.352 106.805  72.187  0.000   1.800
ATOM    3829  CMC CLA   85     112.520 109.213  74.050  0.000   2.060
ATOM    3830  CAC CLA   85     112.236 108.191  70.980  0.000   2.175
ATOM    3831  CBC CLA   85     111.834 109.558  70.451  0.000   2.060
ATOM    3832  ND  CLA   85     108.334 104.664  72.168  0.000   1.850
ATOM    3833  C1D CLA   85     108.868 105.149  71.046  0.000   1.800
ATOM    3834  C2D CLA   85     108.313 104.538  69.889  0.000   1.800
ATOM    3835  C3D CLA   85     107.376 103.631  70.380  0.000   1.800
ATOM    3836  C4D CLA   85     107.426 103.730  71.775  0.000   1.800
ATOM    3837  CMD CLA   85     108.671 104.818  68.408  0.000   2.060
ATOM    3838  CAD CLA   85     106.364 102.655  70.053  0.000   2.000
ATOM    3839  OBD CLA   85     105.945 102.237  68.971  0.000   1.700
ATOM    3840  CBD CLA   85     105.796 102.108  71.395  0.000   2.275
ATOM    3841  CGD CLA   85     104.304 102.384  71.456  0.000   2.000
ATOM    3842  O1D CLA   85     103.890 103.500  71.426  0.000   1.700
ATOM    3843  O2D CLA   85     103.499 101.345  71.560  0.000   1.770
ATOM    3844  CED CLA   85     102.135 101.420  71.109  0.000   2.060
ATOM    3845  C1  CLA   85     108.880  96.823  75.109  0.000   2.175
ATOM    3846  MG  CLH   86      73.753 142.986  72.968  0.000   1.185
ATOM    3847  CHA CLH   86      70.936 144.552  71.613  0.000   1.800
ATOM    3848  CHB CLH   86      72.266 142.936  76.033  0.000   1.800
ATOM    3849  CHC CLH   86      76.264 140.896  74.230  0.000   1.800
ATOM    3850  CHD CLH   86      75.024 142.531  69.766  0.000   1.800
ATOM    3851  NA  CLH   86      71.814 143.661  73.733  0.000   1.850
ATOM    3852  C1A CLH   86      70.854 144.360  73.009  0.000   1.800
ATOM    3853  C2A CLH   86      69.768 144.864  73.967  0.000   2.275
ATOM    3854  C3A CLH   86      70.234 144.347  75.333  0.000   2.275
ATOM    3855  C4A CLH   86      71.507 143.599  75.044  0.000   1.800
ATOM    3856  CMA CLH   86      70.539 145.514  76.282  0.000   2.060
ATOM    3857  CAA CLH   86      68.340 144.309  73.661  0.000   2.175
ATOM    3858  NB  CLH   86      74.147 142.043  74.815  0.000   1.850
ATOM    3859  C1B CLH   86      73.414 142.243  75.945  0.000   1.800
ATOM    3860  C2B CLH   86      74.050 141.529  77.063  0.000   1.800
ATOM    3861  C3B CLH   86      75.191 140.940  76.580  0.000   1.800
ATOM    3862  C4B CLH   86      75.271 141.290  75.141  0.000   1.800
ATOM    3863  CMB CLH   86      73.483 141.459  78.462  0.000   2.060
ATOM    3864  CAB CLH   86      75.996 140.111  77.519  0.000   2.090
ATOM    3865  CBB CLH   86      77.271 140.175  77.558  0.000   2.080
ATOM    3866  NC  CLH   86      75.362 141.869  72.124  0.000   1.850
ATOM    3867  C1C CLH   86      76.297 141.162  72.821  0.000   1.800
ATOM    3868  C2C CLH   86      77.313 140.681  71.888  0.000   1.800
ATOM    3869  C3C CLH   86      76.976 141.120  70.643  0.000   1.800
ATOM    3870  C4C CLH   86      75.741 141.898  70.791  0.000   1.800
ATOM    3871  CMC CLH   86      78.492 139.823  72.249  0.000   2.060
ATOM    3872  CAC CLH   86      77.649 140.795  69.341  0.000   2.175
ATOM    3873  CBC CLH   86      78.636 141.897  68.956  0.000   2.060
ATOM    3874  ND  CLH   86      73.166 143.392  71.075  0.000   1.850
ATOM    3875  C1D CLH   86      73.796 143.231  69.892  0.000   1.800
ATOM    3876  C2D CLH   86      73.068 143.809  68.835  0.000   1.800
ATOM    3877  C3D CLH   86      71.918 144.356  69.438  0.000   1.800
ATOM    3878  C4D CLH   86      72.012 144.081  70.816  0.000   1.800
ATOM    3879  CMD CLH   86      73.443 143.831  67.347  0.000   2.060
ATOM    3880  CAD CLH   86      70.680 145.058  69.213  0.000   2.000
ATOM    3881  OBD CLH   86      70.172 145.484  68.159  0.000   1.700
ATOM    3882  CBD CLH   86      69.980 145.240  70.617  0.000   2.275
ATOM    3883  CGD CLH   86      69.795 146.743  70.899  0.000   2.000
ATOM    3884  O1D CLH   86      70.642 147.385  71.456  0.000   1.700
ATOM    3885  O2D CLH   86      68.648 147.291  70.503  0.000   1.770
ATOM    3886  CED CLH   86      68.612 148.577  69.866  0.000   2.060
ATOM    3887  MG  CLH   87      78.466 156.069  84.329  0.000   1.185
ATOM    3888  CHA CLH   87      77.284 157.871  87.106  0.000   1.800
ATOM    3889  CHB CLH   87      75.295 155.038  83.613  0.000   1.800
ATOM    3890  CHC CLH   87      79.642 153.993  81.773  0.000   1.800
ATOM    3891  CHD CLH   87      81.730 156.685  85.340  0.000   1.800
ATOM    3892  NA  CLH   87      76.510 156.383  85.284  0.000   1.850
ATOM    3893  C1A CLH   87      76.255 157.211  86.384  0.000   1.800
ATOM    3894  C2A CLH   87      74.741 157.254  86.646  0.000   2.275
ATOM    3895  C3A CLH   87      74.166 156.338  85.541  0.000   2.275
ATOM    3896  C4A CLH   87      75.371 155.879  84.754  0.000   1.800
ATOM    3897  CMA CLH   87      73.463 155.112  86.148  0.000   2.060
ATOM    3898  CAA CLH   87      74.182 158.725  86.542  0.000   2.175
ATOM    3899  NB  CLH   87      77.603 154.733  82.947  0.000   1.850
ATOM    3900  C1B CLH   87      76.261 154.549  82.810  0.000   1.800
ATOM    3901  C2B CLH   87      76.010 153.777  81.600  0.000   1.800
ATOM    3902  C3B CLH   87      77.227 153.488  81.036  0.000   1.800
ATOM    3903  C4B CLH   87      78.253 154.061  81.930  0.000   1.800
ATOM    3904  CMB CLH   87      74.631 153.372  81.125  0.000   2.060
ATOM    3905  CAB CLH   87      77.224 152.841  79.693  0.000   2.090
ATOM    3906  CBB CLH   87      78.040 151.912  79.369  0.000   2.080
ATOM    3907  NC  CLH   87      80.379 155.400  83.692  0.000   1.850
ATOM    3908  C1C CLH   87      80.635 154.605  82.609  0.000   1.800
ATOM    3909  C2C CLH   87      82.093 154.436  82.486  0.000   1.800
ATOM    3910  C3C CLH   87      82.681 155.173  83.487  0.000   1.800
ATOM    3911  C4C CLH   87      81.592 155.820  84.232  0.000   1.800
ATOM    3912  CMC CLH   87      82.802 153.613  81.439  0.000   2.060
ATOM    3913  CAC CLH   87      84.134 155.245  83.847  0.000   2.175
ATOM    3914  CBC CLH   87      84.784 156.454  83.175  0.000   2.060
ATOM    3915  ND  CLH   87      79.378 157.007  85.881  0.000   1.850
ATOM    3916  C1D CLH   87      80.682 157.265  86.115  0.000   1.800
ATOM    3917  C2D CLH   87      80.842 158.171  87.190  0.000   1.800
ATOM    3918  C3D CLH   87      79.540 158.456  87.625  0.000   1.800
ATOM    3919  C4D CLH   87      78.664 157.722  86.811  0.000   1.800
ATOM    3920  CMD CLH   87      82.158 158.732  87.767  0.000   2.060
ATOM    3921  CAD CLH   87      78.753 159.209  88.551  0.000   2.000
ATOM    3922  OBD CLH   87      79.097 159.989  89.447  0.000   1.700
ATOM    3923  CBD CLH   87      77.242 158.899  88.258  0.000   2.275
ATOM    3924  CGD CLH   87      76.567 158.359  89.532  0.000   2.000
ATOM    3925  O1D CLH   87      75.388 158.166  89.551  0.000   1.700
ATOM    3926  O2D CLH   87      77.329 158.150  90.615  0.000   1.770
ATOM    3927  CED CLH   87      77.295 156.915  91.354  0.000   2.060
ATOM    3928  MG  CLK   88      60.010 142.167  87.054  0.000   1.185
ATOM    3929  CHA CLK   88      57.909 142.726  89.826  0.000   1.800
ATOM    3930  CHB CLK   88      57.993 139.611  86.036  0.000   1.800
ATOM    3931  CHC CLK   88      61.780 141.886  84.052  0.000   1.800
ATOM    3932  CHD CLK   88      61.769 145.053  87.828  0.000   1.800
ATOM    3933  NA  CLK   88      58.144 141.289  87.833  0.000   1.850
ATOM    3934  C1A CLK   88      57.504 141.641  89.026  0.000   1.800
ATOM    3935  C2A CLK   88      56.338 140.684  89.283  0.000   2.275
ATOM    3936  C3A CLK   88      56.401 139.724  88.084  0.000   2.275
ATOM    3937  C4A CLK   88      57.574 140.208  87.258  0.000   1.800
ATOM    3938  CMA CLK   88      56.663 138.285  88.547  0.000   2.060
ATOM    3939  CAA CLK   88      54.950 141.382  89.300  0.000   2.175
ATOM    3940  NB  CLK   88      59.880 140.963  85.328  0.000   1.850
ATOM    3941  C1B CLK   88      58.991 139.939  85.181  0.000   1.800
ATOM    3942  C2B CLK   88      59.261 139.254  83.905  0.000   1.800
ATOM    3943  C3B CLK   88      60.324 139.892  83.311  0.000   1.800
ATOM    3944  C4B CLK   88      60.740 140.972  84.240  0.000   1.800
ATOM    3945  CMB CLK   88      58.479 138.060  83.393  0.000   2.060
ATOM    3946  CAB CLK   88      60.698 139.467  81.926  0.000   2.090
ATOM    3947  CBB CLK   88      61.911 139.267  81.566  0.000   2.080
ATOM    3948  NC  CLK   88      61.513 143.298  86.082  0.000   1.850
ATOM    3949  C1C CLK   88      62.138 142.969  84.913  0.000   1.800
ATOM    3950  C2C CLK   88      63.233 143.915  84.682  0.000   1.800
ATOM    3951  C3C CLK   88      63.241 144.796  85.732  0.000   1.800
ATOM    3952  C4C CLK   88      62.138 144.412  86.623  0.000   1.800
ATOM    3953  CMC CLK   88      64.166 143.919  83.491  0.000   2.060
ATOM    3954  CAC CLK   88      64.208 145.911  85.989  0.000   2.175
ATOM    3955  CBC CLK   88      63.743 147.182  85.277  0.000   2.060
ATOM    3956  ND  CLK   88      59.896 143.634  88.462  0.000   1.850
ATOM    3957  C1D CLK   88      60.700 144.688  88.708  0.000   1.800
ATOM    3958  C2D CLK   88      60.334 145.347  89.914  0.000   1.800
ATOM    3959  C3D CLK   88      59.235 144.613  90.416  0.000   1.800
ATOM    3960  C4D CLK   88      58.991 143.577  89.502  0.000   1.800
ATOM    3961  CMD CLK   88      60.991 146.595  90.546  0.000   2.060
ATOM    3962  CAD CLK   88      58.293 144.467  91.497  0.000   2.000
ATOM    3963  OBD CLK   88      58.135 145.135  92.526  0.000   1.700
ATOM    3964  CBD CLK   88      57.391 143.228  91.173  0.000   2.275
ATOM    3965  MG  CLH   89     147.409 152.034  85.433  0.000   1.185
ATOM    3966  CHA CLH   89     145.183 150.263  87.469  0.000   1.800
ATOM    3967  CHB CLH   89     149.929 151.348  87.632  0.000   1.800
ATOM    3968  CHC CLH   89     149.829 153.068  83.142  0.000   1.800
ATOM    3969  CHD CLH   89     145.029 152.055  82.916  0.000   1.800
ATOM    3970  NA  CLH   89     147.546 150.894  87.303  0.000   1.850
ATOM    3971  C1A CLH   89     146.473 150.340  87.995  0.000   1.800
ATOM    3972  C2A CLH   89     146.939 149.845  89.375  0.000   2.275
ATOM    3973  C3A CLH   89     148.422 150.216  89.397  0.000   2.275
ATOM    3974  C4A CLH   89     148.676 150.864  88.045  0.000   1.800
ATOM    3975  CMA CLH   89     148.686 151.231  90.511  0.000   2.060
ATOM    3976  CAA CLH   89     146.809 148.299  89.595  0.000   2.175
ATOM    3977  NB  CLH   89     149.516 152.125  85.388  0.000   1.850
ATOM    3978  C1B CLH   89     150.306 151.905  86.476  0.000   1.800
ATOM    3979  C2B CLH   89     151.651 152.405  86.207  0.000   1.800
ATOM    3980  C3B CLH   89     151.655 152.907  84.934  0.000   1.800
ATOM    3981  C4B CLH   89     150.290 152.709  84.401  0.000   1.800
ATOM    3982  CMB CLH   89     152.788 152.360  87.202  0.000   2.060
ATOM    3983  CAB CLH   89     152.930 153.500  84.418  0.000   2.090
ATOM    3984  CBB CLH   89     152.980 154.699  83.938  0.000   2.080
ATOM    3985  NC  CLH   89     147.437 152.430  83.355  0.000   1.850
ATOM    3986  C1C CLH   89     148.497 152.929  82.652  0.000   1.800
ATOM    3987  C2C CLH   89     148.045 153.282  81.300  0.000   1.800
ATOM    3988  C3C CLH   89     146.708 152.999  81.227  0.000   1.800
ATOM    3989  C4C CLH   89     146.313 152.475  82.541  0.000   1.800
ATOM    3990  CMC CLH   89     148.906 153.859  80.200  0.000   2.060
ATOM    3991  CAC CLH   89     145.803 153.146  80.042  0.000   2.175
ATOM    3992  CBC CLH   89     145.180 154.541  80.021  0.000   2.060
ATOM    3993  ND  CLH   89     145.542 151.286  85.158  0.000   1.850
ATOM    3994  C1D CLH   89     144.651 151.491  84.166  0.000   1.800
ATOM    3995  C2D CLH   89     143.344 151.069  84.539  0.000   1.800
ATOM    3996  C3D CLH   89     143.488 150.574  85.843  0.000   1.800
ATOM    3997  C4D CLH   89     144.841 150.714  86.188  0.000   1.800
ATOM    3998  CMD CLH   89     142.040 151.134  83.701  0.000   2.060
ATOM    3999  CAD CLH   89     142.805 149.997  86.963  0.000   2.000
ATOM    4000  OBD CLH   89     141.603 149.707  87.105  0.000   1.700
ATOM    4001  CBD CLH   89     143.880 149.757  88.092  0.000   2.275
ATOM    4002  CGD CLH   89     143.533 150.552  89.362  0.000   2.000
ATOM    4003  O1D CLH   89     143.342 149.991  90.397  0.000   1.700
ATOM    4004  O2D CLH   89     143.466 151.877  89.273  0.000   1.770
ATOM    4005  CED CLH   89     144.360 152.729  90.017  0.000   2.060
ATOM    4006  MG  CLK   90     144.632 169.551  79.908  0.000   1.185
ATOM    4007  CHA CLK   90     147.823 170.417  81.089  0.000   1.800
ATOM    4008  CHB CLK   90     145.011 171.760  77.329  0.000   1.800
ATOM    4009  CHC CLK   90     141.265 169.287  79.069  0.000   1.800
ATOM    4010  CHD CLK   90     144.004 167.897  82.884  0.000   1.800
ATOM    4011  NA  CLK   90     146.227 170.953  79.307  0.000   1.850
ATOM    4012  C1A CLK   90     147.497 171.032  79.877  0.000   1.800
ATOM    4013  C2A CLK   90     148.426 171.836  78.969  0.000   2.275
ATOM    4014  C3A CLK   90     147.489 172.246  77.814  0.000   2.275
ATOM    4015  C4A CLK   90     146.158 171.642  78.152  0.000   1.800
ATOM    4016  CMA CLK   90     147.346 173.772  77.736  0.000   2.060
ATOM    4017  CAA CLK   90     149.601 170.951  78.403  0.000   2.175
ATOM    4018  NB  CLK   90     143.350 170.430  78.479  0.000   1.850
ATOM    4019  C1B CLK   90     143.779 171.232  77.461  0.000   1.800
ATOM    4020  C2B CLK   90     142.685 171.417  76.499  0.000   1.800
ATOM    4021  C3B CLK   90     141.606 170.711  76.972  0.000   1.800
ATOM    4022  C4B CLK   90     142.034 170.090  78.242  0.000   1.800
ATOM    4023  CMB CLK   90     142.793 172.233  75.230  0.000   2.060
ATOM    4024  CAB CLK   90     140.367 170.669  76.136  0.000   2.090
ATOM    4025  CBB CLK   90     139.191 170.828  76.640  0.000   2.080
ATOM    4026  NC  CLK   90     142.909 168.760  80.840  0.000   1.850
ATOM    4027  C1C CLK   90     141.672 168.675  80.284  0.000   1.800
ATOM    4028  C2C CLK   90     140.814 167.883  81.150  0.000   1.800
ATOM    4029  C3C CLK   90     141.570 167.486  82.218  0.000   1.800
ATOM    4030  C4C CLK   90     142.908 168.039  82.018  0.000   1.800
ATOM    4031  CMC CLK   90     139.345 167.614  80.922  0.000   2.060
ATOM    4032  CAC CLK   90     141.140 166.689  83.413  0.000   2.175
ATOM    4033  CBC CLK   90     141.063 165.199  83.064  0.000   2.060
ATOM    4034  ND  CLK   90     145.611 169.231  81.656  0.000   1.850
ATOM    4035  C1D CLK   90     145.292 168.471  82.722  0.000   1.800
ATOM    4036  C2D CLK   90     146.377 168.356  83.621  0.000   1.800
ATOM    4037  C3D CLK   90     147.420 169.104  83.035  0.000   1.800
ATOM    4038  C4D CLK   90     146.919 169.626  81.834  0.000   1.800
ATOM    4039  CMD CLK   90     146.411 167.581  84.950  0.000   2.060
ATOM    4040  CAD CLK   90     148.774 169.556  83.165  0.000   2.000
ATOM    4041  OBD CLK   90     149.606 169.348  84.057  0.000   1.700
ATOM    4042  CBD CLK   90     149.103 170.444  81.912  0.000   2.275
ATOM    4043  MG  CLA   91     147.351  97.015  69.713  0.000   1.185
ATOM    4044  CHA CLA   91     148.513  93.961  70.936  0.000   1.800
ATOM    4045  CHB CLA   91     145.611  97.474  72.668  0.000   1.800
ATOM    4046  CHC CLA   91     146.734 100.368  68.940  0.000   1.800
ATOM    4047  CHD CLA   91     149.848  96.929  67.274  0.000   1.800
ATOM    4048  NA  CLA   91     147.106  95.847  71.583  0.000   1.850
ATOM    4049  C1A CLA   91     147.594  94.576  71.796  0.000   1.800
ATOM    4050  C2A CLA   91     147.026  94.011  73.095  0.000   2.275
ATOM    4051  C3A CLA   91     146.110  95.127  73.618  0.000   2.275
ATOM    4052  C4A CLA   91     146.255  96.225  72.581  0.000   1.800
ATOM    4053  CMA CLA   91     144.655  94.653  73.694  0.000   2.060
ATOM    4054  CAA CLA   91     148.173  93.646  74.119  0.000   2.175
ATOM    4055  CBA CLA   91     148.456  94.567  75.267  0.000   2.175
ATOM    4056  CGA CLA   91     149.126  95.827  74.892  0.000   2.000
ATOM    4057  O1A CLA   91     149.695  95.910  73.819  0.000   1.700
ATOM    4058  O2A CLA   91     149.139  96.894  75.694  0.000   1.770
ATOM    4059  NB  CLA   91     146.385  98.641  70.670  0.000   1.850
ATOM    4060  C1B CLA   91     145.668  98.533  71.840  0.000   1.800
ATOM    4061  C2B CLA   91     144.976  99.796  72.092  0.000   1.800
ATOM    4062  C3B CLA   91     145.294 100.663  71.058  0.000   1.800
ATOM    4063  C4B CLA   91     146.152  99.899  70.121  0.000   1.800
ATOM    4064  CMB CLA   91     144.055 100.055  73.285  0.000   2.060
ATOM    4065  CAB CLA   91     144.938 102.105  71.289  0.000   2.090
ATOM    4066  CBB CLA   91     144.415 102.848  70.439  0.000   2.080
ATOM    4067  NC  CLA   91     148.181  98.420  68.357  0.000   1.850
ATOM    4068  C1C CLA   91     147.702  99.669  68.123  0.000   1.800
ATOM    4069  C2C CLA   91     148.361 100.208  66.912  0.000   1.800
ATOM    4070  C3C CLA   91     149.226  99.258  66.463  0.000   1.800
ATOM    4071  C4C CLA   91     149.126  98.122  67.377  0.000   1.800
ATOM    4072  CMC CLA   91     148.072 101.550  66.258  0.000   2.060
ATOM    4073  CAC CLA   91     150.083  99.292  65.220  0.000   2.175
ATOM    4074  CBC CLA   91     151.447  99.853  65.568  0.000   2.060
ATOM    4075  ND  CLA   91     148.888  95.789  69.191  0.000   1.850
ATOM    4076  C1D CLA   91     149.745  95.812  68.135  0.000   1.800
ATOM    4077  C2D CLA   91     150.495  94.594  68.040  0.000   1.800
ATOM    4078  C3D CLA   91     150.030  93.813  69.112  0.000   1.800
ATOM    4079  C4D CLA   91     149.065  94.579  69.799  0.000   1.800
ATOM    4080  CMD CLA   91     151.594  94.216  67.009  0.000   2.060
ATOM    4081  CAD CLA   91     150.130  92.563  69.787  0.000   2.000
ATOM    4082  OBD CLA   91     150.818  91.580  69.554  0.000   1.700
ATOM    4083  CBD CLA   91     149.205  92.622  71.016  0.000   2.275
ATOM    4084  CGD CLA   91     148.240  91.461  71.023  0.000   2.000
ATOM    4085  O1D CLA   91     148.258  90.693  71.930  0.000   1.700
ATOM    4086  O2D CLA   91     147.388  91.329  70.049  0.000   1.770
ATOM    4087  CED CLA   91     146.586  90.136  69.976  0.000   2.060
ATOM    4088  C1  CLA   91     148.193  97.984  75.413  0.000   2.175
ATOM    4089  MG  CLA   92     135.880 100.445  70.969  0.000   1.185
ATOM    4090  CHA CLA   92     138.965 100.212  69.410  0.000   1.800
ATOM    4091  CHB CLA   92     137.367 102.216  73.544  0.000   1.800
ATOM    4092  CHC CLA   92     132.810 101.463  72.230  0.000   1.800
ATOM    4093  CHD CLA   92     134.376  99.356  68.027  0.000   1.800
ATOM    4094  NA  CLA   92     137.899 101.160  71.392  0.000   1.850
ATOM    4095  C1A CLA   92     139.009 100.884  70.627  0.000   1.800
ATOM    4096  C2A CLA   92     140.262 101.465  71.292  0.000   2.275
ATOM    4097  C3A CLA   92     139.726 102.010  72.614  0.000   2.275
ATOM    4098  C4A CLA   92     138.240 101.784  72.556  0.000   1.800
ATOM    4099  CMA CLA   92     140.306 101.156  73.746  0.000   2.060
ATOM    4100  CAA CLA   92     140.772 102.725  70.483  0.000   2.175
ATOM    4101  CBA CLA   92     139.649 103.652  70.044  0.000   2.175
ATOM    4102  CGA CLA   92     139.990 104.860  69.291  0.000   2.000
ATOM    4103  O1A CLA   92     141.037 104.954  68.717  0.000   1.700
ATOM    4104  O2A CLA   92     139.157 105.889  69.235  0.000   1.770
ATOM    4105  NB  CLA   92     135.216 101.661  72.581  0.000   1.850
ATOM    4106  C1B CLA   92     136.037 102.168  73.563  0.000   1.800
ATOM    4107  C2B CLA   92     135.215 102.699  74.653  0.000   1.800
ATOM    4108  C3B CLA   92     133.903 102.503  74.300  0.000   1.800
ATOM    4109  C4B CLA   92     133.912 101.834  72.982  0.000   1.800
ATOM    4110  CMB CLA   92     135.771 103.348  75.924  0.000   2.060
ATOM    4111  CAB CLA   92     132.869 103.139  75.179  0.000   2.090
ATOM    4112  CBB CLA   92     132.304 102.540  76.165  0.000   2.080
ATOM    4113  NC  CLA   92     133.917 100.458  70.229  0.000   1.850
ATOM    4114  C1C CLA   92     132.816 100.842  70.930  0.000   1.800
ATOM    4115  C2C CLA   92     131.636 100.614  70.101  0.000   1.800
ATOM    4116  C3C CLA   92     132.054 100.032  68.927  0.000   1.800
ATOM    4117  C4C CLA   92     133.510  99.888  69.025  0.000   1.800
ATOM    4118  CMC CLA   92     130.220 100.992  70.474  0.000   2.060
ATOM    4119  CAC CLA   92     131.221  99.680  67.720  0.000   2.175
ATOM    4120  CBC CLA   92     131.510 100.673  66.574  0.000   2.060
ATOM    4121  ND  CLA   92     136.459  99.960  69.074  0.000   1.850
ATOM    4122  C1D CLA   92     135.788  99.378  68.062  0.000   1.800
ATOM    4123  C2D CLA   92     136.670  98.828  67.098  0.000   1.800
ATOM    4124  C3D CLA   92     137.952  99.130  67.575  0.000   1.800
ATOM    4125  C4D CLA   92     137.784  99.827  68.769  0.000   1.800
ATOM    4126  CMD CLA   92     136.312  98.052  65.795  0.000   2.060
ATOM    4127  CAD CLA   92     139.369  99.010  67.345  0.000   2.000
ATOM    4128  OBD CLA   92     139.999  98.488  66.417  0.000   1.700
ATOM    4129  CBD CLA   92     140.096  99.651  68.577  0.000   2.275
ATOM    4130  CGD CLA   92     140.815  98.566  69.388  0.000   2.000
ATOM    4131  O1D CLA   92     140.228  97.575  69.774  0.000   1.700
ATOM    4132  O2D CLA   92     142.092  98.764  69.673  0.000   1.770
ATOM    4133  CED CLA   92     142.892  97.699  70.178  0.000   2.060
ATOM    4134  C1  CLA   92     138.493 106.184  67.972  0.000   2.175
ATOM    4135  MG  CLA   93     139.001 101.304  83.832  0.000   1.185
ATOM    4136  CHA CLA   93     141.794  99.898  85.356  0.000   1.800
ATOM    4137  CHB CLA   93     137.523 101.599  86.924  0.000   1.800
ATOM    4138  CHC CLA   93     136.496 103.371  82.546  0.000   1.800
ATOM    4139  CHD CLA   93     140.842 101.733  80.931  0.000   1.800
ATOM    4140  NA  CLA   93     139.599 100.829  85.890  0.000   1.850
ATOM    4141  C1A CLA   93     140.752 100.162  86.242  0.000   1.800
ATOM    4142  C2A CLA   93     140.730  99.811  87.715  0.000   2.275
ATOM    4143  C3A CLA   93     139.362 100.302  88.165  0.000   2.275
ATOM    4144  C4A CLA   93     138.767 100.952  86.943  0.000   1.800
ATOM    4145  CMA CLA   93     138.535  99.084  88.549  0.000   2.060
ATOM    4146  CAA CLA   93     141.833 100.674  88.410  0.000   2.175
ATOM    4147  CBA CLA   93     141.748 100.934  89.850  0.000   2.175
ATOM    4148  CGA CLA   93     142.433  99.875  90.553  0.000   2.000
ATOM    4149  O1A CLA   93     141.816  99.236  91.383  0.000   1.700
ATOM    4150  O2A CLA   93     143.715  99.584  90.286  0.000   1.770
ATOM    4151  NB  CLA   93     137.336 102.348  84.613  0.000   1.850
ATOM    4152  C1B CLA   93     136.895 102.231  85.915  0.000   1.800
ATOM    4153  C2B CLA   93     135.671 102.999  86.072  0.000   1.800
ATOM    4154  C3B CLA   93     135.358 103.534  84.831  0.000   1.800
ATOM    4155  C4B CLA   93     136.394 103.060  83.894  0.000   1.800
ATOM    4156  CMB CLA   93     134.951 103.188  87.394  0.000   2.060
ATOM    4157  CAB CLA   93     134.305 104.581  84.790  0.000   2.090
ATOM    4158  CBB CLA   93     133.103 104.342  84.481  0.000   2.080
ATOM    4159  NC  CLA   93     138.736 102.405  82.043  0.000   1.850
ATOM    4160  C1C CLA   93     137.603 103.068  81.684  0.000   1.800
ATOM    4161  C2C CLA   93     137.709 103.446  80.271  0.000   1.800
ATOM    4162  C3C CLA   93     138.929 103.017  79.814  0.000   1.800
ATOM    4163  C4C CLA   93     139.579 102.341  80.944  0.000   1.800
ATOM    4164  CMC CLA   93     136.650 104.179  79.485  0.000   2.060
ATOM    4165  CAC CLA   93     139.572 103.298  78.473  0.000   2.175
ATOM    4166  CBC CLA   93     139.304 102.153  77.497  0.000   2.060
ATOM    4167  ND  CLA   93     140.909 100.983  83.228  0.000   1.850
ATOM    4168  C1D CLA   93     141.482 101.078  82.009  0.000   1.800
ATOM    4169  C2D CLA   93     142.755 100.449  81.975  0.000   1.800
ATOM    4170  C3D CLA   93     142.940  99.948  83.280  0.000   1.800
ATOM    4171  C4D CLA   93     141.794 100.301  84.013  0.000   1.800
ATOM    4172  CMD CLA   93     143.735 100.335  80.776  0.000   2.060
ATOM    4173  CAD CLA   93     143.802  99.183  84.162  0.000   2.000
ATOM    4174  OBD CLA   93     144.912  98.653  83.966  0.000   1.700
ATOM    4175  CBD CLA   93     143.079  99.083  85.549  0.000   2.275
ATOM    4176  CGD CLA   93     142.772  97.614  85.849  0.000   2.000
ATOM    4177  O1D CLA   93     141.790  97.082  85.422  0.000   1.700
ATOM    4178  O2D CLA   93     143.633  96.952  86.587  0.000   1.770
ATOM    4179  CED CLA   93     143.892  95.564  86.335  0.000   2.060
ATOM    4180  C1  CLA   93     144.246  98.326  90.794  0.000   2.175
ATOM    4181  MG  CLH   94     104.043  66.349  69.638  0.000   1.185
ATOM    4182  CHA CLH   94     101.891  65.222  67.101  0.000   1.800
ATOM    4183  CHB CLH   94     101.381  66.905  71.701  0.000   1.800
ATOM    4184  CHC CLH   94     106.178  67.064  72.292  0.000   1.800
ATOM    4185  CHD CLH   94     106.751  65.518  67.677  0.000   1.800
ATOM    4186  NA  CLH   94     101.879  66.094  69.425  0.000   1.850
ATOM    4187  C1A CLH   94     101.218  65.644  68.279  0.000   1.800
ATOM    4188  C2A CLH   94      99.711  65.664  68.536  0.000   2.275
ATOM    4189  C3A CLH   94      99.589  66.215  69.969  0.000   2.275
ATOM    4190  C4A CLH   94     101.016  66.442  70.410  0.000   1.800
ATOM    4191  CMA CLH   94      98.834  67.546  69.968  0.000   2.060
ATOM    4192  CAA CLH   94      99.071  64.220  68.431  0.000   2.175
ATOM    4193  NB  CLH   94     103.798  66.869  71.664  0.000   1.850
ATOM    4194  C1B CLH   94     102.594  67.085  72.261  0.000   1.800
ATOM    4195  C2B CLH   94     102.820  67.494  73.652  0.000   1.800
ATOM    4196  C3B CLH   94     104.179  67.533  73.855  0.000   1.800
ATOM    4197  C4B CLH   94     104.806  67.157  72.566  0.000   1.800
ATOM    4198  CMB CLH   94     101.717  67.814  74.634  0.000   2.060
ATOM    4199  CAB CLH   94     104.677  67.832  75.240  0.000   2.090
ATOM    4200  CBB CLH   94     105.680  68.612  75.466  0.000   2.080
ATOM    4201  NC  CLH   94     106.128  66.279  69.936  0.000   1.850
ATOM    4202  C1C CLH   94     106.789  66.658  71.063  0.000   1.800
ATOM    4203  C2C CLH   94     108.229  66.580  70.812  0.000   1.800
ATOM    4204  C3C CLH   94     108.393  66.154  69.519  0.000   1.800
ATOM    4205  C4C CLH   94     107.053  65.960  68.967  0.000   1.800
ATOM    4206  CMC CLH   94     109.324  66.888  71.811  0.000   2.060
ATOM    4207  CAC CLH   94     109.677  65.914  68.776  0.000   2.175
ATOM    4208  CBC CLH   94     110.139  67.200  68.082  0.000   2.060
ATOM    4209  ND  CLH   94     104.340  65.535  67.815  0.000   1.850
ATOM    4210  C1D CLH   94     105.465  65.307  67.125  0.000   1.800
ATOM    4211  C2D CLH   94     105.188  64.827  65.827  0.000   1.800
ATOM    4212  C3D CLH   94     103.797  64.768  65.750  0.000   1.800
ATOM    4213  C4D CLH   94     103.299  65.209  66.983  0.000   1.800
ATOM    4214  CMD CLH   94     106.192  64.442  64.722  0.000   2.060
ATOM    4215  CAD CLH   94     102.689  64.414  64.922  0.000   2.000
ATOM    4216  OBD CLH   94     102.667  63.978  63.764  0.000   1.700
ATOM    4217  CBD CLH   94     101.375  64.677  65.737  0.000   2.275
ATOM    4218  CGD CLH   94     100.474  65.673  64.945  0.000   2.000
ATOM    4219  O1D CLH   94      99.535  66.194  65.472  0.000   1.700
ATOM    4220  O2D CLH   94     100.752  65.899  63.642  0.000   1.770
ATOM    4221  CED CLH   94     100.863  67.228  63.086  0.000   2.060
ATOM    4222  MG  CLH   95      60.378 117.189  78.178  0.000   1.185
ATOM    4223  CHA CLH   95      60.784 116.934  81.664  0.000   1.800
ATOM    4224  CHB CLH   95      57.858 119.450  78.624  0.000   1.800
ATOM    4225  CHC CLH   95      60.280 117.831  74.745  0.000   1.800
ATOM    4226  CHD CLH   95      63.137 115.148  77.728  0.000   1.800
ATOM    4227  NA  CLH   95      59.442 118.095  79.949  0.000   1.850
ATOM    4228  C1A CLH   95      59.745 117.807  81.280  0.000   1.800
ATOM    4229  C2A CLH   95      58.793 118.579  82.195  0.000   2.275
ATOM    4230  C3A CLH   95      57.891 119.335  81.200  0.000   2.275
ATOM    4231  C4A CLH   95      58.399 118.951  79.841  0.000   1.800
ATOM    4232  CMA CLH   95      56.429 118.885  81.343  0.000   2.060
ATOM    4233  CAA CLH   95      59.541 119.598  83.111  0.000   2.175
ATOM    4234  NB  CLH   95      59.257 118.454  76.909  0.000   1.850
ATOM    4235  C1B CLH   95      58.227 119.244  77.337  0.000   1.800
ATOM    4236  C2B CLH   95      57.573 119.850  76.169  0.000   1.800
ATOM    4237  C3B CLH   95      58.248 119.411  75.043  0.000   1.800
ATOM    4238  C4B CLH   95      59.331 118.516  75.524  0.000   1.800
ATOM    4239  CMB CLH   95      56.370 120.769  76.254  0.000   2.060
ATOM    4240  CAB CLH   95      57.804 119.929  73.708  0.000   2.090
ATOM    4241  CBB CLH   95      57.594 119.149  72.704  0.000   2.080
ATOM    4242  NC  CLH   95      61.544 116.606  76.512  0.000   1.850
ATOM    4243  C1C CLH   95      61.315 116.946  75.211  0.000   1.800
ATOM    4244  C2C CLH   95      62.328 116.294  74.376  0.000   1.800
ATOM    4245  C3C CLH   95      63.117 115.544  75.203  0.000   1.800
ATOM    4246  C4C CLH   95      62.606 115.723  76.561  0.000   1.800
ATOM    4247  CMC CLH   95      62.499 116.467  72.889  0.000   2.060
ATOM    4248  CAC CLH   95      64.300 114.700  74.833  0.000   2.175
ATOM    4249  CBC CLH   95      65.587 115.515  74.988  0.000   2.060
ATOM    4250  ND  CLH   95      61.710 116.226  79.363  0.000   1.850
ATOM    4251  C1D CLH   95      62.722 115.386  79.062  0.000   1.800
ATOM    4252  C2D CLH   95      63.310 114.840  80.233  0.000   1.800
ATOM    4253  C3D CLH   95      62.593 115.409  81.303  0.000   1.800
ATOM    4254  C4D CLH   95      61.617 116.258  80.738  0.000   1.800
ATOM    4255  CMD CLH   95      64.478 113.848  80.325  0.000   2.060
ATOM    4256  CAD CLH   95      62.490 115.513  82.733  0.000   2.000
ATOM    4257  OBD CLH   95      63.148 114.963  83.627  0.000   1.700
ATOM    4258  CBD CLH   95      61.313 116.510  83.057  0.000   2.275
ATOM    4259  CGD CLH   95      60.264 115.779  83.913  0.000   2.000
ATOM    4260  O1D CLH   95      60.315 115.813  85.117  0.000   1.700
ATOM    4261  O2D CLH   95      59.313 115.116  83.279  0.000   1.770
ATOM    4262  CED CLH   95      58.786 113.902  83.807  0.000   2.060
ATOM    4263  MG  CLA   96     144.354 132.027  63.743  0.000   1.185
ATOM    4264  CHA CLA   96     146.942 129.724  63.105  0.000   1.800
ATOM    4265  CHB CLA   96     143.383 130.193  66.419  0.000   1.800
ATOM    4266  CHC CLA   96     142.212 134.584  64.809  0.000   1.800
ATOM    4267  CHD CLA   96     145.635 134.109  61.303  0.000   1.800
ATOM    4268  NA  CLA   96     145.084 130.177  64.664  0.000   1.850
ATOM    4269  C1A CLA   96     146.125 129.376  64.205  0.000   1.800
ATOM    4270  C2A CLA   96     146.217 128.122  65.093  0.000   2.275
ATOM    4271  C3A CLA   96     145.051 128.310  66.080  0.000   2.275
ATOM    4272  C4A CLA   96     144.447 129.623  65.711  0.000   1.800
ATOM    4273  CMA CLA   96     144.000 127.209  65.901  0.000   2.060
ATOM    4274  CAA CLA   96     147.565 128.063  65.933  0.000   2.175
ATOM    4275  CBA CLA   96     147.599 128.928  67.173  0.000   2.175
ATOM    4276  CGA CLA   96     148.872 128.930  67.934  0.000   2.000
ATOM    4277  O1A CLA   96     148.982 128.197  68.890  0.000   1.700
ATOM    4278  O2A CLA   96     149.916 129.727  67.641  0.000   1.770
ATOM    4279  NB  CLA   96     143.047 132.332  65.365  0.000   1.850
ATOM    4280  C1B CLA   96     142.773 131.377  66.288  0.000   1.800
ATOM    4281  C2B CLA   96     141.738 131.855  67.186  0.000   1.800
ATOM    4282  C3B CLA   96     141.388 133.110  66.774  0.000   1.800
ATOM    4283  C4B CLA   96     142.210 133.413  65.578  0.000   1.800
ATOM    4284  CMB CLA   96     141.199 131.058  68.360  0.000   2.060
ATOM    4285  CAB CLA   96     140.443 133.842  67.639  0.000   2.090
ATOM    4286  CBB CLA   96     139.491 134.519  67.180  0.000   2.080
ATOM    4287  NC  CLA   96     144.016 134.031  63.171  0.000   1.850
ATOM    4288  C1C CLA   96     143.070 134.871  63.688  0.000   1.800
ATOM    4289  C2C CLA   96     143.121 136.130  62.938  0.000   1.800
ATOM    4290  C3C CLA   96     144.102 136.000  61.988  0.000   1.800
ATOM    4291  C4C CLA   96     144.620 134.652  62.096  0.000   1.800
ATOM    4292  CMC CLA   96     142.231 137.320  63.152  0.000   2.060
ATOM    4293  CAC CLA   96     144.746 137.065  61.158  0.000   2.175
ATOM    4294  CBC CLA   96     143.894 137.415  59.948  0.000   2.060
ATOM    4295  ND  CLA   96     145.929 132.004  62.472  0.000   1.850
ATOM    4296  C1D CLA   96     146.266 132.849  61.473  0.000   1.800
ATOM    4297  C2D CLA   96     147.314 132.332  60.682  0.000   1.800
ATOM    4298  C3D CLA   96     147.630 131.098  61.270  0.000   1.800
ATOM    4299  C4D CLA   96     146.771 130.927  62.374  0.000   1.800
ATOM    4300  CMD CLA   96     147.977 132.978  59.444  0.000   2.060
ATOM    4301  CAD CLA   96     148.532 129.999  61.249  0.000   2.000
ATOM    4302  OBD CLA   96     149.438 129.724  60.443  0.000   1.700
ATOM    4303  CBD CLA   96     148.246 129.134  62.532  0.000   2.275
ATOM    4304  CGD CLA   96     148.193 127.642  62.187  0.000   2.000
ATOM    4305  O1D CLA   96     148.278 126.838  63.070  0.000   1.700
ATOM    4306  O2D CLA   96     148.092 127.268  60.895  0.000   1.770
ATOM    4307  CED CLA   96     149.073 126.389  60.266  0.000   2.060
ATOM    4308  C1  CLA   96     149.680 130.998  66.908  0.000   2.175
ATOM    4309  MG  CLA   97     125.742  25.065  87.514  0.000   1.185
ATOM    4310  CHA CLA   97     124.846  25.704  85.623  0.000   1.800
ATOM    4311  CHB CLA   97     127.638  25.121  86.607  0.000   1.800
ATOM    4312  CHC CLA   97     126.726  25.236  89.372  0.000   1.800
ATOM    4313  CHD CLA   97     124.122  25.807  88.441  0.000   1.800
ATOM    4314  NA  CLA   97     122.594  26.395  86.373  0.000   1.850
ATOM    4315  C1A CLA   97     126.869  25.193  84.320  0.000   1.800
ATOM    4316  C2A CLA   97     129.058  24.847  88.611  0.000   2.275
ATOM    4317  C3A CLA   97     124.745  25.572  90.768  0.000   2.275
ATOM    4318  C4A CLA   97     123.522  26.081  85.393  0.000   1.800
ATOM    4319  CMA CLA   97     123.228  26.028  83.900  0.000   2.060
ATOM    4320  CAA CLA   97     124.553  25.539  83.321  0.000   2.175
ATOM    4321  CBA CLA   97     125.497  25.505  84.458  0.000   2.175
ATOM    4322  CGA CLA   97     124.318  24.097  82.915  0.000   2.000
ATOM    4323  O1A CLA   97     122.971  27.449  83.290  0.000   1.700
ATOM    4324  O2A CLA   97     122.720  27.523  81.828  0.000   1.770
ATOM    4325  NB  CLA   97     122.758  28.927  81.314  0.000   1.850
ATOM    4326  C1B CLA   97     123.172  29.132  80.184  0.000   1.800
ATOM    4327  C2B CLA   97     122.344  29.978  82.063  0.000   1.800
ATOM    4328  C3B CLA   97     127.823  25.064  85.261  0.000   1.800
ATOM    4329  C4B CLA   97     129.267  24.950  84.993  0.000   1.800
ATOM    4330  CMB CLA   97     129.902  24.848  86.224  0.000   2.060
ATOM    4331  CAB CLA   97     128.862  24.908  87.236  0.000   2.090
ATOM    4332  CBB CLA   97     129.902  25.058  83.592  0.000   2.080
ATOM    4333  NC  CLA   97     131.354  24.883  86.252  0.000   1.850
ATOM    4334  C1C CLA   97     132.123  23.871  86.302  0.000   1.800
ATOM    4335  C2C CLA   97     128.053  24.995  89.609  0.000   1.800
ATOM    4336  C3C CLA   97     128.280  24.929  91.053  0.000   1.800
ATOM    4337  C4C CLA   97     127.074  25.123  91.656  0.000   1.800
ATOM    4338  CMC CLA   97     126.088  25.320  90.588  0.000   2.060
ATOM    4339  CAC CLA   97     129.598  24.692  91.744  0.000   2.175
ATOM    4340  CBC CLA   97     126.763  25.078  93.122  0.000   2.060
ATOM    4341  ND  CLA   97     126.526  23.613  93.514  0.000   1.850
ATOM    4342  C1D CLA   97     123.796  25.815  89.758  0.000   1.800
ATOM    4343  C2D CLA   97     122.440  26.131  89.975  0.000   1.800
ATOM    4344  C3D CLA   97     121.904  26.332  88.705  0.000   1.800
ATOM    4345  C4D CLA   97     122.994  26.172  87.770  0.000   1.800
ATOM    4346  CMD CLA   97     121.722  26.266  91.325  0.000   2.060
ATOM    4347  CAD CLA   97     120.849  26.858  87.931  0.000   2.000
ATOM    4348  OBD CLA   97     119.649  27.064  88.127  0.000   1.700
ATOM    4349  CBD CLA   97     121.674  27.448  86.780  0.000   2.275
ATOM    4350  CGD CLA   97     120.996  28.451  85.882  0.000   2.000
ATOM    4351  O1D CLA   97     121.281  29.576  86.125  0.000   1.700
ATOM    4352  O2D CLA   97     120.147  28.189  84.939  0.000   1.770
ATOM    4353  CED CLA   97     119.654  29.334  84.158  0.000   2.060
ATOM    4354  C1  CLA   97     122.532  31.353  81.575  0.000   2.175
ATOM    4355  MG  CLA   98     131.095  28.445  87.869  0.000   1.185
ATOM    4356  CHA CLA   98     132.076  27.863  86.004  0.000   1.800
ATOM    4357  CHB CLA   98     129.275  28.486  86.819  0.000   1.800
ATOM    4358  CHC CLA   98     129.947  28.231  89.648  0.000   1.800
ATOM    4359  CHD CLA   98     132.606  27.560  88.893  0.000   1.800
ATOM    4360  NA  CLA   98     134.180  27.038  86.934  0.000   1.850
ATOM    4361  C1A CLA   98     130.179  28.503  84.591  0.000   1.800
ATOM    4362  C2A CLA   98     127.719  28.719  88.725  0.000   2.275
ATOM    4363  C3A CLA   98     131.814  27.705  91.180  0.000   2.275
ATOM    4364  C4A CLA   98     133.387  27.445  85.868  0.000   1.800
ATOM    4365  CMA CLA   98     133.808  27.580  84.429  0.000   2.060
ATOM    4366  CAA CLA   98     132.563  28.150  83.763  0.000   2.175
ATOM    4367  CBA CLA   98     131.530  28.154  84.819  0.000   2.175
ATOM    4368  CGA CLA   98     132.892  29.622  83.425  0.000   2.000
ATOM    4369  O1A CLA   98     134.063  26.180  83.765  0.000   1.700
ATOM    4370  O2A CLA   98     134.322  26.177  82.325  0.000   1.770
ATOM    4371  NB  CLA   98     134.292  24.830  81.751  0.000   1.850
ATOM    4372  C1B CLA   98     133.788  24.671  80.655  0.000   1.800
ATOM    4373  C2B CLA   98     134.822  23.787  82.395  0.000   1.800
ATOM    4374  C3B CLA   98     129.174  28.611  85.457  0.000   1.800
ATOM    4375  C4B CLA   98     127.767  28.721  85.090  0.000   1.800
ATOM    4376  CMB CLA   98     127.047  28.787  86.265  0.000   2.060
ATOM    4377  CAB CLA   98     128.017  28.695  87.362  0.000   2.090
ATOM    4378  CBB CLA   98     127.226  28.665  83.659  0.000   2.080
ATOM    4379  NC  CLA   98     125.577  28.799  86.174  0.000   1.850
ATOM    4380  C1C CLA   98     124.869  29.836  86.349  0.000   1.800
ATOM    4381  C2C CLA   98     128.626  28.516  89.788  0.000   1.800
ATOM    4382  C3C CLA   98     128.292  28.593  91.221  0.000   1.800
ATOM    4383  C4C CLA   98     129.444  28.324  91.914  0.000   1.800
ATOM    4384  CMC CLA   98     130.491  28.071  90.916  0.000   2.060
ATOM    4385  CAC CLA   98     126.911  28.867  91.800  0.000   2.175
ATOM    4386  CBC CLA   98     129.644  28.300  93.386  0.000   2.060
ATOM    4387  ND  CLA   98     130.130  29.673  93.859  0.000   1.850
ATOM    4388  C1D CLA   98     132.811  27.420  90.224  0.000   1.800
ATOM    4389  C2D CLA   98     134.091  26.894  90.503  0.000   1.800
ATOM    4390  C3D CLA   98     134.697  26.712  89.243  0.000   1.800
ATOM    4391  C4D CLA   98     133.749  27.130  88.280  0.000   1.800
ATOM    4392  CMD CLA   98     134.692  26.573  91.878  0.000   2.060
ATOM    4393  CAD CLA   98     135.810  26.163  88.534  0.000   2.000
ATOM    4394  OBD CLA   98     136.882  25.698  88.929  0.000   1.700
ATOM    4395  CBD CLA   98     135.422  26.163  87.013  0.000   2.275
ATOM    4396  CGD CLA   98     136.575  26.625  86.140  0.000   2.000
ATOM    4397  O1D CLA   98     137.168  27.644  86.350  0.000   1.700
ATOM    4398  O2D CLA   98     136.857  25.824  85.122  0.000   1.770
ATOM    4399  CED CLA   98     138.195  25.431  84.808  0.000   2.060
ATOM    4400  C1  CLA   98     134.735  22.466  81.798  0.000   2.175
ATOM    4401  MG  CLA   99     132.151  18.256  80.454  0.000   1.185
ATOM    4402  CHA CLA   99     130.782  17.438  81.968  0.000   1.800
ATOM    4403  CHB CLA   99     132.352  16.328  79.642  0.000   1.800
ATOM    4404  CHC CLA   99     132.892  19.006  78.598  0.000   1.800
ATOM    4405  CHD CLA   99     131.353  20.095  80.739  0.000   1.800
ATOM    4406  NA  CLA   99     129.806  19.535  82.696  0.000   1.850
ATOM    4407  C1A CLA   99     131.361  15.127  81.501  0.000   1.800
ATOM    4408  C2A CLA   99     133.615  16.853  77.588  0.000   2.275
ATOM    4409  C3A CLA   99     132.439  21.390  79.011  0.000   2.275
ATOM    4410  C4A CLA   99     130.037  18.164  82.867  0.000   1.800
ATOM    4411  CMA CLA   99     129.609  17.262  84.046  0.000   2.060
ATOM    4412  CAA CLA   99     130.195  15.912  83.648  0.000   2.175
ATOM    4413  CBA CLA   99     130.796  16.144  82.294  0.000   2.175
ATOM    4414  CGA CLA   99     131.317  15.525  84.638  0.000   2.000
ATOM    4415  O1A CLA   99     128.051  17.107  84.164  0.000   1.700
ATOM    4416  O2A CLA   99     127.502  16.374  85.359  0.000   1.770
ATOM    4417  NB  CLA   99     127.448  14.876  85.265  0.000   1.850
ATOM    4418  C1B CLA   99     127.105  14.330  84.242  0.000   1.800
ATOM    4419  C2B CLA   99     127.747  14.098  86.304  0.000   1.800
ATOM    4420  C3B CLA   99     131.993  15.198  80.308  0.000   1.800
ATOM    4421  C4B CLA   99     132.171  14.060  79.423  0.000   1.800
ATOM    4422  CMB CLA   99     132.795  14.520  78.276  0.000   2.060
ATOM    4423  CAB CLA   99     133.022  15.958  78.483  0.000   2.090
ATOM    4424  CBB CLA   99     131.663  12.649  79.730  0.000   2.080
ATOM    4425  NC  CLA   99     132.796  13.603  77.103  0.000   1.850
ATOM    4426  C1C CLA   99     133.786  12.902  76.751  0.000   1.800
ATOM    4427  C2C CLA   99     133.572  18.286  77.659  0.000   1.800
ATOM    4428  C3C CLA   99     134.281  19.213  76.773  0.000   1.800
ATOM    4429  C4C CLA   99     133.964  20.486  77.180  0.000   1.800
ATOM    4430  CMC CLA   99     133.051  20.350  78.311  0.000   2.060
ATOM    4431  CAC CLA   99     135.173  18.828  75.603  0.000   2.175
ATOM    4432  CBC CLA   99     134.459  21.790  76.620  0.000   2.060
ATOM    4433  ND  CLA   99     135.596  22.338  77.481  0.000   1.850
ATOM    4434  C1D CLA   99     131.578  21.264  80.124  0.000   1.800
ATOM    4435  C2D CLA   99     130.775  22.295  80.659  0.000   1.800
ATOM    4436  C3D CLA   99     130.028  21.668  81.683  0.000   1.800
ATOM    4437  C4D CLA   99     130.430  20.329  81.716  0.000   1.800
ATOM    4438  CMD CLA   99     130.719  23.779  80.211  0.000   2.060
ATOM    4439  CAD CLA   99     128.946  21.796  82.615  0.000   2.000
ATOM    4440  OBD CLA   99     128.231  22.742  82.897  0.000   1.700
ATOM    4441  CBD CLA   99     128.777  20.447  83.335  0.000   2.275
ATOM    4442  CGD CLA   99     128.957  20.674  84.852  0.000   2.000
ATOM    4443  O1D CLA   99     128.029  20.530  85.596  0.000   1.700
ATOM    4444  O2D CLA   99     130.120  21.046  85.323  0.000   1.770
ATOM    4445  CED CLA   99     130.191  21.320  86.741  0.000   2.060
ATOM    4446  C1  CLA   99     127.570  12.612  86.160  0.000   2.175
ATOM    4447  MG  CLA  100     124.790  35.547  80.610  0.000   1.185
ATOM    4448  CHA CLA  100     126.001  36.298  82.259  0.000   1.800
ATOM    4449  CHB CLA  100     124.561  37.540  79.957  0.000   1.800
ATOM    4450  CHC CLA  100     124.236  34.960  78.638  0.000   1.800
ATOM    4451  CHD CLA  100     125.686  33.762  80.766  0.000   1.800
ATOM    4452  NA  CLA  100     127.044  34.230  82.881  0.000   1.850
ATOM    4453  C1A CLA  100     125.363  38.616  81.966  0.000   1.800
ATOM    4454  C2A CLA  100     123.470  37.164  77.781  0.000   2.275
ATOM    4455  C3A CLA  100     124.776  32.558  78.856  0.000   2.275
ATOM    4456  C4A CLA  100     126.748  35.542  83.124  0.000   1.800
ATOM    4457  CMA CLA  100     127.167  36.366  84.325  0.000   2.060
ATOM    4458  CAA CLA  100     126.545  37.712  84.028  0.000   2.175
ATOM    4459  CBA CLA  100     125.927  37.557  82.677  0.000   2.175
ATOM    4460  CGA CLA  100     125.422  38.008  85.033  0.000   2.000
ATOM    4461  O1A CLA  100     128.712  36.545  84.330  0.000   1.700
ATOM    4462  O2A CLA  100     129.365  36.953  85.594  0.000   1.770
ATOM    4463  NB  CLA  100     129.485  38.420  85.817  0.000   1.850
ATOM    4464  C1B CLA  100     129.040  39.223  85.007  0.000   1.800
ATOM    4465  C2B CLA  100     130.098  38.874  86.915  0.000   1.800
ATOM    4466  C3B CLA  100     124.817  38.619  80.745  0.000   1.800
ATOM    4467  C4B CLA  100     124.656  39.822  79.963  0.000   1.800
ATOM    4468  CMB CLA  100     124.156  39.466  78.742  0.000   2.060
ATOM    4469  CAB CLA  100     123.961  37.992  78.791  0.000   2.090
ATOM    4470  CBB CLA  100     125.007  41.205  80.455  0.000   2.080
ATOM    4471  NC  CLA  100     124.292  40.513  77.670  0.000   1.850
ATOM    4472  C1C CLA  100     123.363  41.183  77.154  0.000   1.800
ATOM    4473  C2C CLA  100     123.567  35.741  77.732  0.000   1.800
ATOM    4474  C3C CLA  100     122.890  34.860  76.768  0.000   1.800
ATOM    4475  C4C CLA  100     123.250  33.564  77.074  0.000   1.800
ATOM    4476  CMC CLA  100     124.146  33.634  78.218  0.000   2.060
ATOM    4477  CAC CLA  100     121.957  35.316  75.648  0.000   2.175
ATOM    4478  CBC CLA  100     122.807  32.287  76.412  0.000   2.060
ATOM    4479  ND  CLA  100     121.446  31.811  76.992  0.000   1.850
ATOM    4480  C1D CLA  100     125.561  32.634  80.041  0.000   1.800
ATOM    4481  C2D CLA  100     126.371  31.607  80.563  0.000   1.800
ATOM    4482  C3D CLA  100     127.009  32.183  81.688  0.000   1.800
ATOM    4483  C4D CLA  100     126.536  33.487  81.797  0.000   1.800
ATOM    4484  CMD CLA  100     126.517  30.181  80.024  0.000   2.060
ATOM    4485  CAD CLA  100     128.005  32.030  82.710  0.000   2.000
ATOM    4486  OBD CLA  100     128.763  31.113  82.956  0.000   1.700
ATOM    4487  CBD CLA  100     127.963  33.293  83.629  0.000   2.275
ATOM    4488  CGD CLA  100     127.387  32.911  85.023  0.000   2.000
ATOM    4489  O1D CLA  100     126.192  32.909  85.239  0.000   1.700
ATOM    4490  O2D CLA  100     128.258  32.593  85.975  0.000   1.770
ATOM    4491  CED CLA  100     127.813  32.274  87.306  0.000   2.060
ATOM    4492  C1  CLA  100     130.143  40.304  87.194  0.000   2.175
ATOM    4493  MG  CLA  101     132.219  16.216  71.952  0.000   1.185
ATOM    4494  CHA CLA  101     132.491  14.065  72.131  0.000   1.800
ATOM    4495  CHB CLA  101     131.368  16.170  73.912  0.000   1.800
ATOM    4496  CHC CLA  101     132.668  18.245  72.310  0.000   1.800
ATOM    4497  CHD CLA  101     133.701  16.253  70.578  0.000   1.800
ATOM    4498  NA  CLA  101     134.001  13.743  70.259  0.000   1.850
ATOM    4499  C1A CLA  101     130.954  13.827  74.024  0.000   1.800
ATOM    4500  C2A CLA  101     131.357  18.566  74.390  0.000   2.275
ATOM    4501  C3A CLA  101     133.995  18.621  70.260  0.000   2.275
ATOM    4502  C4A CLA  101     133.184  13.264  71.274  0.000   1.800
ATOM    4503  CMA CLA  101     132.874  11.802  71.575  0.000   2.060
ATOM    4504  CAA CLA  101     131.846  11.896  72.658  0.000   2.175
ATOM    4505  CBA CLA  101     131.744  13.335  72.972  0.000   2.175
ATOM    4506  CGA CLA  101     130.523  11.478  72.019  0.000   2.000
ATOM    4507  O1A CLA  101     134.132  11.081  72.209  0.000   1.700
ATOM    4508  O2A CLA  101     133.982   9.641  72.593  0.000   1.770
ATOM    4509  NB  CLA  101     133.667   9.430  74.027  0.000   1.850
ATOM    4510  C1B CLA  101     134.544   9.473  74.836  0.000   1.800
ATOM    4511  C2B CLA  101     132.464   9.250  74.503  0.000   1.800
ATOM    4512  C3B CLA  101     130.804  15.071  74.460  0.000   1.800
ATOM    4513  C4B CLA  101     130.065  15.435  75.669  0.000   1.800
ATOM    4514  CMB CLA  101     130.182  16.806  75.809  0.000   2.060
ATOM    4515  CAB CLA  101     130.998  17.258  74.668  0.000   2.090
ATOM    4516  CBB CLA  101     129.287  14.432  76.519  0.000   2.080
ATOM    4517  NC  CLA  101     129.546  17.525  76.979  0.000   1.850
ATOM    4518  C1C CLA  101     129.788  17.279  78.231  0.000   1.800
ATOM    4519  C2C CLA  101     132.130  19.021  73.286  0.000   1.800
ATOM    4520  C3C CLA  101     132.460  20.414  73.027  0.000   1.800
ATOM    4521  C4C CLA  101     133.191  20.447  71.887  0.000   1.800
ATOM    4522  CMC CLA  101     133.305  19.062  71.413  0.000   2.060
ATOM    4523  CAC CLA  101     132.024  21.588  73.870  0.000   2.175
ATOM    4524  CBC CLA  101     133.755  21.638  71.194  0.000   2.060
ATOM    4525  ND  CLA  101     132.731  22.099  70.146  0.000   1.850
ATOM    4526  C1D CLA  101     134.193  17.273  69.861  0.000   1.800
ATOM    4527  C2D CLA  101     134.952  16.822  68.753  0.000   1.800
ATOM    4528  C3D CLA  101     134.923  15.424  68.850  0.000   1.800
ATOM    4529  C4D CLA  101     134.162  15.114  69.991  0.000   1.800
ATOM    4530  CMD CLA  101     135.670  17.676  67.671  0.000   2.060
ATOM    4531  CAD CLA  101     135.455  14.193  68.341  0.000   2.000
ATOM    4532  OBD CLA  101     136.152  13.973  67.348  0.000   1.700
ATOM    4533  CBD CLA  101     135.020  13.054  69.357  0.000   2.275
ATOM    4534  CGD CLA  101     134.445  11.819  68.674  0.000   2.000
ATOM    4535  O1D CLA  101     133.422  11.860  68.056  0.000   1.700
ATOM    4536  O2D CLA  101     135.127  10.699  68.864  0.000   1.770
ATOM    4537  CED CLA  101     134.706   9.432  68.337  0.000   2.060
ATOM    4538  C1  CLA  101     131.567   8.190  74.029  0.000   2.175
ATOM    4539  MG  CLA  102     125.055  38.621  72.992  0.000   1.185
ATOM    4540  CHA CLA  102     124.731  40.749  73.314  0.000   1.800
ATOM    4541  CHB CLA  102     126.041  38.605  74.853  0.000   1.800
ATOM    4542  CHC CLA  102     124.759  36.533  73.180  0.000   1.800
ATOM    4543  CHD CLA  102     123.485  38.604  71.711  0.000   1.800
ATOM    4544  NA  CLA  102     123.051  41.102  71.594  0.000   1.850
ATOM    4545  C1A CLA  102     126.414  40.964  75.051  0.000   1.800
ATOM    4546  C2A CLA  102     126.164  36.162  75.218  0.000   2.275
ATOM    4547  C3A CLA  102     123.356  36.237  71.149  0.000   2.275
ATOM    4548  C4A CLA  102     123.921  41.561  72.567  0.000   1.800
ATOM    4549  CMA CLA  102     124.173  43.015  72.932  0.000   2.060
ATOM    4550  CAA CLA  102     125.287  42.919  73.939  0.000   2.175
ATOM    4551  CBA CLA  102     125.525  41.465  74.113  0.000   2.175
ATOM    4552  CGA CLA  102     126.563  43.540  73.302  0.000   2.000
ATOM    4553  O1A CLA  102     122.923  43.637  73.644  0.000   1.700
ATOM    4554  O2A CLA  102     122.897  45.118  73.853  0.000   1.770
ATOM    4555  NB  CLA  102     123.763  45.550  74.975  0.000   1.850
ATOM    4556  C1B CLA  102     123.495  45.185  76.099  0.000   1.800
ATOM    4557  C2B CLA  102     124.862  46.276  74.768  0.000   1.800
ATOM    4558  C3B CLA  102     126.600  39.701  75.417  0.000   1.800
ATOM    4559  C4B CLA  102     127.301  39.330  76.643  0.000   1.800
ATOM    4560  CMB CLA  102     127.187  37.982  76.789  0.000   2.060
ATOM    4561  CAB CLA  102     126.469  37.493  75.565  0.000   2.090
ATOM    4562  CBB CLA  102     128.046  40.307  77.537  0.000   2.080
ATOM    4563  NC  CLA  102     127.390  37.493  78.196  0.000   1.850
ATOM    4564  C1C CLA  102     128.024  36.476  78.507  0.000   1.800
ATOM    4565  C2C CLA  102     125.395  35.722  74.077  0.000   1.800
ATOM    4566  C3C CLA  102     125.249  34.323  73.630  0.000   1.800
ATOM    4567  C4C CLA  102     124.489  34.327  72.472  0.000   1.800
ATOM    4568  CMC CLA  102     124.142  35.739  72.209  0.000   2.060
ATOM    4569  CAC CLA  102     125.830  33.121  74.328  0.000   2.175
ATOM    4570  CBC CLA  102     124.215  33.173  71.551  0.000   2.060
ATOM    4571  ND  CLA  102     122.738  32.792  71.589  0.000   1.850
ATOM    4572  C1D CLA  102     123.030  37.613  70.913  0.000   1.800
ATOM    4573  C2D CLA  102     122.198  38.115  69.875  0.000   1.800
ATOM    4574  C3D CLA  102     122.128  39.499  70.107  0.000   1.800
ATOM    4575  C4D CLA  102     122.939  39.755  71.240  0.000   1.800
ATOM    4576  CMD CLA  102     121.540  37.304  68.730  0.000   2.060
ATOM    4577  CAD CLA  102     121.470  40.745  69.764  0.000   2.000
ATOM    4578  OBD CLA  102     120.683  41.042  68.853  0.000   1.700
ATOM    4579  CBD CLA  102     121.919  41.794  70.836  0.000   2.275
ATOM    4580  CGD CLA  102     122.346  43.117  70.224  0.000   2.000
ATOM    4581  O1D CLA  102     123.390  43.244  69.637  0.000   1.700
ATOM    4582  O2D CLA  102     121.520  44.120  70.451  0.000   1.770
ATOM    4583  CED CLA  102     121.880  45.482  70.213  0.000   2.060
ATOM    4584  C1  CLA  102     125.635  46.800  75.918  0.000   2.175
ATOM    4585  MG  CLA  103     109.969   7.578  63.710  0.000   1.185
ATOM    4586  CHA CLA  103     111.636   7.441  65.127  0.000   1.800
ATOM    4587  CHB CLA  103     108.709   8.168  65.280  0.000   1.800
ATOM    4588  CHC CLA  103     108.246   7.098  62.609  0.000   1.800
ATOM    4589  CHD CLA  103     111.014   6.429  62.413  0.000   1.800
ATOM    4590  NA  CLA  103     113.253   6.383  63.640  0.000   1.850
ATOM    4591  C1A CLA  103     110.409   8.499  66.947  0.000   1.800
ATOM    4592  C2A CLA  103     106.559   8.124  64.105  0.000   2.275
ATOM    4593  C3A CLA  103     109.375   6.007  60.693  0.000   2.275
ATOM    4594  C4A CLA  103     112.914   6.999  64.842  0.000   1.800
ATOM    4595  CMA CLA  103     113.836   7.301  66.021  0.000   2.060
ATOM    4596  CAA CLA  103     112.905   7.944  67.036  0.000   2.175
ATOM    4597  CBA CLA  103     111.566   7.982  66.350  0.000   2.175
ATOM    4598  CGA CLA  103     112.801   7.069  68.298  0.000   2.000
ATOM    4599  O1A CLA  103     114.962   8.321  65.690  0.000   1.700
ATOM    4600  O2A CLA  103     116.355   7.823  65.882  0.000   1.770
ATOM    4601  NB  CLA  103     116.715   7.658  67.307  0.000   1.850
ATOM    4602  C1B CLA  103     116.250   8.422  68.124  0.000   1.800
ATOM    4603  C2B CLA  103     117.541   6.687  67.728  0.000   1.800
ATOM    4604  C3B CLA  103     109.158   8.581  66.492  0.000   1.800
ATOM    4605  C4B CLA  103     108.040   9.086  67.277  0.000   1.800
ATOM    4606  CMB CLA  103     106.919   9.006  66.498  0.000   2.060
ATOM    4607  CAB CLA  103     107.353   8.423  65.203  0.000   2.090
ATOM    4608  CBB CLA  103     108.158   9.557  68.702  0.000   2.080
ATOM    4609  NC  CLA  103     105.644   9.511  67.095  0.000   1.850
ATOM    4610  C1C CLA  103     104.497   9.004  66.867  0.000   1.800
ATOM    4611  C2C CLA  103     106.982   7.493  62.901  0.000   1.800
ATOM    4612  C3C CLA  103     106.107   7.112  61.794  0.000   1.800
ATOM    4613  C4C CLA  103     106.878   6.529  60.835  0.000   1.800
ATOM    4614  CMC CLA  103     108.251   6.530  61.344  0.000   2.060
ATOM    4615  CAC CLA  103     104.621   7.299  61.741  0.000   2.175
ATOM    4616  CBC CLA  103     106.431   5.988  59.501  0.000   2.060
ATOM    4617  ND  CLA  103     105.932   4.540  59.651  0.000   1.850
ATOM    4618  C1D CLA  103     110.693   5.944  61.204  0.000   1.800
ATOM    4619  C2D CLA  103     111.812   5.350  60.571  0.000   1.800
ATOM    4620  C3D CLA  103     112.858   5.494  61.479  0.000   1.800
ATOM    4621  C4D CLA  103     112.339   6.152  62.603  0.000   1.800
ATOM    4622  CMD CLA  103     111.881   4.679  59.194  0.000   2.060
ATOM    4623  CAD CLA  103     114.220   5.199  61.741  0.000   2.000
ATOM    4624  OBD CLA  103     115.060   4.622  61.047  0.000   1.700
ATOM    4625  CBD CLA  103     114.562   5.748  63.163  0.000   2.275
ATOM    4626  CGD CLA  103     115.031   4.572  64.029  0.000   2.000
ATOM    4627  O1D CLA  103     116.198   4.322  64.139  0.000   1.700
ATOM    4628  O2D CLA  103     114.130   3.838  64.637  0.000   1.770
ATOM    4629  CED CLA  103     114.504   3.067  65.791  0.000   2.060
ATOM    4630  C1  CLA  103     117.546   6.320  69.166  0.000   2.175
ATOM    4631  MG  CLA  104     102.247  13.038  64.014  0.000   1.185
ATOM    4632  CHA CLA  104     100.387  12.659  62.909  0.000   1.800
ATOM    4633  CHB CLA  104     101.104  13.526  65.715  0.000   1.800
ATOM    4634  CHC CLA  104     103.924  12.844  65.265  0.000   1.800
ATOM    4635  CHD CLA  104     103.263  11.966  62.652  0.000   1.800
ATOM    4636  NA  CLA  104     101.383  11.574  60.956  0.000   1.850
ATOM    4637  C1A CLA  104      98.949  13.637  64.624  0.000   1.800
ATOM    4638  C2A CLA  104     102.906  13.704  67.362  0.000   2.275
ATOM    4639  C3A CLA  104     105.492  11.945  63.592  0.000   2.275
ATOM    4640  C4A CLA  104     100.294  12.124  61.628  0.000   1.800
ATOM    4641  CMA CLA  104      98.848  12.241  61.127  0.000   2.060
ATOM    4642  CAA CLA  104      98.134  12.934  62.297  0.000   2.175
ATOM    4643  CBA CLA  104      99.196  13.106  63.347  0.000   2.175
ATOM    4644  CGA CLA  104      97.620  14.310  61.854  0.000   2.000
ATOM    4645  O1A CLA  104      98.217  10.814  60.851  0.000   1.700
ATOM    4646  O2A CLA  104      97.042  10.380  61.667  0.000   1.770
ATOM    4647  NB  CLA  104      96.766   8.932  61.557  0.000   1.850
ATOM    4648  C1B CLA  104      96.146   8.516  60.614  0.000   1.800
ATOM    4649  C2B CLA  104      97.180   8.058  62.470  0.000   1.800
ATOM    4650  C3B CLA  104      99.775  13.797  65.677  0.000   1.800
ATOM    4651  C4B CLA  104      99.330  14.184  67.002  0.000   1.800
ATOM    4652  CMB CLA  104     100.449  14.213  67.821  0.000   2.060
ATOM    4653  CAB CLA  104     101.582  13.822  66.973  0.000   2.090
ATOM    4654  CBB CLA  104      97.878  14.431  67.359  0.000   2.080
ATOM    4655  NC  CLA  104     100.256  14.443  69.286  0.000   1.850
ATOM    4656  C1C CLA  104     100.023  15.602  69.782  0.000   1.800
ATOM    4657  C2C CLA  104     104.003  13.256  66.554  0.000   1.800
ATOM    4658  C3C CLA  104     105.394  13.192  66.977  0.000   1.800
ATOM    4659  C4C CLA  104     106.122  12.724  65.928  0.000   1.800
ATOM    4660  CMC CLA  104     105.186  12.477  64.845  0.000   2.060
ATOM    4661  CAC CLA  104     105.914  13.522  68.355  0.000   2.175
ATOM    4662  CBC CLA  104     107.595  12.477  65.874  0.000   2.060
ATOM    4663  ND  CLA  104     108.341  13.730  65.403  0.000   1.850
ATOM    4664  C1D CLA  104     104.570  11.673  62.554  0.000   1.800
ATOM    4665  C2D CLA  104     104.865  11.034  61.331  0.000   1.800
ATOM    4666  C3D CLA  104     103.651  10.958  60.657  0.000   1.800
ATOM    4667  C4D CLA  104     102.684  11.548  61.481  0.000   1.800
ATOM    4668  CMD CLA  104     106.226  10.539  60.834  0.000   2.060
ATOM    4669  CAD CLA  104     102.992  10.472  59.492  0.000   2.000
ATOM    4670  OBD CLA  104     103.446   9.882  58.506  0.000   1.700
ATOM    4671  CBD CLA  104     101.477  10.791  59.647  0.000   2.275
ATOM    4672  CGD CLA  104     100.968  11.542  58.410  0.000   2.000
ATOM    4673  O1D CLA  104     100.362  10.937  57.568  0.000   1.700
ATOM    4674  O2D CLA  104     101.202  12.854  58.297  0.000   1.770
ATOM    4675  CED CLA  104     100.214  13.738  57.734  0.000   2.060
ATOM    4676  C1  CLA  104      96.180   7.161  63.050  0.000   2.175
ATOM    4677  MG  CLA  105      97.424  23.288  64.947  0.000   1.185
ATOM    4678  CHA CLA  105      97.132  23.247  67.090  0.000   1.800
ATOM    4679  CHB CLA  105      98.480  21.451  65.085  0.000   1.800
ATOM    4680  CHC CLA  105      98.419  23.617  63.125  0.000   1.800
ATOM    4681  CHD CLA  105      97.094  25.301  65.017  0.000   1.800
ATOM    4682  NA  CLA  105      96.123  25.449  67.351  0.000   1.850
ATOM    4683  C1A CLA  105      97.915  20.922  67.354  0.000   1.800
ATOM    4684  C2A CLA  105      99.381  21.339  62.810  0.000   2.275
ATOM    4685  C3A CLA  105      97.678  25.961  62.774  0.000   2.275
ATOM    4686  C4A CLA  105      96.443  24.195  67.824  0.000   1.800
ATOM    4687  CMA CLA  105      96.055  23.624  69.161  0.000   2.060
ATOM    4688  CAA CLA  105      96.702  22.256  69.145  0.000   2.175
ATOM    4689  CBA CLA  105      97.298  22.110  67.798  0.000   2.175
ATOM    4690  CGA CLA  105      97.822  22.257  70.154  0.000   2.000
ATOM    4691  O1A CLA  105      94.524  23.333  69.136  0.000   1.700
ATOM    4692  O2A CLA  105      93.724  23.552  70.348  0.000   1.770
ATOM    4693  NB  CLA  105      94.218  22.778  71.480  0.000   1.850
ATOM    4694  C1B CLA  105      94.285  21.567  71.396  0.000   1.800
ATOM    4695  C2B CLA  105      94.653  23.358  72.585  0.000   1.800
ATOM    4696  C3B CLA  105      98.433  20.623  66.160  0.000   1.800
ATOM    4697  C4B CLA  105      99.001  19.330  65.801  0.000   1.800
ATOM    4698  CMB CLA  105      99.436  19.431  64.492  0.000   2.060
ATOM    4699  CAB CLA  105      99.109  20.786  64.054  0.000   2.090
ATOM    4700  CBB CLA  105      99.094  18.161  66.763  0.000   2.080
ATOM    4701  NC  CLA  105     100.172  18.304  63.846  0.000   1.850
ATOM    4702  C1C CLA  105      99.698  17.115  63.697  0.000   1.800
ATOM    4703  C2C CLA  105      99.073  22.669  62.387  0.000   1.800
ATOM    4704  C3C CLA  105      99.478  23.256  61.126  0.000   1.800
ATOM    4705  C4C CLA  105      99.006  24.544  61.107  0.000   1.800
ATOM    4706  CMC CLA  105      98.307  24.765  62.367  0.000   2.060
ATOM    4707  CAC CLA  105     100.297  22.557  60.069  0.000   2.175
ATOM    4708  CBC CLA  105      99.167  25.569  60.039  0.000   2.060
ATOM    4709  ND  CLA  105     100.252  26.586  60.438  0.000   1.850
ATOM    4710  C1D CLA  105      97.083  26.222  64.031  0.000   1.800
ATOM    4711  C2D CLA  105      96.409  27.420  64.432  0.000   1.800
ATOM    4712  C3D CLA  105      96.011  27.180  65.748  0.000   1.800
ATOM    4713  C4D CLA  105      96.445  25.879  66.072  0.000   1.800
ATOM    4714  CMD CLA  105      96.154  28.702  63.621  0.000   2.060
ATOM    4715  CAD CLA  105      95.348  27.721  66.909  0.000   2.000
ATOM    4716  OBD CLA  105      94.806  28.804  67.102  0.000   1.700
ATOM    4717  CBD CLA  105      95.399  26.629  68.019  0.000   2.275
ATOM    4718  CGD CLA  105      96.146  27.161  69.248  0.000   2.000
ATOM    4719  O1D CLA  105      95.948  26.662  70.326  0.000   1.700
ATOM    4720  O2D CLA  105      97.000  28.186  69.076  0.000   1.770
ATOM    4721  CED CLA  105      98.100  28.422  69.964  0.000   2.060
ATOM    4722  C1  CLA  105      94.004  24.597  73.056  0.000   2.175
ATOM    4723  MG  CLA  106     100.653  19.936  73.181  0.000   1.185
ATOM    4724  CHA CLA  106     101.715  20.618  71.385  0.000   1.800
ATOM    4725  CHB CLA  106     100.161  21.940  73.658  0.000   1.800
ATOM    4726  CHC CLA  106     100.144  19.443  75.179  0.000   1.800
ATOM    4727  CHD CLA  106     101.592  18.175  73.055  0.000   1.800
ATOM    4728  NA  CLA  106     102.625  18.453  70.692  0.000   1.850
ATOM    4729  C1A CLA  106     100.989  22.946  71.624  0.000   1.800
ATOM    4730  C2A CLA  106      99.073  21.590  75.819  0.000   2.275
ATOM    4731  C3A CLA  106     100.985  17.121  75.161  0.000   2.275
ATOM    4732  C4A CLA  106     102.373  19.811  70.455  0.000   1.800
ATOM    4733  CMA CLA  106     102.779  20.658  69.226  0.000   2.060
ATOM    4734  CAA CLA  106     102.308  22.040  69.639  0.000   2.175
ATOM    4735  CBA CLA  106     101.608  21.879  70.943  0.000   2.175
ATOM    4736  CGA CLA  106     103.546  22.922  69.825  0.000   2.000
ATOM    4737  O1A CLA  106     101.920  20.458  67.935  0.000   1.700
ATOM    4738  O2A CLA  106     102.446  19.802  66.744  0.000   1.770
ATOM    4739  NB  CLA  106     103.751  20.223  66.189  0.000   1.850
ATOM    4740  C1B CLA  106     104.282  19.464  65.428  0.000   1.800
ATOM    4741  C2B CLA  106     104.420  21.351  66.487  0.000   1.800
ATOM    4742  C3B CLA  106     100.319  22.975  72.791  0.000   1.800
ATOM    4743  C4B CLA  106      99.649  24.164  73.322  0.000   1.800
ATOM    4744  CMB CLA  106      99.089  23.803  74.544  0.000   2.060
ATOM    4745  CAB CLA  106      99.423  22.377  74.733  0.000   2.090
ATOM    4746  CBB CLA  106      99.649  25.502  72.599  0.000   2.080
ATOM    4747  NC  CLA  106      98.392  24.825  75.402  0.000   1.850
ATOM    4748  C1C CLA  106      97.411  25.561  74.995  0.000   1.800
ATOM    4749  C2C CLA  106      99.431  20.225  76.037  0.000   1.800
ATOM    4750  C3C CLA  106      99.119  19.456  77.233  0.000   1.800
ATOM    4751  C4C CLA  106      99.657  18.219  77.074  0.000   1.800
ATOM    4752  CMC CLA  106     100.309  18.202  75.753  0.000   2.060
ATOM    4753  CAC CLA  106      98.335  19.956  78.409  0.000   2.175
ATOM    4754  CBC CLA  106      99.645  17.080  78.050  0.000   2.060
ATOM    4755  ND  CLA  106     100.930  17.070  78.877  0.000   1.850
ATOM    4756  C1D CLA  106     101.593  17.105  73.877  0.000   1.800
ATOM    4757  C2D CLA  106     102.260  16.010  73.289  0.000   1.800
ATOM    4758  C3D CLA  106     102.683  16.470  72.036  0.000   1.800
ATOM    4759  C4D CLA  106     102.262  17.797  71.912  0.000   1.800
ATOM    4760  CMD CLA  106     102.475  14.620  73.886  0.000   2.060
ATOM    4761  CAD CLA  106     103.333  16.116  70.818  0.000   2.000
ATOM    4762  OBD CLA  106     103.888  15.057  70.493  0.000   1.700
ATOM    4763  CBD CLA  106     103.219  17.350  69.834  0.000   2.275
ATOM    4764  CGD CLA  106     104.575  17.707  69.249  0.000   2.000
ATOM    4765  O1D CLA  106     105.446  18.204  69.931  0.000   1.700
ATOM    4766  O2D CLA  106     104.714  17.443  67.930  0.000   1.770
ATOM    4767  CED CLA  106     105.927  16.925  67.367  0.000   2.060
ATOM    4768  C1  CLA  106     105.862  21.350  66.134  0.000   2.175
ATOM    4769  MG  CLA  107      99.662   5.989  85.214  0.000   1.185
ATOM    4770  CHA CLA  107     101.759   5.469  85.647  0.000   1.800
ATOM    4771  CHB CLA  107     100.366   7.435  83.827  0.000   1.800
ATOM    4772  CHC CLA  107      97.834   5.987  84.130  0.000   1.800
ATOM    4773  CHD CLA  107      99.100   4.146  85.857  0.000   1.800
ATOM    4774  NA  CLA  107     101.300   3.427  86.926  0.000   1.850
ATOM    4775  C1A CLA  107     102.685   7.437  84.506  0.000   1.800
ATOM    4776  C2A CLA  107      98.240   8.013  82.742  0.000   2.275
ATOM    4777  C3A CLA  107      96.771   4.063  85.234  0.000   2.275
ATOM    4778  C4A CLA  107     102.175   4.420  86.452  0.000   1.800
ATOM    4779  CMA CLA  107     103.690   4.516  86.689  0.000   2.060
ATOM    4780  CAA CLA  107     104.079   5.797  85.940  0.000   2.175
ATOM    4781  CBA CLA  107     102.784   6.294  85.333  0.000   2.175
ATOM    4782  CGA CLA  107     104.618   6.831  86.925  0.000   2.000
ATOM    4783  O1A CLA  107     104.476   3.311  86.062  0.000   1.700
ATOM    4784  O2A CLA  107     104.383   3.182  84.578  0.000   1.770
ATOM    4785  NB  CLA  107     104.488   1.810  84.084  0.000   1.850
ATOM    4786  C1B CLA  107     103.530   1.090  84.202  0.000   1.800
ATOM    4787  C2B CLA  107     105.592   1.331  83.481  0.000   1.800
ATOM    4788  C3B CLA  107     101.629   7.937  83.834  0.000   1.800
ATOM    4789  C4B CLA  107     101.688   9.095  82.942  0.000   1.800
ATOM    4790  CMB CLA  107     100.443   9.281  82.423  0.000   2.060
ATOM    4791  CAB CLA  107      99.589   8.225  82.998  0.000   2.090
ATOM    4792  CBB CLA  107     102.941   9.871  82.640  0.000   2.080
ATOM    4793  NC  CLA  107     100.278  10.363  81.411  0.000   1.850
ATOM    4794  C1C CLA  107      99.293  11.160  81.408  0.000   1.800
ATOM    4795  C2C CLA  107      97.423   6.963  83.267  0.000   1.800
ATOM    4796  C3C CLA  107      96.017   6.743  82.940  0.000   1.800
ATOM    4797  C4C CLA  107      95.600   5.646  83.646  0.000   1.800
ATOM    4798  CMC CLA  107      96.750   5.168  84.402  0.000   2.060
ATOM    4799  CAC CLA  107      95.205   7.549  81.959  0.000   2.175
ATOM    4800  CBC CLA  107      94.229   5.031  83.685  0.000   2.060
ATOM    4801  ND  CLA  107      94.055   4.065  82.503  0.000   1.850
ATOM    4802  C1D CLA  107      97.891   3.565  85.927  0.000   1.800
ATOM    4803  C2D CLA  107      97.912   2.412  86.734  0.000   1.800
ATOM    4804  C3D CLA  107      99.230   2.307  87.171  0.000   1.800
ATOM    4805  C4D CLA  107      99.934   3.375  86.610  0.000   1.800
ATOM    4806  CMD CLA  107      96.739   1.459  87.063  0.000   2.060
ATOM    4807  CAD CLA  107     100.135   1.556  87.967  0.000   2.000
ATOM    4808  OBD CLA  107      99.948   0.537  88.632  0.000   1.700
ATOM    4809  CBD CLA  107     101.525   2.268  87.901  0.000   2.275
ATOM    4810  CGD CLA  107     101.888   2.770  89.296  0.000   2.000
ATOM    4811  O1D CLA  107     101.491   3.828  89.695  0.000   1.700
ATOM    4812  O2D CLA  107     102.662   1.990  90.036  0.000   1.770
ATOM    4813  CED CLA  107     102.484   1.874  91.458  0.000   2.060
ATOM    4814  C1  CLA  107     105.496   0.056  82.711  0.000   2.175
ATOM    4815  MG  CLA  108     106.804  12.356  88.190  0.000   1.185
ATOM    4816  CHA CLA  108     104.906  12.591  87.149  0.000   1.800
ATOM    4817  CHB CLA  108     107.376  10.953  86.723  0.000   1.800
ATOM    4818  CHC CLA  108     108.819  12.597  88.681  0.000   1.800
ATOM    4819  CHD CLA  108     106.509  14.146  89.099  0.000   1.800
ATOM    4820  NA  CLA  108     104.113  14.560  88.376  0.000   1.850
ATOM    4821  C1A CLA  108     105.224  10.646  85.701  0.000   1.800
ATOM    4822  C2A CLA  108     109.723  10.699  87.352  0.000   2.275
ATOM    4823  C3A CLA  108     108.595  14.488  90.230  0.000   2.275
ATOM    4824  C4A CLA  108     103.934  13.526  87.450  0.000   1.800
ATOM    4825  CMA CLA  108     102.689  13.244  86.626  0.000   2.060
ATOM    4826  CAA CLA  108     103.053  11.979  85.859  0.000   2.175
ATOM    4827  CBA CLA  108     104.469  11.694  86.252  0.000   2.175
ATOM    4828  CGA CLA  108     102.153  10.844  86.349  0.000   2.000
ATOM    4829  O1A CLA  108     102.425  14.434  85.601  0.000   1.700
ATOM    4830  O2A CLA  108     102.375  14.143  84.109  0.000   1.770
ATOM    4831  NB  CLA  108     103.679  14.312  83.421  0.000   1.850
ATOM    4832  C1B CLA  108     104.654  13.777  83.861  0.000   1.800
ATOM    4833  C2B CLA  108     103.831  15.056  82.334  0.000   1.800
ATOM    4834  C3B CLA  108     106.504  10.329  85.888  0.000   1.800
ATOM    4835  C4B CLA  108     107.209   9.301  85.138  0.000   1.800
ATOM    4836  CMB CLA  108     108.495   9.289  85.582  0.000   2.060
ATOM    4837  CAB CLA  108     108.596  10.337  86.619  0.000   2.090
ATOM    4838  CBB CLA  108     106.603   8.484  84.019  0.000   2.080
ATOM    4839  NC  CLA  108     109.424   8.355  84.885  0.000   1.850
ATOM    4840  C1C CLA  108     110.206   7.552  85.483  0.000   1.800
ATOM    4841  C2C CLA  108     109.820  11.758  88.323  0.000   1.800
ATOM    4842  C3C CLA  108     111.022  12.119  89.095  0.000   1.800
ATOM    4843  C4C CLA  108     110.691  13.162  89.896  0.000   1.800
ATOM    4844  CMC CLA  108     109.305  13.474  89.633  0.000   2.060
ATOM    4845  CAC CLA  108     112.373  11.476  88.998  0.000   2.175
ATOM    4846  CBC CLA  108     111.545  13.862  90.881  0.000   2.060
ATOM    4847  ND  CLA  108     111.475  13.126  92.226  0.000   1.850
ATOM    4848  C1D CLA  108     107.261  14.829  89.973  0.000   1.800
ATOM    4849  C2D CLA  108     106.555  15.918  90.545  0.000   1.800
ATOM    4850  C3D CLA  108     105.290  15.858  89.967  0.000   1.800
ATOM    4851  C4D CLA  108     105.300  14.777  89.071  0.000   1.800
ATOM    4852  CMD CLA  108     107.075  16.951  91.567  0.000   2.060
ATOM    4853  CAD CLA  108     104.012  16.454  89.909  0.000   2.000
ATOM    4854  OBD CLA  108     103.540  17.414  90.531  0.000   1.700
ATOM    4855  CBD CLA  108     103.197  15.704  88.818  0.000   2.275
ATOM    4856  CGD CLA  108     101.867  15.250  89.425  0.000   2.000
ATOM    4857  O1D CLA  108     100.955  16.030  89.490  0.000   1.700
ATOM    4858  O2D CLA  108     101.760  13.987  89.867  0.000   1.770
ATOM    4859  CED CLA  108     100.521  13.274  89.761  0.000   2.060
ATOM    4860  C1  CLA  108     104.077  14.384  81.059  0.000   2.175
ATOM    4861  MG  CLA  109     113.339   4.045  87.920  0.000   1.185
ATOM    4862  CHA CLA  109     111.854   2.731  87.001  0.000   1.800
ATOM    4863  CHB CLA  109     114.881   2.867  87.150  0.000   1.800
ATOM    4864  CHC CLA  109     114.789   5.538  88.330  0.000   1.800
ATOM    4865  CHD CLA  109     111.929   5.426  88.267  0.000   1.800
ATOM    4866  NA  CLA  109     109.884   4.046  87.598  0.000   1.850
ATOM    4867  C1A CLA  109     113.505   1.063  86.307  0.000   1.800
ATOM    4868  C2A CLA  109     116.832   4.238  87.777  0.000   2.275
ATOM    4869  C3A CLA  109     113.230   7.260  89.139  0.000   2.275
ATOM    4870  C4A CLA  109     110.488   2.907  87.033  0.000   1.800
ATOM    4871  CMA CLA  109     109.814   1.686  86.389  0.000   2.060
ATOM    4872  CAA CLA  109     110.975   0.784  86.010  0.000   2.175
ATOM    4873  CBA CLA  109     112.192   1.542  86.463  0.000   2.175
ATOM    4874  CGA CLA  109     110.890  -0.539  86.786  0.000   2.000
ATOM    4875  O1A CLA  109     108.955   1.919  85.113  0.000   1.700
ATOM    4876  O2A CLA  109     109.385   2.909  84.103  0.000   1.770
ATOM    4877  NB  CLA  109     108.219   3.677  83.625  0.000   1.850
ATOM    4878  C1B CLA  109     107.555   4.278  84.444  0.000   1.800
ATOM    4879  C2B CLA  109     107.843   3.743  82.341  0.000   1.800
ATOM    4880  C3B CLA  109     114.682   1.636  86.605  0.000   1.800
ATOM    4881  C4B CLA  109     115.962   0.998  86.393  0.000   1.800
ATOM    4882  CMB CLA  109     116.941   1.893  86.763  0.000   2.060
ATOM    4883  CAB CLA  109     116.244   3.081  87.275  0.000   2.090
ATOM    4884  CBB CLA  109     116.111  -0.442  85.975  0.000   2.080
ATOM    4885  NC  CLA  109     118.312   1.598  86.327  0.000   1.850
ATOM    4886  C1C CLA  109     119.107   0.921  87.024  0.000   1.800
ATOM    4887  C2C CLA  109     116.147   5.388  88.265  0.000   1.800
ATOM    4888  C3C CLA  109     116.773   6.610  88.746  0.000   1.800
ATOM    4889  C4C CLA  109     115.767   7.456  89.137  0.000   1.800
ATOM    4890  CMC CLA  109     114.510   6.764  88.883  0.000   2.060
ATOM    4891  CAC CLA  109     118.248   6.888  88.792  0.000   2.175
ATOM    4892  CBC CLA  109     115.887   8.808  89.785  0.000   2.060
ATOM    4893  ND  CLA  109     115.941   9.900  88.722  0.000   1.850
ATOM    4894  C1D CLA  109     111.995   6.618  88.863  0.000   1.800
ATOM    4895  C2D CLA  109     110.708   7.122  89.170  0.000   1.800
ATOM    4896  C3D CLA  109     109.825   6.153  88.700  0.000   1.800
ATOM    4897  C4D CLA  109     110.605   5.130  88.138  0.000   1.800
ATOM    4898  CMD CLA  109     110.339   8.443  89.869  0.000   2.060
ATOM    4899  CAD CLA  109     108.453   5.789  88.561  0.000   2.000
ATOM    4900  OBD CLA  109     107.424   6.381  88.920  0.000   1.700
ATOM    4901  CBD CLA  109     108.413   4.393  87.847  0.000   2.275
ATOM    4902  CGD CLA  109     107.756   3.401  88.789  0.000   2.000
ATOM    4903  O1D CLA  109     108.378   2.900  89.688  0.000   1.700
ATOM    4904  O2D CLA  109     106.477   3.126  88.573  0.000   1.770
ATOM    4905  CED CLA  109     105.570   2.992  89.669  0.000   2.060
ATOM    4906  C1  CLA  109     106.871   4.814  81.999  0.000   2.175
ATOM    4907  MG  CLH  110      81.419  17.352  64.285  0.000   1.185
ATOM    4908  CHA CLH  110      80.395  18.723  62.895  0.000   1.800
ATOM    4909  CHB CLH  110      82.213  19.054  65.271  0.000   1.800
ATOM    4910  CHC CLH  110      81.688  16.330  66.133  0.000   1.800
ATOM    4911  CHD CLH  110      79.962  15.970  63.898  0.000   1.800
ATOM    4912  NA  CLH  110      78.897  17.075  61.859  0.000   1.850
ATOM    4913  C1A CLH  110      81.702  20.673  63.560  0.000   1.800
ATOM    4914  C2A CLH  110      83.138  17.985  67.274  0.000   2.275
ATOM    4915  C3A CLH  110      80.436  14.264  65.548  0.000   2.275
ATOM    4916  C4A CLH  110      79.483  18.348  61.915  0.000   1.800
ATOM    4917  CMA CLH  110      79.247  19.515  60.964  0.000   2.060
ATOM    4918  CAA CLH  110      80.159  20.606  61.504  0.000   2.175
ATOM    4919  NB  CLH  110      80.808  19.991  62.718  0.000   1.850
ATOM    4920  C1B CLH  110      81.223  20.913  60.462  0.000   1.800
ATOM    4921  C2B CLH  110      77.732  19.969  60.936  0.000   1.800
ATOM    4922  C3B CLH  110      77.325  21.215  61.648  0.000   1.800
ATOM    4923  C4B CLH  110      76.774  20.973  62.998  0.000   1.800
ATOM    4924  CMB CLH  110      75.789  21.581  63.351  0.000   2.060
ATOM    4925  CAB CLH  110      77.321  20.122  63.859  0.000   2.090
ATOM    4926  CBB CLH  110      82.308  20.274  64.688  0.000   2.080
ATOM    4927  NC  CLH  110      83.125  21.138  65.520  0.000   1.850
ATOM    4928  C1C CLH  110      83.548  20.403  66.587  0.000   1.800
ATOM    4929  C2C CLH  110      82.984  19.060  66.417  0.000   1.800
ATOM    4930  C3C CLH  110      83.385  22.592  65.213  0.000   1.800
ATOM    4931  C4C CLH  110      84.363  21.091  67.626  0.000   1.800
ATOM    4932  CMC CLH  110      85.489  20.626  68.038  0.000   2.060
ATOM    4933  CAC CLH  110      82.525  16.713  67.144  0.000   2.175
ATOM    4934  CBC CLH  110      82.651  15.611  68.099  0.000   2.060
ATOM    4935  ND  CLH  110      81.886  14.571  67.625  0.000   1.850
ATOM    4936  C1D CLH  110      81.299  15.014  66.365  0.000   1.800
ATOM    4937  C2D CLH  110      83.461  15.634  69.378  0.000   1.800
ATOM    4938  C3D CLH  110      81.586  13.267  68.290  0.000   1.800
ATOM    4939  C4D CLH  110      82.618  12.232  67.865  0.000   1.800
ATOM    4940  CMD CLH  110      79.791  14.716  64.371  0.000   2.060
ATOM    4941  CAD CLH  110      78.893  13.974  63.567  0.000   2.000
ATOM    4942  OBD CLH  110      78.506  14.850  62.557  0.000   1.700
ATOM    4943  CBD CLH  110      79.169  16.060  62.786  0.000   2.275
ATOM    4944  CGD CLH  110      78.433  12.520  63.749  0.000   2.000
ATOM    4945  O1D CLH  110      77.685  15.016  61.400  0.000   1.700
ATOM    4946  O2D CLH  110      76.934  14.225  60.830  0.000   1.770
ATOM    4947  CED CLH  110      77.866  16.476  60.896  0.000   2.060
ATOM    4948  MG  CLA  111      93.854   8.728  59.225  0.000   1.185
ATOM    4949  CHA CLA  111      95.258   8.045  57.696  0.000   1.800
ATOM    4950  CHB CLA  111      93.738   6.733  59.910  0.000   1.800
ATOM    4951  CHC CLA  111      93.258   9.329  61.162  0.000   1.800
ATOM    4952  CHD CLA  111      94.643  10.612  59.060  0.000   1.800
ATOM    4953  NA  CLA  111      96.097  10.258  56.992  0.000   1.850
ATOM    4954  C1A CLA  111      94.737   5.671  58.005  0.000   1.800
ATOM    4955  C2A CLA  111      92.578   7.114  62.027  0.000   2.275
ATOM    4956  C3A CLA  111      93.586  11.762  60.883  0.000   2.275
ATOM    4957  C4A CLA  111      96.007   8.859  56.856  0.000   1.800
ATOM    4958  CMA CLA  111      96.718   7.995  55.836  0.000   2.060
ATOM    4959  CAA CLA  111      96.221   6.584  56.154  0.000   2.175
ATOM    4960  CBA CLA  111      95.331   6.752  57.335  0.000   2.175
ATOM    4961  CGA CLA  111      95.413   6.048  54.974  0.000   2.000
ATOM    4962  O1A CLA  111      98.275   8.043  56.082  0.000   1.700
ATOM    4963  O2A CLA  111      98.842   6.958  56.958  0.000   1.770
ATOM    4964  NB  CLA  111      99.913   7.363  57.881  0.000   1.850
ATOM    4965  C1B CLA  111     101.033   7.507  57.459  0.000   1.800
ATOM    4966  C2B CLA  111      99.708   7.535  59.178  0.000   1.800
ATOM    4967  C3B CLA  111      94.050   5.653  59.150  0.000   1.800
ATOM    4968  C4B CLA  111      93.587   4.436  59.818  0.000   1.800
ATOM    4969  CMB CLA  111      92.979   4.822  60.980  0.000   2.060
ATOM    4970  CAB CLA  111      93.059   6.294  61.023  0.000   2.090
ATOM    4971  CBB CLA  111      93.791   3.036  59.279  0.000   2.080
ATOM    4972  NC  CLA  111      92.511   3.755  61.922  0.000   1.850
ATOM    4973  C1C CLA  111      91.382   3.831  62.548  0.000   1.800
ATOM    4974  C2C CLA  111      92.681   8.529  62.097  0.000   1.800
ATOM    4975  C3C CLA  111      92.259   9.351  63.234  0.000   1.800
ATOM    4976  C4C CLA  111      92.535  10.651  62.915  0.000   1.800
ATOM    4977  CMC CLA  111      93.124  10.642  61.577  0.000   2.060
ATOM    4978  CAC CLA  111      91.692   8.835  64.545  0.000   2.175
ATOM    4979  CBC CLA  111      92.341  11.871  63.766  0.000   2.060
ATOM    4980  ND  CLA  111      93.637  12.185  64.530  0.000   1.850
ATOM    4981  C1D CLA  111      94.323  11.753  59.687  0.000   1.800
ATOM    4982  C2D CLA  111      94.876  12.883  59.050  0.000   1.800
ATOM    4983  C3D CLA  111      95.595  12.367  57.965  0.000   1.800
ATOM    4984  C4D CLA  111      95.440  10.972  58.007  0.000   1.800
ATOM    4985  CMD CLA  111      94.730  14.365  59.460  0.000   2.060
ATOM    4986  CAD CLA  111      96.501  12.673  56.899  0.000   2.000
ATOM    4987  OBD CLA  111      96.923  13.763  56.486  0.000   1.700
ATOM    4988  CBD CLA  111      96.963  11.312  56.283  0.000   2.275
ATOM    4989  CGD CLA  111      96.798  11.327  54.770  0.000   2.000
ATOM    4990  O1D CLA  111      95.728  11.470  54.261  0.000   1.700
ATOM    4991  O2D CLA  111      97.912  11.150  54.060  0.000   1.770
ATOM    4992  CED CLA  111      98.204  11.927  52.889  0.000   2.060
ATOM    4993  C1  CLA  111     100.433   6.633  60.083  0.000   2.175
ATOM    4994  MG  CLA  112      75.733  27.259  65.912  0.000   1.185
ATOM    4995  CHA CLA  112      75.436  28.082  63.915  0.000   1.800
ATOM    4996  CHB CLA  112      74.263  28.546  66.663  0.000   1.800
ATOM    4997  CHC CLA  112      75.759  26.266  67.757  0.000   1.800
ATOM    4998  CHD CLA  112      76.856  25.766  65.156  0.000   1.800
ATOM    4999  NA  CLA  112      76.954  26.558  62.737  0.000   1.850
ATOM    5000  C1A CLA  112      73.844  29.810  64.646  0.000   1.800
ATOM    5001  C2A CLA  112      74.226  27.765  68.992  0.000   2.275
ATOM    5002  C3A CLA  112      77.340  24.458  67.150  0.000   2.275
ATOM    5003  C4A CLA  112      76.077  27.653  62.768  0.000   1.800
ATOM    5004  CMA CLA  112      75.633  28.517  61.580  0.000   2.060
ATOM    5005  CAA CLA  112      74.670  29.530  62.217  0.000   2.175
ATOM    5006  CBA CLA  112      74.639  29.153  63.682  0.000   2.175
ATOM    5007  CGA CLA  112      75.182  30.962  62.055  0.000   2.000
ATOM    5008  O1A CLA  112      74.847  27.723  60.462  0.000   1.700
ATOM    5009  O2A CLA  112      73.667  26.867  60.877  0.000   1.770
ATOM    5010  NB  CLA  112      74.038  25.477  61.280  0.000   1.850
ATOM    5011  C1B CLA  112      74.565  24.748  60.467  0.000   1.800
ATOM    5012  C2B CLA  112      73.856  24.996  62.536  0.000   1.800
ATOM    5013  C3B CLA  112      73.666  29.543  65.948  0.000   1.800
ATOM    5014  C4B CLA  112      72.734  30.257  66.820  0.000   1.800
ATOM    5015  CMB CLA  112      72.808  29.685  68.060  0.000   2.060
ATOM    5016  CAB CLA  112      73.823  28.614  67.971  0.000   2.090
ATOM    5017  CBB CLA  112      71.858  31.382  66.376  0.000   2.080
ATOM    5018  NC  CLA  112      71.834  30.150  69.093  0.000   1.850
ATOM    5019  C1C CLA  112      72.039  30.019  70.359  0.000   1.800
ATOM    5020  C2C CLA  112      75.125  26.673  68.886  0.000   1.800
ATOM    5021  C3C CLA  112      75.495  25.792  69.979  0.000   1.800
ATOM    5022  C4C CLA  112      76.362  24.857  69.486  0.000   1.800
ATOM    5023  CMC CLA  112      76.536  25.160  68.060  0.000   2.060
ATOM    5024  CAC CLA  112      74.985  25.908  71.385  0.000   2.175
ATOM    5025  CBC CLA  112      77.029  23.728  70.224  0.000   2.060
ATOM    5026  ND  CLA  112      76.255  22.425  70.004  0.000   1.850
ATOM    5027  C1D CLA  112      77.500  24.745  65.760  0.000   1.800
ATOM    5028  C2D CLA  112      78.330  24.042  64.856  0.000   1.800
ATOM    5029  C3D CLA  112      78.163  24.697  63.628  0.000   1.800
ATOM    5030  C4D CLA  112      77.254  25.760  63.856  0.000   1.800
ATOM    5031  CMD CLA  112      79.223  22.834  65.165  0.000   2.060
ATOM    5032  CAD CLA  112      78.554  24.752  62.247  0.000   2.000
ATOM    5033  OBD CLA  112      79.329  24.033  61.599  0.000   1.700
ATOM    5034  CBD CLA  112      77.788  25.967  61.593  0.000   2.275
ATOM    5035  CGD CLA  112      78.799  26.975  61.015  0.000   2.000
ATOM    5036  O1D CLA  112      78.970  28.062  61.524  0.000   1.700
ATOM    5037  O2D CLA  112      79.472  26.604  59.916  0.000   1.770
ATOM    5038  CED CLA  112      79.523  27.454  58.759  0.000   2.060
ATOM    5039  C1  CLA  112      72.511  24.512  62.915  0.000   2.175
ATOM    5040  MG  CLA  113      84.955  25.602  67.351  0.000   1.185
ATOM    5041  CHA CLA  113      86.198  24.668  68.878  0.000   1.800
ATOM    5042  CHB CLA  113      83.308  25.475  68.653  0.000   1.800
ATOM    5043  CHC CLA  113      83.589  25.912  65.770  0.000   1.800
ATOM    5044  CHD CLA  113      86.319  25.109  65.936  0.000   1.800
ATOM    5045  NA  CLA  113      88.167  24.278  67.479  0.000   1.850
ATOM    5046  C1A CLA  113      84.510  24.843  70.636  0.000   1.800
ATOM    5047  C2A CLA  113      81.540  26.231  67.130  0.000   2.275
ATOM    5048  C3A CLA  113      85.193  25.770  63.898  0.000   2.275
ATOM    5049  C4A CLA  113      87.529  24.306  68.724  0.000   1.800
ATOM    5050  CMA CLA  113      88.129  23.954  70.090  0.000   2.060
ATOM    5051  CAA CLA  113      86.944  24.143  71.038  0.000   2.175
ATOM    5052  CBA CLA  113      85.805  24.580  70.159  0.000   2.175
ATOM    5053  CGA CLA  113      86.594  22.807  71.701  0.000   2.000
ATOM    5054  O1A CLA  113      89.295  24.888  70.531  0.000   1.700
ATOM    5055  O2A CLA  113      90.249  24.318  71.520  0.000   1.770
ATOM    5056  NB  CLA  113      89.770  24.357  72.930  0.000   1.850
ATOM    5057  C1B CLA  113      89.359  25.402  73.396  0.000   1.800
ATOM    5058  C2B CLA  113      89.787  23.271  73.713  0.000   1.800
ATOM    5059  C3B CLA  113      83.407  25.223  69.986  0.000   1.800
ATOM    5060  C4B CLA  113      82.081  25.358  70.604  0.000   1.800
ATOM    5061  CMB CLA  113      81.213  25.762  69.609  0.000   2.060
ATOM    5062  CAB CLA  113      82.011  25.861  68.377  0.000   2.090
ATOM    5063  CBB CLA  113      81.789  25.016  72.038  0.000   2.080
ATOM    5064  NC  CLA  113      79.770  25.990  69.917  0.000   1.850
ATOM    5065  C1C CLA  113      79.346  26.894  70.739  0.000   1.800
ATOM    5066  C2C CLA  113      82.278  26.263  65.915  0.000   1.800
ATOM    5067  C3C CLA  113      81.761  26.710  64.624  0.000   1.800
ATOM    5068  C4C CLA  113      82.770  26.575  63.710  0.000   1.800
ATOM    5069  CMC CLA  113      83.935  26.058  64.439  0.000   2.060
ATOM    5070  CAC CLA  113      80.394  27.278  64.383  0.000   2.175
ATOM    5071  CBC CLA  113      82.722  26.844  62.241  0.000   2.060
ATOM    5072  ND  CLA  113      82.937  28.332  61.958  0.000   1.850
ATOM    5073  C1D CLA  113      86.331  25.301  64.601  0.000   1.800
ATOM    5074  C2D CLA  113      87.597  24.952  64.033  0.000   1.800
ATOM    5075  C3D CLA  113      88.370  24.534  65.125  0.000   1.800
ATOM    5076  C4D CLA  113      87.561  24.654  66.273  0.000   1.800
ATOM    5077  CMD CLA  113      88.032  25.016  62.550  0.000   2.060
ATOM    5078  CAD CLA  113      89.625  24.000  65.538  0.000   2.000
ATOM    5079  OBD CLA  113      90.629  23.703  64.886  0.000   1.700
ATOM    5080  CBD CLA  113      89.565  23.821  67.089  0.000   2.275
ATOM    5081  CGD CLA  113      89.774  22.373  67.450  0.000   2.000
ATOM    5082  O1D CLA  113      90.543  22.098  68.308  0.000   1.700
ATOM    5083  O2D CLA  113      89.050  21.449  66.794  0.000   1.770
ATOM    5084  CED CLA  113      89.221  20.052  67.031  0.000   2.060
ATOM    5085  C1  CLA  113      88.875  23.216  74.865  0.000   2.175
ATOM    5086  MG  CLH  114      80.238  19.924  88.121  0.000   1.185
ATOM    5087  CHA CLH  114      81.943  18.539  88.324  0.000   1.800
ATOM    5088  CHB CLH  114      81.187  20.777  86.445  0.000   1.800
ATOM    5089  CHC CLH  114      78.444  20.830  87.501  0.000   1.800
ATOM    5090  CHD CLH  114      79.109  18.699  89.281  0.000   1.800
ATOM    5091  NA  CLH  114      80.959  17.057  90.008  0.000   1.850
ATOM    5092  C1A CLH  114      83.332  19.719  86.709  0.000   1.800
ATOM    5093  C2A CLH  114      79.376  22.244  85.671  0.000   2.275
ATOM    5094  C3A CLH  114      76.943  19.770  89.175  0.000   2.275
ATOM    5095  C4A CLH  114      82.039  17.489  89.224  0.000   1.800
ATOM    5096  CMA CLH  114      83.473  16.929  89.212  0.000   2.060
ATOM    5097  CAA CLH  114      84.180  17.822  88.194  0.000   2.175
ATOM    5098  NB  CLH  114      83.113  18.759  87.700  0.000   1.850
ATOM    5099  C1B CLH  114      85.283  18.640  88.883  0.000   1.800
ATOM    5100  C2B CLH  114      83.588  15.440  88.709  0.000   1.800
ATOM    5101  C3B CLH  114      83.014  15.148  87.349  0.000   1.800
ATOM    5102  C4B CLH  114      82.963  13.715  86.971  0.000   1.800
ATOM    5103  CMB CLH  114      82.943  12.872  87.824  0.000   2.060
ATOM    5104  CAB CLH  114      82.917  13.306  85.699  0.000   2.090
ATOM    5105  CBB CLH  114      82.498  20.592  86.142  0.000   2.080
ATOM    5106  NC  CLH  114      82.870  21.465  85.032  0.000   1.850
ATOM    5107  C1C CLH  114      81.766  22.193  84.693  0.000   1.800
ATOM    5108  C2C CLH  114      80.686  21.771  85.626  0.000   1.800
ATOM    5109  C3C CLH  114      84.246  21.500  84.403  0.000   1.800
ATOM    5110  C4C CLH  114      81.871  23.048  83.478  0.000   1.800
ATOM    5111  CMC CLH  114      81.601  24.287  83.483  0.000   2.060
ATOM    5112  CAC CLH  114      78.332  21.804  86.557  0.000   2.175
ATOM    5113  CBC CLH  114      76.968  22.341  86.594  0.000   2.060
ATOM    5114  ND  CLH  114      76.286  21.676  87.577  0.000   1.850
ATOM    5115  C1D CLH  114      77.224  20.700  88.152  0.000   1.800
ATOM    5116  C2D CLH  114      76.418  23.407  85.676  0.000   1.800
ATOM    5117  C3D CLH  114      74.881  21.925  88.056  0.000   1.800
ATOM    5118  C4D CLH  114      73.879  21.176  87.164  0.000   1.800
ATOM    5119  CMD CLH  114      77.837  18.801  89.703  0.000   2.060
ATOM    5120  CAD CLH  114      77.534  17.817  90.683  0.000   2.000
ATOM    5121  OBD CLH  114      78.724  17.088  90.848  0.000   1.700
ATOM    5122  CBD CLH  114      79.672  17.656  89.979  0.000   2.275
ATOM    5123  CGD CLH  114      76.193  17.588  91.417  0.000   2.000
ATOM    5124  O1D CLH  114      79.358  15.989  91.523  0.000   1.700
ATOM    5125  O2D CLH  114      78.915  15.192  92.360  0.000   1.770
ATOM    5126  CED CLH  114      80.847  15.919  91.030  0.000   2.060
ATOM    5127  MG  CLH  115      71.466  27.656  89.389  0.000   1.185
ATOM    5128  CHA CLH  115      70.051  25.979  89.390  0.000   1.800
ATOM    5129  CHB CLH  115      72.312  26.938  87.592  0.000   1.800
ATOM    5130  CHC CLH  115      72.507  29.466  89.091  0.000   1.800
ATOM    5131  CHD CLH  115      70.387  28.596  90.828  0.000   1.800
ATOM    5132  NA  CLH  115      68.709  26.720  91.326  0.000   1.850
ATOM    5133  C1A CLH  115      71.110  24.839  87.474  0.000   1.800
ATOM    5134  C2A CLH  115      73.862  28.781  87.132  0.000   2.275
ATOM    5135  C3A CLH  115      71.545  30.719  91.009  0.000   2.275
ATOM    5136  C4A CLH  115      69.023  25.789  90.307  0.000   1.800
ATOM    5137  CMA CLH  115      68.297  24.482  89.988  0.000   2.060
ATOM    5138  CAA CLH  115      69.100  23.913  88.804  0.000   2.175
ATOM    5139  NB  CLH  115      70.163  24.940  88.529  0.000   1.850
ATOM    5140  C1B CLH  115      69.769  22.587  89.199  0.000   1.800
ATOM    5141  C2B CLH  115      66.832  24.735  89.478  0.000   1.800
ATOM    5142  C3B CLH  115      66.712  25.704  88.326  0.000   1.800
ATOM    5143  C4B CLH  115      65.354  26.193  88.053  0.000   1.800
ATOM    5144  CMB CLH  115      64.652  26.532  88.969  0.000   2.060
ATOM    5145  CAB CLH  115      64.870  26.305  86.815  0.000   2.090
ATOM    5146  CBB CLH  115      72.054  25.708  87.057  0.000   2.080
ATOM    5147  NC  CLH  115      72.953  25.479  85.928  0.000   1.850
ATOM    5148  C1C CLH  115      73.766  26.603  85.823  0.000   1.800
ATOM    5149  C2C CLH  115      73.334  27.524  86.880  0.000   1.800
ATOM    5150  C3C CLH  115      72.913  24.233  85.074  0.000   1.800
ATOM    5151  C4C CLH  115      74.858  26.672  84.792  0.000   1.800
ATOM    5152  CMC CLH  115      74.650  26.747  83.523  0.000   2.060
ATOM    5153  CAC CLH  115      73.468  29.690  88.155  0.000   2.175
ATOM    5154  CBC CLH  115      73.998  31.035  88.339  0.000   2.060
ATOM    5155  ND  CLH  115      73.355  31.587  89.417  0.000   1.850
ATOM    5156  C1D CLH  115      72.423  30.578  89.915  0.000   1.800
ATOM    5157  C2D CLH  115      75.049  31.684  87.477  0.000   1.800
ATOM    5158  C3D CLH  115      73.509  32.965  89.981  0.000   1.800
ATOM    5159  C4D CLH  115      72.578  33.930  89.234  0.000   1.800
ATOM    5160  CMD CLH  115      70.575  29.776  91.454  0.000   2.060
ATOM    5161  CAD CLH  115      69.693  29.932  92.558  0.000   2.000
ATOM    5162  OBD CLH  115      68.926  28.752  92.573  0.000   1.700
ATOM    5163  CBD CLH  115      69.371  27.960  91.495  0.000   2.275
ATOM    5164  CGD CLH  115      69.590  31.129  93.529  0.000   2.000
ATOM    5165  O1D CLH  115      67.874  28.035  93.234  0.000   1.700
ATOM    5166  O2D CLH  115      67.188  28.345  94.220  0.000   1.770
ATOM    5167  CED CLH  115      67.686  26.669  92.469  0.000   2.060
ATOM    5168  MG  CLA  116      75.586  13.333  90.376  0.000   1.185
ATOM    5169  CHA CLA  116      77.257  11.913  90.326  0.000   1.800
ATOM    5170  CHB CLA  116      76.506  14.418  88.830  0.000   1.800
ATOM    5171  CHC CLA  116      73.783  14.342  89.939  0.000   1.800
ATOM    5172  CHD CLA  116      74.452  11.970  91.362  0.000   1.800
ATOM    5173  NA  CLA  116      76.266  10.220  91.818  0.000   1.850
ATOM    5174  C1A CLA  116      78.639  13.293  88.856  0.000   1.800
ATOM    5175  C2A CLA  116      74.691  15.996  88.341  0.000   2.275
ATOM    5176  C3A CLA  116      72.307  13.077  91.459  0.000   2.275
ATOM    5177  C4A CLA  116      77.342  10.739  91.065  0.000   1.800
ATOM    5178  CMA CLA  116      78.741  10.148  90.919  0.000   2.060
ATOM    5179  CAA CLA  116      79.463  11.163  90.014  0.000   2.175
ATOM    5180  CBA CLA  116      78.420  12.198  89.704  0.000   2.175
ATOM    5181  CGA CLA  116      80.618  11.826  90.774  0.000   2.000
ATOM    5182  O1A CLA  116      78.693   8.729  90.243  0.000   1.700
ATOM    5183  O2A CLA  116      78.907   8.665  88.768  0.000   1.770
ATOM    5184  NB  CLA  116      78.129   7.610  88.099  0.000   1.850
ATOM    5185  C1B CLA  116      78.126   6.494  88.561  0.000   1.800
ATOM    5186  C2B CLA  116      77.419   7.844  86.982  0.000   1.800
ATOM    5187  C3B CLA  116      77.800  14.257  88.453  0.000   1.800
ATOM    5188  C4B CLA  116      78.132  15.263  87.458  0.000   1.800
ATOM    5189  CMB CLA  116      77.018  16.037  87.262  0.000   2.060
ATOM    5190  CAB CLA  116      75.989  15.518  88.182  0.000   2.090
ATOM    5191  CBB CLA  116      79.477  15.365  86.797  0.000   2.080
ATOM    5192  NC  CLA  116      77.050  17.022  86.146  0.000   1.850
ATOM    5193  C1C CLA  116      76.316  18.064  86.118  0.000   1.800
ATOM    5194  C2C CLA  116      73.667  15.453  89.166  0.000   1.800
ATOM    5195  C3C CLA  116      72.322  16.005  89.329  0.000   1.800
ATOM    5196  C4C CLA  116      71.657  15.195  90.203  0.000   1.800
ATOM    5197  CMC CLA  116      72.581  14.133  90.586  0.000   2.060
ATOM    5198  CAC CLA  116      71.774  17.240  88.640  0.000   2.175
ATOM    5199  CBC CLA  116      70.264  15.347  90.714  0.000   2.060
ATOM    5200  ND  CLA  116      70.275  16.244  91.956  0.000   1.850
ATOM    5201  C1D CLA  116      73.193  12.038  91.829  0.000   1.800
ATOM    5202  C2D CLA  116      72.900  10.955  92.696  0.000   1.800
ATOM    5203  C3D CLA  116      74.072  10.192  92.730  0.000   1.800
ATOM    5204  C4D CLA  116      75.004  10.838  91.904  0.000   1.800
ATOM    5205  CMD CLA  116      71.580  10.666  93.445  0.000   2.060
ATOM    5206  CAD CLA  116      74.679   9.002  93.227  0.000   2.000
ATOM    5207  OBD CLA  116      74.239   8.129  93.984  0.000   1.700
ATOM    5208  CBD CLA  116      76.118   8.927  92.630  0.000   2.275
ATOM    5209  CGD CLA  116      77.125   8.813  93.772  0.000   2.000
ATOM    5210  O1D CLA  116      77.580   9.790  94.289  0.000   1.700
ATOM    5211  O2D CLA  116      77.469   7.584  94.177  0.000   1.770
ATOM    5212  CED CLA  116      77.703   6.495  93.257  0.000   2.060
ATOM    5213  C1  CLA  116      77.993   7.410  85.688  0.000   2.175
ATOM    5214  MG  CLA  117      77.507  41.648  89.740  0.000   1.185
ATOM    5215  CHA CLA  117      76.297  41.846  91.576  0.000   1.800
ATOM    5216  CHB CLA  117      75.915  40.490  88.941  0.000   1.800
ATOM    5217  CHC CLA  117      77.996  42.143  87.742  0.000   1.800
ATOM    5218  CHD CLA  117      78.401  43.410  90.236  0.000   1.800
ATOM    5219  NA  CLA  117      77.602  43.629  92.639  0.000   1.850
ATOM    5220  C1A CLA  117      74.731  40.055  91.001  0.000   1.800
ATOM    5221  C2A CLA  117      76.632  40.416  86.593  0.000   2.275
ATOM    5222  C3A CLA  117      79.617  43.930  88.229  0.000   2.275
ATOM    5223  C4A CLA  117      76.607  42.654  92.659  0.000   1.800
ATOM    5224  CMA CLA  117      75.648  42.375  93.805  0.000   2.060
ATOM    5225  CAA CLA  117      74.779  41.231  93.272  0.000   2.175
ATOM    5226  CBA CLA  117      75.293  40.988  91.879  0.000   2.175
ATOM    5227  CGA CLA  117      74.979  39.963  94.121  0.000   2.000
ATOM    5228  O1A CLA  117      74.727  43.621  94.090  0.000   1.700
ATOM    5229  O2A CLA  117      73.862  44.179  92.954  0.000   1.770
ATOM    5230  NB  CLA  117      74.567  44.911  91.842  0.000   1.850
ATOM    5231  C1B CLA  117      75.193  45.942  92.090  0.000   1.800
ATOM    5232  C2B CLA  117      74.539  44.443  90.564  0.000   1.800
ATOM    5233  C3B CLA  117      74.989  39.836  89.709  0.000   1.800
ATOM    5234  C4B CLA  117      74.258  38.878  88.885  0.000   1.800
ATOM    5235  CMB CLA  117      74.745  38.973  87.608  0.000   2.060
ATOM    5236  CAB CLA  117      75.839  39.982  87.654  0.000   2.090
ATOM    5237  CBB CLA  117      73.189  37.949  89.419  0.000   2.080
ATOM    5238  NC  CLA  117      73.984  38.253  86.537  0.000   1.850
ATOM    5239  C1C CLA  117      74.545  37.624  85.578  0.000   1.800
ATOM    5240  C2C CLA  117      77.631  41.436  86.636  0.000   1.800
ATOM    5241  C3C CLA  117      78.381  41.932  85.488  0.000   1.800
ATOM    5242  C4C CLA  117      79.210  42.912  85.942  0.000   1.800
ATOM    5243  CMC CLA  117      78.986  43.029  87.376  0.000   2.060
ATOM    5244  CAC CLA  117      78.217  41.483  84.060  0.000   2.175
ATOM    5245  CBC CLA  117      80.121  43.787  85.143  0.000   2.060
ATOM    5246  ND  CLA  117      81.560  43.330  85.337  0.000   1.850
ATOM    5247  C1D CLA  117      79.339  44.124  89.594  0.000   1.800
ATOM    5248  C2D CLA  117      79.944  45.092  90.441  0.000   1.800
ATOM    5249  C3D CLA  117      79.302  44.939  91.671  0.000   1.800
ATOM    5250  C4D CLA  117      78.363  43.913  91.512  0.000   1.800
ATOM    5251  CMD CLA  117      81.057  46.105  90.093  0.000   2.060
ATOM    5252  CAD CLA  117      79.185  45.442  93.003  0.000   2.000
ATOM    5253  OBD CLA  117      79.798  46.348  93.569  0.000   1.700
ATOM    5254  CBD CLA  117      78.061  44.625  93.712  0.000   2.275
ATOM    5255  CGD CLA  117      78.611  43.924  94.959  0.000   2.000
ATOM    5256  O1D CLA  117      78.969  42.781  94.918  0.000   1.700
ATOM    5257  O2D CLA  117      78.656  44.635  96.085  0.000   1.770
ATOM    5258  CED CLA  117      79.389  44.186  97.243  0.000   2.060
ATOM    5259  C1  CLA  117      75.538  44.938  89.593  0.000   2.175
ATOM    5260  MG  CLA  118      87.643  39.248  87.900  0.000   1.185
ATOM    5261  CHA CLA  118      88.555  38.721  89.833  0.000   1.800
ATOM    5262  CHB CLA  118      85.915  39.903  88.915  0.000   1.800
ATOM    5263  CHC CLA  118      87.007  40.408  86.253  0.000   1.800
ATOM    5264  CHD CLA  118      89.520  39.344  87.100  0.000   1.800
ATOM    5265  NA  CLA  118      90.826  38.273  89.025  0.000   1.850
ATOM    5266  C1A CLA  118      86.471  39.002  91.083  0.000   1.800
ATOM    5267  C2A CLA  118      84.691  40.893  87.024  0.000   2.275
ATOM    5268  C3A CLA  118      89.072  40.233  84.894  0.000   2.275
ATOM    5269  C4A CLA  118      89.846  38.249  90.027  0.000   1.800
ATOM    5270  CMA CLA  118      89.995  37.737  91.462  0.000   2.060
ATOM    5271  CAA CLA  118      88.592  37.950  92.048  0.000   2.175
ATOM    5272  CBA CLA  118      87.811  38.595  90.947  0.000   2.175
ATOM    5273  CGA CLA  118      87.957  36.608  92.382  0.000   2.000
ATOM    5274  O1A CLA  118      91.088  38.575  92.259  0.000   1.700
ATOM    5275  O2A CLA  118      90.728  39.265  93.543  0.000   1.770
ATOM    5276  NB  CLA  118      89.961  40.543  93.387  0.000   1.850
ATOM    5277  C1B CLA  118      89.596  41.127  94.384  0.000   1.800
ATOM    5278  C2B CLA  118      89.645  41.071  92.188  0.000   1.800
ATOM    5279  C3B CLA  118      85.637  39.581  90.204  0.000   1.800
ATOM    5280  C4B CLA  118      84.277  39.997  90.522  0.000   1.800
ATOM    5281  CMB CLA  118      83.747  40.549  89.400  0.000   2.060
ATOM    5282  CAB CLA  118      84.784  40.455  88.349  0.000   2.090
ATOM    5283  CBB CLA  118      83.629  39.807  91.870  0.000   2.080
ATOM    5284  NC  CLA  118      82.400  41.151  89.513  0.000   1.850
ATOM    5285  C1C CLA  118      81.447  40.789  88.754  0.000   1.800
ATOM    5286  C2C CLA  118      85.739  40.871  86.050  0.000   1.800
ATOM    5287  C3C CLA  118      85.633  41.337  84.668  0.000   1.800
ATOM    5288  C4C CLA  118      86.859  41.183  84.078  0.000   1.800
ATOM    5289  CMC CLA  118      87.733  40.579  85.077  0.000   2.060
ATOM    5290  CAC CLA  118      84.380  41.814  83.996  0.000   2.175
ATOM    5291  CBC CLA  118      87.286  41.653  82.721  0.000   2.060
ATOM    5292  ND  CLA  118      87.248  40.498  81.705  0.000   1.850
ATOM    5293  C1D CLA  118      89.929  39.646  85.855  0.000   1.800
ATOM    5294  C2D CLA  118      91.276  39.305  85.659  0.000   1.800
ATOM    5295  C3D CLA  118      91.695  38.744  86.874  0.000   1.800
ATOM    5296  C4D CLA  118      90.602  38.787  87.738  0.000   1.800
ATOM    5297  CMD CLA  118      92.111  39.497  84.389  0.000   2.060
ATOM    5298  CAD CLA  118      92.770  38.098  87.566  0.000   2.000
ATOM    5299  OBD CLA  118      93.907  37.802  87.193  0.000   1.700
ATOM    5300  CBD CLA  118      92.290  37.819  89.022  0.000   2.275
ATOM    5301  CGD CLA  118      92.480  36.332  89.332  0.000   2.000
ATOM    5302  O1D CLA  118      91.756  35.510  88.856  0.000   1.700
ATOM    5303  O2D CLA  118      93.492  36.014  90.146  0.000   1.770
ATOM    5304  CED CLA  118      94.087  34.715  90.149  0.000   2.060
ATOM    5305  C1  CLA  118      88.438  41.919  92.096  0.000   2.175
ATOM    5306  MG  CLA  119      88.235  30.909  85.294  0.000   1.185
ATOM    5307  CHA CLA  119      89.575  31.000  87.030  0.000   1.800
ATOM    5308  CHB CLA  119      88.947  32.798  84.695  0.000   1.800
ATOM    5309  CHC CLA  119      87.486  30.674  83.337  0.000   1.800
ATOM    5310  CHD CLA  119      88.059  28.911  85.517  0.000   1.800
ATOM    5311  NA  CLA  119      89.250  28.698  87.766  0.000   1.850
ATOM    5312  C1A CLA  119      90.178  33.332  86.695  0.000   1.800
ATOM    5313  C2A CLA  119      87.819  32.977  82.528  0.000   2.275
ATOM    5314  C3A CLA  119      86.808  28.301  83.539  0.000   2.275
ATOM    5315  C4A CLA  119      89.771  29.990  87.937  0.000   1.800
ATOM    5316  CMA CLA  119      90.623  30.500  89.091  0.000   2.060
ATOM    5317  CAA CLA  119      90.829  31.971  88.756  0.000   2.175
ATOM    5318  CBA CLA  119      90.166  32.140  87.421  0.000   2.175
ATOM    5319  CGA CLA  119      90.118  32.825  89.816  0.000   2.000
ATOM    5320  O1A CLA  119      92.027  29.770  89.093  0.000   1.700
ATOM    5321  O2A CLA  119      93.294  30.520  88.614  0.000   1.770
ATOM    5322  NB  CLA  119      93.346  30.871  87.163  0.000   1.850
ATOM    5323  C1B CLA  119      92.625  30.294  86.404  0.000   1.800
ATOM    5324  C2B CLA  119      94.154  31.804  86.652  0.000   1.800
ATOM    5325  C3B CLA  119      89.653  33.624  85.496  0.000   1.800
ATOM    5326  C4B CLA  119      89.835  34.889  84.826  0.000   1.800
ATOM    5327  CMB CLA  119      89.122  34.844  83.631  0.000   2.060
ATOM    5328  CAB CLA  119      88.573  33.491  83.565  0.000   2.090
ATOM    5329  CBB CLA  119      90.774  35.913  85.340  0.000   2.080
ATOM    5330  NC  CLA  119      88.873  36.085  82.796  0.000   1.850
ATOM    5331  C1C CLA  119      89.743  36.993  82.510  0.000   1.800
ATOM    5332  C2C CLA  119      87.319  31.665  82.424  0.000   1.800
ATOM    5333  C3C CLA  119      86.549  31.166  81.309  0.000   1.800
ATOM    5334  C4C CLA  119      86.257  29.857  81.569  0.000   1.800
ATOM    5335  CMC CLA  119      86.855  29.540  82.869  0.000   2.060
ATOM    5336  CAC CLA  119      86.153  31.969  80.095  0.000   2.175
ATOM    5337  CBC CLA  119      85.494  28.901  80.713  0.000   2.060
ATOM    5338  ND  CLA  119      86.459  28.190  79.759  0.000   1.850
ATOM    5339  C1D CLA  119      87.384  27.995  84.800  0.000   1.800
ATOM    5340  C2D CLA  119      87.353  26.745  85.461  0.000   1.800
ATOM    5341  C3D CLA  119      88.064  26.955  86.662  0.000   1.800
ATOM    5342  C4D CLA  119      88.493  28.288  86.650  0.000   1.800
ATOM    5343  CMD CLA  119      86.693  25.430  84.975  0.000   2.060
ATOM    5344  CAD CLA  119      88.506  26.371  87.895  0.000   2.000
ATOM    5345  OBD CLA  119      88.365  25.216  88.342  0.000   1.700
ATOM    5346  CBD CLA  119      89.286  27.484  88.687  0.000   2.275
ATOM    5347  CGD CLA  119      88.595  27.815  90.012  0.000   2.000
ATOM    5348  O1D CLA  119      87.409  27.990  90.061  0.000   1.700
ATOM    5349  O2D CLA  119      89.386  27.929  91.081  0.000   1.770
ATOM    5350  CED CLA  119      88.907  28.425  92.343  0.000   2.060
ATOM    5351  C1  CLA  119      93.606  33.117  86.269  0.000   2.175
ATOM    5352  MG  CLA  120      72.237  34.380  70.354  0.000   1.185
ATOM    5353  CHA CLA  120      71.148  35.565  68.871  0.000   1.800
ATOM    5354  CHB CLA  120      70.828  34.877  71.832  0.000   1.800
ATOM    5355  CHC CLA  120      73.220  33.159  71.733  0.000   1.800
ATOM    5356  CHD CLA  120      73.545  33.780  68.949  0.000   1.800
ATOM    5357  NA  CLA  120      72.624  35.108  66.968  0.000   1.850
ATOM    5358  C1A CLA  120      69.432  36.298  70.462  0.000   1.800
ATOM    5359  C2A CLA  120      71.787  33.628  73.718  0.000   2.275
ATOM    5360  C3A CLA  120      74.963  32.304  70.208  0.000   2.275
ATOM    5361  C4A CLA  120      71.498  35.724  67.539  0.000   1.800
ATOM    5362  CMA CLA  120      70.480  36.633  66.850  0.000   2.060
ATOM    5363  CAA CLA  120      69.522  36.997  67.992  0.000   2.175
ATOM    5364  CBA CLA  120      70.042  36.254  69.187  0.000   2.175
ATOM    5365  CGA CLA  120      69.586  38.499  68.276  0.000   2.000
ATOM    5366  O1A CLA  120      69.708  35.882  65.693  0.000   1.700
ATOM    5367  O2A CLA  120      68.232  36.118  65.540  0.000   1.770
ATOM    5368  NB  CLA  120      67.626  35.293  64.457  0.000   1.850
ATOM    5369  C1B CLA  120      67.858  35.579  63.313  0.000   1.800
ATOM    5370  C2B CLA  120      66.789  34.258  64.683  0.000   1.800
ATOM    5371  C3B CLA  120      69.765  35.702  71.623  0.000   1.800
ATOM    5372  C4B CLA  120      69.018  35.847  72.875  0.000   1.800
ATOM    5373  CMB CLA  120      69.657  35.092  73.820  0.000   2.060
ATOM    5374  CAB CLA  120      70.839  34.486  73.153  0.000   2.090
ATOM    5375  CBB CLA  120      67.792  36.721  73.047  0.000   2.080
ATOM    5376  NC  CLA  120      69.005  34.994  75.168  0.000   1.850
ATOM    5377  C1C CLA  120      69.630  35.241  76.265  0.000   1.800
ATOM    5378  C2C CLA  120      72.887  32.996  73.041  0.000   1.800
ATOM    5379  C3C CLA  120      73.805  32.024  73.633  0.000   1.800
ATOM    5380  C4C CLA  120      74.657  31.611  72.632  0.000   1.800
ATOM    5381  CMC CLA  120      74.323  32.387  71.452  0.000   2.060
ATOM    5382  CAC CLA  120      73.849  31.642  75.098  0.000   2.175
ATOM    5383  CBC CLA  120      75.515  30.398  72.585  0.000   2.060
ATOM    5384  ND  CLA  120      76.657  30.542  73.536  0.000   1.850
ATOM    5385  C1D CLA  120      74.603  32.972  69.017  0.000   1.800
ATOM    5386  C2D CLA  120      75.283  32.898  67.774  0.000   1.800
ATOM    5387  C3D CLA  120      74.556  33.731  66.921  0.000   1.800
ATOM    5388  C4D CLA  120      73.490  34.248  67.668  0.000   1.800
ATOM    5389  CMD CLA  120      76.542  32.076  67.422  0.000   2.060
ATOM    5390  CAD CLA  120      74.467  34.271  65.606  0.000   2.000
ATOM    5391  OBD CLA  120      75.188  34.111  64.618  0.000   1.700
ATOM    5392  CBD CLA  120      73.202  35.176  65.556  0.000   2.275
ATOM    5393  CGD CLA  120      73.625  36.571  65.161  0.000   2.000
ATOM    5394  O1D CLA  120      73.218  37.052  64.140  0.000   1.700
ATOM    5395  O2D CLA  120      74.460  37.212  65.972  0.000   1.770
ATOM    5396  CED CLA  120      74.188  38.547  66.409  0.000   2.060
ATOM    5397  C1  CLA  120      67.336  32.938  65.084  0.000   2.175
ATOM    5398  MG  CLA  121      86.850  41.046  70.776  0.000   1.185
ATOM    5399  CHA CLA  121      88.260  40.990  69.115  0.000   1.800
ATOM    5400  CHB CLA  121      87.857  39.434  71.658  0.000   1.800
ATOM    5401  CHC CLA  121      85.939  41.438  72.631  0.000   1.800
ATOM    5402  CHD CLA  121      86.340  42.929  70.217  0.000   1.800
ATOM    5403  NA  CLA  121      87.648  43.088  68.041  0.000   1.850
ATOM    5404  C1A CLA  121      89.238  38.862  69.784  0.000   1.800
ATOM    5405  C2A CLA  121      86.711  39.397  73.835  0.000   2.275
ATOM    5406  C3A CLA  121      84.814  43.539  71.988  0.000   2.275
ATOM    5407  C4A CLA  121      88.370  41.911  68.094  0.000   1.800
ATOM    5408  CMA CLA  121      89.433  41.459  67.094  0.000   2.060
ATOM    5409  CAA CLA  121      89.837  40.096  67.639  0.000   2.175
ATOM    5410  CBA CLA  121      89.065  39.944  68.915  0.000   2.175
ATOM    5411  CGA CLA  121      89.366  39.012  66.676  0.000   2.000
ATOM    5412  O1A CLA  121      90.725  42.370  67.252  0.000   1.700
ATOM    5413  O2A CLA  121      91.010  42.735  68.718  0.000   1.770
ATOM    5414  NB  CLA  121      92.100  43.644  69.063  0.000   1.850
ATOM    5415  C1B CLA  121      92.221  44.709  68.481  0.000   1.800
ATOM    5416  C2B CLA  121      92.956  43.312  70.042  0.000   1.800
ATOM    5417  C3B CLA  121      88.727  38.644  70.990  0.000   1.800
ATOM    5418  C4B CLA  121      89.115  37.531  71.812  0.000   1.800
ATOM    5419  CMB CLA  121      88.404  37.632  73.004  0.000   2.060
ATOM    5420  CAB CLA  121      87.595  38.869  72.883  0.000   2.090
ATOM    5421  CBB CLA  121      90.139  36.518  71.344  0.000   2.080
ATOM    5422  NC  CLA  121      88.471  36.546  74.040  0.000   1.850
ATOM    5423  C1C CLA  121      89.553  36.019  74.503  0.000   1.800
ATOM    5424  C2C CLA  121      85.930  40.596  73.701  0.000   1.800
ATOM    5425  C3C CLA  121      84.969  41.099  74.674  0.000   1.800
ATOM    5426  C4C CLA  121      84.419  42.244  74.161  0.000   1.800
ATOM    5427  CMC CLA  121      85.055  42.471  72.864  0.000   2.060
ATOM    5428  CAC CLA  121      84.647  40.463  76.006  0.000   2.175
ATOM    5429  CBC CLA  121      83.284  43.051  74.737  0.000   2.060
ATOM    5430  ND  CLA  121      83.804  44.349  75.362  0.000   1.850
ATOM    5431  C1D CLA  121      85.435  43.766  70.727  0.000   1.800
ATOM    5432  C2D CLA  121      85.221  44.873  69.871  0.000   1.800
ATOM    5433  C3D CLA  121      86.075  44.668  68.779  0.000   1.800
ATOM    5434  C4D CLA  121      86.746  43.472  69.026  0.000   1.800
ATOM    5435  CMD CLA  121      84.261  46.041  70.088  0.000   2.060
ATOM    5436  CAD CLA  121      86.579  45.203  67.540  0.000   2.000
ATOM    5437  OBD CLA  121      86.288  46.221  66.919  0.000   1.700
ATOM    5438  CBD CLA  121      87.688  44.242  67.043  0.000   2.275
ATOM    5439  CGD CLA  121      87.420  43.807  65.597  0.000   2.000
ATOM    5440  O1D CLA  121      86.503  43.058  65.325  0.000   1.700
ATOM    5441  O2D CLA  121      88.268  44.290  64.673  0.000   1.770
ATOM    5442  CED CLA  121      88.043  44.166  63.264  0.000   2.060
ATOM    5443  C1  CLA  121      93.581  44.377  70.863  0.000   2.175
ATOM    5444  MG  CLA  122      78.344  47.286  67.282  0.000   1.185
ATOM    5445  CHA CLA  122      77.699  48.909  65.958  0.000   1.800
ATOM    5446  CHB CLA  122      79.765  48.558  68.172  0.000   1.800
ATOM    5447  CHC CLA  122      78.644  45.931  68.861  0.000   1.800
ATOM    5448  CHD CLA  122      76.691  46.224  66.752  0.000   1.800
ATOM    5449  NA  CLA  122      75.832  47.740  64.876  0.000   1.850
ATOM    5450  C1A CLA  122      79.484  50.424  66.677  0.000   1.800
ATOM    5451  C2A CLA  122      80.554  47.082  69.966  0.000   2.275
ATOM    5452  C3A CLA  122      76.881  44.291  68.204  0.000   2.275
ATOM    5453  C4A CLA  122      76.674  48.852  65.024  0.000   1.800
ATOM    5454  CMA CLA  122      76.622  50.166  64.250  0.000   2.060
ATOM    5455  CAA CLA  122      77.807  50.945  64.826  0.000   2.175
ATOM    5456  CBA CLA  122      78.384  50.062  65.876  0.000   2.175
ATOM    5457  CGA CLA  122      78.851  51.166  63.729  0.000   2.000
ATOM    5458  O1A CLA  122      75.301  50.962  64.561  0.000   1.700
ATOM    5459  O2A CLA  122      75.442  52.434  64.808  0.000   1.770
ATOM    5460  NB  CLA  122      74.630  52.935  65.939  0.000   1.850
ATOM    5461  C1B CLA  122      73.812  53.795  65.717  0.000   1.800
ATOM    5462  C2B CLA  122      74.762  52.499  67.210  0.000   1.800
ATOM    5463  C3B CLA  122      80.092  49.775  67.681  0.000   1.800
ATOM    5464  C4B CLA  122      81.219  50.307  68.425  0.000   1.800
ATOM    5465  CMB CLA  122      81.542  49.396  69.389  0.000   2.060
ATOM    5466  CAB CLA  122      80.614  48.256  69.214  0.000   2.090
ATOM    5467  CBB CLA  122      81.903  51.620  68.098  0.000   2.080
ATOM    5468  NC  CLA  122      82.539  49.820  70.395  0.000   1.850
ATOM    5469  C1C CLA  122      83.683  49.279  70.500  0.000   1.800
ATOM    5470  C2C CLA  122      79.621  46.002  69.800  0.000   1.800
ATOM    5471  C3C CLA  122      79.537  44.811  70.640  0.000   1.800
ATOM    5472  C4C CLA  122      78.515  44.035  70.151  0.000   1.800
ATOM    5473  CMC CLA  122      77.958  44.734  69.008  0.000   2.060
ATOM    5474  CAC CLA  122      80.421  44.504  71.829  0.000   2.175
ATOM    5475  CBC CLA  122      78.021  42.722  70.662  0.000   2.060
ATOM    5476  ND  CLA  122      76.821  42.957  71.582  0.000   1.850
ATOM    5477  C1D CLA  122      76.279  44.990  67.118  0.000   1.800
ATOM    5478  C2D CLA  122      75.223  44.525  66.285  0.000   1.800
ATOM    5479  C3D CLA  122      75.001  45.563  65.369  0.000   1.800
ATOM    5480  C4D CLA  122      75.906  46.593  65.690  0.000   1.800
ATOM    5481  CMD CLA  122      74.476  43.179  66.358  0.000   2.060
ATOM    5482  CAD CLA  122      74.242  45.989  64.227  0.000   2.000
ATOM    5483  OBD CLA  122      73.354  45.413  63.591  0.000   1.700
ATOM    5484  CBD CLA  122      74.729  47.429  63.848  0.000   2.275
ATOM    5485  CGD CLA  122      75.253  47.409  62.410  0.000   2.000
ATOM    5486  O1D CLA  122      74.693  48.043  61.564  0.000   1.700
ATOM    5487  O2D CLA  122      76.331  46.659  62.141  0.000   1.770
ATOM    5488  CED CLA  122      77.343  47.094  61.220  0.000   2.060
ATOM    5489  C1  CLA  122      75.156  53.506  68.225  0.000   2.175
ATOM    5490  MG  CLA  123      87.113  52.182  65.673  0.000   1.185
ATOM    5491  CHA CLA  123      86.031  53.526  64.297  0.000   1.800
ATOM    5492  CHB CLA  123      88.263  53.841  66.298  0.000   1.800
ATOM    5493  CHC CLA  123      87.651  51.248  67.492  0.000   1.800
ATOM    5494  CHD CLA  123      85.490  50.960  65.666  0.000   1.800
ATOM    5495  NA  CLA  123      84.201  52.014  63.717  0.000   1.850
ATOM    5496  C1A CLA  123      87.620  55.370  64.540  0.000   1.800
ATOM    5497  C2A CLA  123      89.430  52.824  68.177  0.000   2.275
ATOM    5498  C3A CLA  123      86.099  49.337  67.374  0.000   2.275
ATOM    5499  C4A CLA  123      84.930  53.187  63.529  0.000   1.800
ATOM    5500  CMA CLA  123      84.666  54.284  62.498  0.000   2.060
ATOM    5501  CAA CLA  123      85.777  55.286  62.763  0.000   2.175
ATOM    5502  CBA CLA  123      86.536  54.718  63.926  0.000   2.175
ATOM    5503  CGA CLA  123      86.696  55.350  61.550  0.000   2.000
ATOM    5504  O1A CLA  123      83.277  55.018  62.682  0.000   1.700
ATOM    5505  O2A CLA  123      83.125  55.979  63.842  0.000   1.770
ATOM    5506  NB  CLA  123      82.765  55.328  65.139  0.000   1.850
ATOM    5507  C1B CLA  123      81.604  55.322  65.484  0.000   1.800
ATOM    5508  C2B CLA  123      83.669  54.713  65.942  0.000   1.800
ATOM    5509  C3B CLA  123      88.367  55.002  65.590  0.000   1.800
ATOM    5510  C4B CLA  123      89.367  55.859  66.215  0.000   1.800
ATOM    5511  CMB CLA  123      89.890  55.170  67.269  0.000   2.060
ATOM    5512  CAB CLA  123      89.219  53.852  67.283  0.000   2.090
ATOM    5513  CBB CLA  123      89.673  57.267  65.763  0.000   2.080
ATOM    5514  NC  CLA  123      90.819  55.911  68.160  0.000   1.850
ATOM    5515  C1C CLA  123      91.723  55.337  68.845  0.000   1.800
ATOM    5516  C2C CLA  123      88.702  51.607  68.272  0.000   1.800
ATOM    5517  C3C CLA  123      88.983  50.542  69.213  0.000   1.800
ATOM    5518  C4C CLA  123      88.047  49.560  69.007  0.000   1.800
ATOM    5519  CMC CLA  123      87.196  50.015  67.916  0.000   2.060
ATOM    5520  CAC CLA  123      90.127  50.540  70.203  0.000   2.175
ATOM    5521  CBC CLA  123      87.848  48.300  69.781  0.000   2.060
ATOM    5522  ND  CLA  123      88.865  47.243  69.343  0.000   1.850
ATOM    5523  C1D CLA  123      85.269  49.791  66.302  0.000   1.800
ATOM    5524  C2D CLA  123      84.136  49.127  65.768  0.000   1.800
ATOM    5525  C3D CLA  123      83.668  49.959  64.745  0.000   1.800
ATOM    5526  C4D CLA  123      84.514  51.066  64.701  0.000   1.800
ATOM    5527  CMD CLA  123      83.531  47.778  66.194  0.000   2.060
ATOM    5528  CAD CLA  123      82.685  50.112  63.715  0.000   2.000
ATOM    5529  OBD CLA  123      81.744  49.381  63.397  0.000   1.700
ATOM    5530  CBD CLA  123      82.997  51.438  62.953  0.000   2.275
ATOM    5531  CGD CLA  123      83.374  51.092  61.512  0.000   2.000
ATOM    5532  O1D CLA  123      84.375  50.469  61.274  0.000   1.700
ATOM    5533  O2D CLA  123      82.572  51.494  60.540  0.000   1.770
ATOM    5534  CED CLA  123      82.468  50.734  59.311  0.000   2.060
ATOM    5535  C1  CLA  123      84.341  55.473  67.020  0.000   2.175
ATOM    5536  MG  CLA  124      96.372  47.809  63.818  0.000   1.185
ATOM    5537  CHA CLA  124      94.789  48.574  65.110  0.000   1.800
ATOM    5538  CHB CLA  124      97.541  49.484  64.288  0.000   1.800
ATOM    5539  CHC CLA  124      98.098  46.871  63.068  0.000   1.800
ATOM    5540  CHD CLA  124      95.499  45.987  63.830  0.000   1.800
ATOM    5541  NA  CLA  124      93.326  46.627  65.008  0.000   1.850
ATOM    5542  C1A CLA  124      95.851  50.755  65.442  0.000   1.800
ATOM    5543  C2A CLA  124      99.635  48.812  63.210  0.000   2.275
ATOM    5544  C3A CLA  124      97.099  44.649  62.595  0.000   2.275
ATOM    5545  C4A CLA  124      93.602  47.928  65.406  0.000   1.800
ATOM    5546  CMA CLA  124      92.690  48.858  66.224  0.000   2.060
ATOM    5547  CAA CLA  124      93.495  50.147  66.300  0.000   2.175
ATOM    5548  CBA CLA  124      94.789  49.842  65.575  0.000   2.175
ATOM    5549  CGA CLA  124      92.729  51.222  65.539  0.000   2.000
ATOM    5550  O1A CLA  124      92.457  48.393  67.698  0.000   1.700
ATOM    5551  O2A CLA  124      93.646  47.775  68.371  0.000   1.770
ATOM    5552  NB  CLA  124      93.719  47.940  69.841  0.000   1.850
ATOM    5553  C1B CLA  124      92.833  48.501  70.450  0.000   1.800
ATOM    5554  C2B CLA  124      94.752  47.461  70.540  0.000   1.800
ATOM    5555  C3B CLA  124      97.059  50.608  64.891  0.000   1.800
ATOM    5556  C4B CLA  124      98.094  51.626  64.884  0.000   1.800
ATOM    5557  CMB CLA  124      99.195  51.087  64.260  0.000   2.060
ATOM    5558  CAB CLA  124      98.832  49.727  63.867  0.000   2.090
ATOM    5559  CBB CLA  124      97.918  53.026  65.445  0.000   2.080
ATOM    5560  NC  CLA  124     100.440  51.887  64.234  0.000   1.850
ATOM    5561  C1C CLA  124     100.701  52.686  63.259  0.000   1.800
ATOM    5562  C2C CLA  124      99.289  47.476  62.844  0.000   1.800
ATOM    5563  C3C CLA  124     100.188  46.526  62.201  0.000   1.800
ATOM    5564  C4C CLA  124      99.487  45.355  62.012  0.000   1.800
ATOM    5565  CMC CLA  124      98.149  45.581  62.549  0.000   2.060
ATOM    5566  CAC CLA  124     101.647  46.785  61.880  0.000   2.175
ATOM    5567  CBC CLA  124      99.981  44.060  61.421  0.000   2.060
ATOM    5568  ND  CLA  124     100.098  44.152  59.891  0.000   1.850
ATOM    5569  C1D CLA  124      95.829  44.842  63.202  0.000   1.800
ATOM    5570  C2D CLA  124      94.750  43.910  63.236  0.000   1.800
ATOM    5571  C3D CLA  124      93.733  44.559  63.938  0.000   1.800
ATOM    5572  C4D CLA  124      94.221  45.821  64.293  0.000   1.800
ATOM    5573  CMD CLA  124      94.692  42.492  62.637  0.000   2.060
ATOM    5574  CAD CLA  124      92.408  44.445  64.458  0.000   2.000
ATOM    5575  OBD CLA  124      91.601  43.524  64.381  0.000   1.700
ATOM    5576  CBD CLA  124      92.087  45.766  65.222  0.000   2.275
ATOM    5577  CGD CLA  124      90.865  46.430  64.640  0.000   2.000
ATOM    5578  O1D CLA  124      90.777  46.628  63.460  0.000   1.700
ATOM    5579  O2D CLA  124      89.924  46.800  65.495  0.000   1.770
ATOM    5580  CED CLA  124      89.104  47.948  65.232  0.000   2.060
ATOM    5581  C1  CLA  124      95.722  48.419  71.076  0.000   2.175
ATOM    5582  MG  CLA  125      92.123  36.459  66.240  0.000   1.185
ATOM    5583  CHA CLA  125      92.372  35.531  68.237  0.000   1.800
ATOM    5584  CHB CLA  125      93.064  38.191  66.961  0.000   1.800
ATOM    5585  CHC CLA  125      91.392  37.596  64.611  0.000   1.800
ATOM    5586  CHD CLA  125      90.665  35.102  65.815  0.000   1.800
ATOM    5587  NA  CLA  125      90.913  33.588  67.867  0.000   1.850
ATOM    5588  C1A CLA  125      93.869  37.277  69.060  0.000   1.800
ATOM    5589  C2A CLA  125      92.710  39.664  65.016  0.000   2.275
ATOM    5590  C3A CLA  125      89.866  35.890  63.651  0.000   2.275
ATOM    5591  C4A CLA  125      91.866  34.299  68.631  0.000   1.800
ATOM    5592  CMA CLA  125      92.547  33.848  69.936  0.000   2.060
ATOM    5593  CAA CLA  125      93.525  34.997  70.233  0.000   2.175
ATOM    5594  CBA CLA  125      93.242  36.020  69.151  0.000   2.175
ATOM    5595  CGA CLA  125      93.388  35.591  71.637  0.000   2.000
ATOM    5596  O1A CLA  125      93.270  32.494  69.861  0.000   1.700
ATOM    5597  O2A CLA  125      93.789  32.021  71.162  0.000   1.770
ATOM    5598  NB  CLA  125      94.082  30.588  71.166  0.000   1.850
ATOM    5599  C1B CLA  125      95.115  30.194  70.660  0.000   1.800
ATOM    5600  C2B CLA  125      93.232  29.695  71.727  0.000   1.800
ATOM    5601  C3B CLA  125      93.786  38.236  68.118  0.000   1.800
ATOM    5602  C4B CLA  125      94.435  39.538  68.222  0.000   1.800
ATOM    5603  CMB CLA  125      94.154  40.230  67.085  0.000   2.060
ATOM    5604  CAB CLA  125      93.271  39.364  66.267  0.000   2.090
ATOM    5605  CBB CLA  125      95.212  40.012  69.425  0.000   2.080
ATOM    5606  NC  CLA  125      94.903  41.497  66.892  0.000   1.850
ATOM    5607  C1C CLA  125      94.362  42.612  66.731  0.000   1.800
ATOM    5608  C2C CLA  125      91.824  38.834  64.247  0.000   1.800
ATOM    5609  C3C CLA  125      91.198  39.195  62.971  0.000   1.800
ATOM    5610  C4C CLA  125      90.400  38.142  62.590  0.000   1.800
ATOM    5611  CMC CLA  125      90.536  37.120  63.623  0.000   2.060
ATOM    5612  CAC CLA  125      91.356  40.509  62.241  0.000   2.175
ATOM    5613  CBC CLA  125      89.445  38.071  61.414  0.000   2.060
ATOM    5614  ND  CLA  125      90.133  37.456  60.196  0.000   1.850
ATOM    5615  C1D CLA  125      89.909  34.928  64.702  0.000   1.800
ATOM    5616  C2D CLA  125      89.172  33.720  64.763  0.000   1.800
ATOM    5617  C3D CLA  125      89.514  33.151  65.995  0.000   1.800
ATOM    5618  C4D CLA  125      90.433  34.015  66.613  0.000   1.800
ATOM    5619  CMD CLA  125      88.204  33.136  63.711  0.000   2.060
ATOM    5620  CAD CLA  125      89.253  32.074  66.891  0.000   2.000
ATOM    5621  OBD CLA  125      88.503  31.099  66.775  0.000   1.700
ATOM    5622  CBD CLA  125      90.127  32.298  68.163  0.000   2.275
ATOM    5623  CGD CLA  125      89.190  32.414  69.369  0.000   2.000
ATOM    5624  O1D CLA  125      88.932  31.436  69.999  0.000   1.700
ATOM    5625  O2D CLA  125      88.681  33.610  69.676  0.000   1.770
ATOM    5626  CED CLA  125      87.850  33.797  70.830  0.000   2.060
ATOM    5627  C1  CLA  125      93.164  28.330  71.147  0.000   2.175
ATOM    5628  MG  CLA  126     105.878  40.299  76.766  0.000   1.185
ATOM    5629  CHA CLA  126     104.806  41.857  77.826  0.000   1.800
ATOM    5630  CHB CLA  126     105.768  41.497  75.036  0.000   1.800
ATOM    5631  CHC CLA  126     107.533  39.324  75.877  0.000   1.800
ATOM    5632  CHD CLA  126     106.621  39.637  78.530  0.000   1.800
ATOM    5633  NA  CLA  126     105.157  41.025  80.069  0.000   1.850
ATOM    5634  C1A CLA  126     104.138  43.075  75.809  0.000   1.800
ATOM    5635  C2A CLA  126     107.298  40.231  73.610  0.000   2.275
ATOM    5636  C3A CLA  126     108.234  38.000  77.841  0.000   2.275
ATOM    5637  C4A CLA  126     104.584  41.892  79.176  0.000   1.800
ATOM    5638  CMA CLA  126     103.684  43.056  79.519  0.000   2.060
ATOM    5639  CAA CLA  126     103.319  43.632  78.164  0.000   2.175
ATOM    5640  CBA CLA  126     104.105  42.809  77.186  0.000   2.175
ATOM    5641  CGA CLA  126     101.821  43.403  77.929  0.000   2.000
ATOM    5642  O1A CLA  126     104.531  44.145  80.286  0.000   1.700
ATOM    5643  O2A CLA  126     104.088  45.567  80.197  0.000   1.770
ATOM    5644  NB  CLA  126     104.903  46.526  80.996  0.000   1.850
ATOM    5645  C1B CLA  126     105.889  46.140  81.613  0.000   1.800
ATOM    5646  C2B CLA  126     104.587  47.828  81.038  0.000   1.800
ATOM    5647  C3B CLA  126     104.885  42.513  74.862  0.000   1.800
ATOM    5648  C4B CLA  126     104.946  42.985  73.492  0.000   1.800
ATOM    5649  CMB CLA  126     105.860  42.180  72.833  0.000   2.060
ATOM    5650  CAB CLA  126     106.350  41.219  73.829  0.000   2.090
ATOM    5651  CBB CLA  126     104.138  44.165  72.985  0.000   2.080
ATOM    5652  NC  CLA  126     106.187  42.403  71.375  0.000   1.850
ATOM    5653  C1C CLA  126     106.621  43.515  70.870  0.000   1.800
ATOM    5654  C2C CLA  126     107.851  39.355  74.567  0.000   1.800
ATOM    5655  C3C CLA  126     108.893  38.363  74.308  0.000   1.800
ATOM    5656  C4C CLA  126     109.168  37.744  75.504  0.000   1.800
ATOM    5657  CMC CLA  126     108.279  38.331  76.485  0.000   2.060
ATOM    5658  CAC CLA  126     109.555  38.116  72.956  0.000   2.175
ATOM    5659  CBC CLA  126     110.279  36.816  75.849  0.000   2.060
ATOM    5660  ND  CLA  126     109.835  35.378  75.641  0.000   1.850
ATOM    5661  C1D CLA  126     107.449  38.629  78.824  0.000   1.800
ATOM    5662  C2D CLA  126     107.453  38.330  80.210  0.000   1.800
ATOM    5663  C3D CLA  126     106.556  39.232  80.762  0.000   1.800
ATOM    5664  C4D CLA  126     106.072  40.026  79.705  0.000   1.800
ATOM    5665  CMD CLA  126     108.269  37.248  80.940  0.000   2.060
ATOM    5666  CAD CLA  126     105.906  39.674  81.964  0.000   2.000
ATOM    5667  OBD CLA  126     106.020  39.275  83.115  0.000   1.700
ATOM    5668  CBD CLA  126     104.935  40.849  81.582  0.000   2.275
ATOM    5669  CGD CLA  126     103.477  40.471  81.920  0.000   2.000
ATOM    5670  O1D CLA  126     102.679  40.187  81.049  0.000   1.700
ATOM    5671  O2D CLA  126     103.120  40.491  83.204  0.000   1.770
ATOM    5672  CED CLA  126     101.937  39.803  83.648  0.000   2.060
ATOM    5673  C1  CLA  126     104.868  48.565  82.260  0.000   2.175
ATOM    5674  MG  CLA  127      97.979  42.466  86.259  0.000   1.185
ATOM    5675  CHA CLA  127      97.439  43.310  84.316  0.000   1.800
ATOM    5676  CHB CLA  127      95.997  42.722  86.922  0.000   1.800
ATOM    5677  CHC CLA  127      98.565  42.188  88.269  0.000   1.800
ATOM    5678  CHD CLA  127      99.936  42.777  85.842  0.000   1.800
ATOM    5679  NA  CLA  127      99.693  43.469  83.398  0.000   1.850
ATOM    5680  C1A CLA  127      95.032  43.326  84.788  0.000   1.800
ATOM    5681  C2A CLA  127      96.291  42.072  89.278  0.000   2.275
ATOM    5682  C3A CLA  127     101.022  42.134  87.914  0.000   2.275
ATOM    5683  C4A CLA  127      98.308  43.548  83.266  0.000   1.800
ATOM    5684  CMA CLA  127      97.521  43.897  82.006  0.000   2.060
ATOM    5685  CAA CLA  127      96.073  43.870  82.498  0.000   2.175
ATOM    5686  CBA CLA  127      96.158  43.484  83.947  0.000   2.175
ATOM    5687  CGA CLA  127      95.475  45.268  82.401  0.000   2.000
ATOM    5688  O1A CLA  127      97.711  42.839  80.862  0.000   1.700
ATOM    5689  O2A CLA  127      96.844  43.005  79.650  0.000   1.770
ATOM    5690  NB  CLA  127      97.280  42.203  78.463  0.000   1.850
ATOM    5691  C1B CLA  127      98.462  42.007  78.276  0.000   1.800
ATOM    5692  C2B CLA  127      96.403  41.703  77.558  0.000   1.800
ATOM    5693  C3B CLA  127      94.952  42.983  86.090  0.000   1.800
ATOM    5694  C4B CLA  127      93.694  42.793  86.821  0.000   1.800
ATOM    5695  CMB CLA  127      94.014  42.403  88.098  0.000   2.060
ATOM    5696  CAB CLA  127      95.498  42.404  88.177  0.000   2.090
ATOM    5697  CBB CLA  127      92.315  43.029  86.230  0.000   2.080
ATOM    5698  NC  CLA  127      92.880  41.923  88.953  0.000   1.850
ATOM    5699  C1C CLA  127      92.743  42.241  90.172  0.000   1.800
ATOM    5700  C2C CLA  127      97.726  41.968  89.316  0.000   1.800
ATOM    5701  C3C CLA  127      98.527  41.582  90.477  0.000   1.800
ATOM    5702  C4C CLA  127      99.842  41.579  90.099  0.000   1.800
ATOM    5703  CMC CLA  127      99.874  41.984  88.702  0.000   2.060
ATOM    5704  CAC CLA  127      97.994  41.266  91.845  0.000   2.175
ATOM    5705  CBC CLA  127     101.031  41.142  90.899  0.000   2.060
ATOM    5706  ND  CLA  127     101.784  42.351  91.449  0.000   1.850
ATOM    5707  C1D CLA  127     101.061  42.521  86.554  0.000   1.800
ATOM    5708  C2D CLA  127     102.225  42.709  85.769  0.000   1.800
ATOM    5709  C3D CLA  127     101.747  43.100  84.517  0.000   1.800
ATOM    5710  C4D CLA  127     100.348  43.114  84.585  0.000   1.800
ATOM    5711  CMD CLA  127     103.697  42.513  86.181  0.000   2.060
ATOM    5712  CAD CLA  127     102.119  43.501  83.200  0.000   2.000
ATOM    5713  OBD CLA  127     103.228  43.652  82.709  0.000   1.700
ATOM    5714  CBD CLA  127     100.813  43.691  82.386  0.000   2.275
[truncated: 504,701 more chars]
